# Supplementary material for: Transposable elements that have recently been mobile in the human genome
Source: BMC Genomics. 2021 Nov 3;22:789. doi: 10.1186/s12864-021-08085-0 (PMC8567694; doi:10.1186/s12864-021-08085-0)
Supplement: Supplementary file 2 — Additional file 2: Supplementary Table 1. Source datasets used for polymorphic indel dataset generation. Supplementary Table 2. Manual verification of pMEDs reported in van de Lagemaat et. al. (2005) & list of current assemblies used for verification on the UCSC Genome Browser. Supplementary Table 3. Full list of TE subfamilies with human specific instances and their associated statistics. Supplementary Table 4. Full list of pMEIs identified from RMSs. Supplementary Table 5. LTR5_Hs pMEI consensus sequence. Supplementary Table 6. Genes analysed for pMEI and ASE correlation. Supplementary Table 7. Comparison of our RMS to frequency ranked lists from published pMEI datasets. Supplementary Table 8. Disease associated TE subfamilies and their hg19 remapping. Supplementary Table 9. Cell lines used in the study. Supplementary Table 10. Primers and oligos used in the study. Supplementary Table 11. Underlying DNA sequences of pMEIs and non-pMEI TE used for alignment. [file 12864_2021_8085_MOESM2_ESM.xlsx]

## Sheet: supp table 1
Supplementary Table 1: Source datasets used for polymorphic indel dataset generation
Source article	dataset
Zook, J. M. et al. Sci. Data 3, 1–26 (2016).	[1] "GIAB_HG002_SVs_Tier1_v0.6.vcf.gz.rds"
Zook, J. M. et al. Sci. Data 3, 1–26 (2016).	[2] "GIAB_HG005+6+7_GRCh37_pbsv.vcf.gz.rds"
Gong, L. et al. Nat. Methods 15, 455–460 (2018).	[3] "HCC11871_picky_nanopore_data.rds"
Kim, J. Il et al. Nature 460, 1011–1015 (2009).	[4] "korean_nature20098-s2.rds"
Sedlazeck, F. J. et al. Nat. Methods 15, 461–468 (2018).	[5] "schatzlab_all_reads.fa.giab_h002_ngmlr-0.2.3_mapped.bam.sniffles1kb_auto_noalts.vcf.gz.rds"
Sedlazeck, F. J. et al. Nat. Methods 15, 461–468 (2018).	[6] "schatzlab_all_reads.fa.giab_h003_ngmlr-0.2.3_mapped.bam.sniffles1kb_auto_s5_noalts.vcf.gz.rds"
Sedlazeck, F. J. et al. Nat. Methods 15, 461–468 (2018).	[7] "schatzlab_all_reads.fa.giab_h004_ngmlr-0.2.3_mapped.bam.sniffles1kb_auto_s5_noalts.vcf.gz.rds"
Sedlazeck, F. J. et al. Nat. Methods 15, 461–468 (2018).	[8] "schatzlab_na12878_ngm_Nanopore_human_ngmlr-0.2.3_mapped.bam.sniffles1kb_auto_s5_noalts.vcf.rds"
Sedlazeck, F. J. et al. Nat. Methods 15, 461–468 (2018).	[9] "schatzlab_na12878_pacbio_mts_ngmlr-0.2.3_mapped.bam.sniffles1kb_auto_noalts.vcf.rds"
Sedlazeck, F. J. et al. Nat. Methods 15, 461–468 (2018).	[10] "schatzlab_reads_lr_skbr3.fa_ngmlr-0.2.3_mapped.bam.sniffles1kb_auto_l8_s5_noalt.vcf.rds"
Gardner, E. J. et al. Genome Res. 27, 1916–1929 (2017).	[11] "short_read_melt_1000Genomes_v2_ALL.wgs.mergedSV.v8.20130502.svs.genotypes.vcf.gz.rds"
Sedlazeck, F. J. et al. Nat. Methods 15, 461–468 (2018).	[12] "short_read_schatzlab_NA12878_SUR_1kb_min2_min50bp.vcf.gz.rds"
Dixon, J. R. et al. Nat. Genet. 50, 1388–1398 (2018).	[13] "A549.rds"
Dixon, J. R. et al. Nat. Genet. 50, 1388–1398 (2018).	[14] "Caki2.rds"
Audano, P. A. et al. Cell 176, 663-675.e19 (2019).	[15] "eichler_cell_pacbio.rds"
Sudmant, P. H. et al. Nature 526, 75–81 (2015).	[16] "hg38_han_chinese_HG00514.merged_nonredundant.vcf.rds"
Shi, L. et al. Nat. Commun. 7, (2016).	[17] "hg38_HuaXia1_uw_sv_calls.bed.rds"
Sudmant, P. H. et al. Nature 526, 75–81 (2015).	[18] "hg38_puerto_rican_HG00733.merged_nonredundant.vcf.rds"
Sudmant, P. H. et al. Nature 526, 75–81 (2015).	[19] "hg38_yoruban_nigerian_NA19240.merged_nonredundant.vcf.rds"

## Sheet: supp table 2
Supplementary Table 2: Manual verification of pMEDs reported in van de Lagemaat et. al. (2005) & list of current assemblies used for verification on the UCSC Genome Browser
van de Lagemaat ID	Location in hg38*	van de Lagemaat findings	Findings based on up to date reference genomes
case2h	chr2:50,481,666-50,482,147	AluY in Rhesus, gene conversion to AluYa5 in human, precise deletion in chimpanzee	Coincidental insertion of AluYa5 in human and an AluY in old world monkeys. No Alu in apes or new world monkeys
case3h	chr2:69,365,004-69,365,153	precise deletion of AluY in human	Coincidental AluY in chimpanzee and AluYRa1 in old world monkeys. Nothing in human, other apes or new world monkeys.
case4h	chr2:83,993,271-83,993,420	precise deletion of AluY in human	Coincidental insertion of AluY in chimpanzee & AluY in old world monkeys (insertion of simple repeat), nothing in human or other apes or new world monkeys
case6h	chr2:182,761,919-182,762,018	non-transposable element sequence, likely previously inserted with TSD, also found on human chromosome 5, precise deletion in human	no alu in any of them
case7h	chr2:186,652,866-186,653,303	AluY in Rhesus, partial deletion and gene conversion to AluYb8 in human, precise deletion in chimpanzee	Coincidental insertion of AluYb8 in human, an AluYRa1 in old world monkeys & AluSp in squirrel monkey. No Alu in apes or Marmoset.
case8h	chr2:191,344,469-191,344,944	AluY in Rhesus, gene conversion to AluYa5 in human, precise deletion in chimpanzee	Coincidental insertion of AluYa5 in human and an AluY in rhesus & crab-eating macaque. No Alu in apes, baboon, green monkey or new world monkeys.
case9h	chr2:209,628,015-209,628,377	precise deletion of AluSg in chimpanzee	Deletion of AluSg in chimpanzee. Present everywhere else.
case10h	chr2:230,051,851-230,052,311	AluY in Rhesus, gene conversion to AluYg6 in human, precise deletion in chimpanzee	Coincidental insertion of AluYg6 in human and an AluY in old world monkeys. No Alu in apes or new world monkeys.
case11h	chr2:233,238,545-233,238,981	AluY in Rhesus, gene conversion to AluYb8 in human, precise deletion in chimpanzee	Coincidental insertion of AluYb8 in human and an AluYRa2 in rhesus and crab-eating macaque. No Alu in apes, baboon and green monkey or new world monkeys
case14h	chr3:126,279,007-126,279,468	precise deletion of AluSg in chimpanzee	Deletion of AluSg in chimpanzee. Present everywhere else.
case15h	chr4:61,874,696-61,875,189	AluY in Rhesus, partial TSD deletion and gene conversion to AluYb8 in human, precise deletion in chimpanzee	Coincidental insertion of AluYb8 in human and an AluYRa1 in rhesus & crab-eating macaque. No Alu in apes, baboon or green monkey & new world monkeys
case16h	chr4:109,466,961-109,467,430	precise deletion of AluY in chimpanzee	Coincidental insertion of AluY (0.3% divergence) in human, an AluYRc0 (5% divergence, baboon & crab-eating macaque), AluY (5% divergence, rhesus & green monkey) and AluSx3 (11% divergence) in new world monkeys. No Alu in apes.
case17h	chr4:112,528,755-112,529,006	AluY in Rhesus, partial deletion/gene conversion to AluYb9 in human, precise deletion in chimpanzee	Partial AluYb8 in human and nothing in anywhere else.
case22h	chr5:177,252,475-177,252,863	precise deletion of AluJo in chimpanzee	Deletion of AluJo/r in chimpanzee - not precise, recombination at flanking low complexity repeat. AluJr in human, AluJo/r/b present in other apes, old world monkeys and new world monkeys.
case24h	chr7:5,995,620-5,995,769	precise deletion of AluSg in human	AluSx3 (10% divergence) in chimpanzee and AluSp (8% divergence) in gorilla & (9% divergence) baboon & AluSq (9% divergence) in green monkey. Nothing in human, orang-utan, gibbon, rhesus or new world monkeys. Many Alu repeats in the region flanking either side, possible recombination.
case25h	chr7:25,187,054-25,187,203	precise deletion of AluSc in human: 2 of these sites in human and chimpanzee genomes; both filled with AluSc in chimpanzee, one empty and one filled site in human	First site: Coincidental insertion of AluSc (10% divergence)in chimpanzee & new world monkeys. Nothing in human, other apes or old world monkeys. Second site (chr17:21,006,426-21,006,881) has an Alu in all genomes.
case26h	chr7:129,517,245-129,517,394	precise deletion of AluSx in human	AluSx in all apes, old world monkeys and marmoset (large deletion in squirrel monkey), deleted in human
case27h	chr7:133,422,834-133,423,333	AluY in Rhesus, gene conversion to AluYb9 in human, precise deletion in chimpanzee	Coincidental insertion of AluYb9 in human and an AluYRa1 in rhesus & macaque. No Alu in apes or other old world monkeys or new world monkeys
case29h	chr9:69,656,746-69,657,224	inversion of AluY in Rhesus, gene conversion to AluYb8 in human, precise deletion in chimpanzee	AluYb8 in human. Nothing anywhere else
case30h	chr9:86,355,951-86,356,256	precise deletion of an AluSg/x fragment in chimpanzee	AluSx3 fragment in human and elsewhere. Imprecise deletion in chimpanzee & squirrel monkey
case33h	chr12:49,905,141-49,905,626	precise deletion of AluSx in chimpanzee	AluSz fragment in human and elsewhere. Deletion in chimpanzee
case34h	chr12:56,625,519-56,625,982	precise deletion of AluY in chimpanzee	Coincidental insertion of AluYg6 in human and an AluYRa1/2 in rhesus, macaque and baboon. No Alu in apes, green monkey or new world monkeys
case35h	chr12:123,866,142-123,866,620	precise deletion of AluY in chimpanzee	Coincidental insertion of AluY in human and an AluYRa1 in rhesus & macaque. No Alu in apes, other old world monkeys or new world monkeys
case37h	chr14:83,263,980-83,264,467	AluY with partial deletion in Rhesus, gene conversion to AluYb8 in human, precise deletion in chimpanzee	Coincidental insertion of AluYb8 in human and an AluYRa1 in old world monkeys. No Alu in apes or new world monkeys
case39h	chr15:52,356,738-52,356,887	precise deletion of AluSq in human	AluSq2 in all apes, old world monkeys & new world monkeys, deleted in human.
case40h	chr16:48,617,328-48,617,477	precise deletion of AluY in human	AluY in all apes and old world monkeys, but alignment to human wrong. AluY found within 250 bp of the coordinates. Primate chain/net show poor alignment of the region.
case41h	chr16:66,765,762-66,766,252	AluY in Rhesus, gene conversion to AluYb8 in human, precise deletion in chimpanzee	Coincidental insertion of AluYb8 in human and an AluYRb3 in old world monkeys. No Alu in apes or new world monkeys
case42h	chr16:69,468,943-69,469,421	precise deletion of AluSq in chimpanzee	AluSq2 in human and other apes, old world monkeys and squirrel monkey. Marmoset has large deletion. Alu deleted in chimpanzee.
case43h	chr16:74,418,707-74,419,168	precise deletion of AluSx in chimpanzee, 3 copies of this region in human genome, all with the Alu, chimpanzee has one with the Alu, one without	AluSx in human, other apes, old world monkeys & new world monkeys. Chimpanzee chain/net show that repeat is also found, but annotated on chrUn_NW.
case46h	chr17:59,040,674-59,041,141	AluY in Rhesus, gene conversion to AluYb8 in human, precise deletion in chimpanzee	Coincidental insertion of AluYb8 in human, an AluY in old world monkeys and AluSx in new world monkeys. No Alu in apes.
case47h	chr17:80,753,288-80,753,699	AluY in Rhesus has polymorphisms at head and tail, gene conversion to AluYg6 in human, precise deletion in chimpanzee	Coincidental insertion of AluYg6 in human and an AluY in old world monkeys. No Alu in apes or new world monkeys.
case48h	chr19:8,449,449-8,449,910	AluY in rhesus, gene conversion to AluYa5 in human, precise deletion in chimpanzee	Coincidental insertion of AluYa5 in human and an AluYRa1 in rhesus and crab-eating macaque. No Alu in apes, baboon, green monkey or new world monkeys
case50h	chr19:41,232,241-41,232,735	precise deletion of AluSq in chimpanzee	AluSq2 in human and other apes and old world monkeys. Large deletion in new world monkeys. Alu deleted in chimpanzee.
case52h	chr22:47,049,923-47,050,380	precise deletion of AluSq in chimpanzee	AluSq10 in human, other apes and old world monkeys. No Alu in new world monkeys. Deleted in chimpanzee.
case53h	chr22:48,249,349-48,249,766	AluY partially deleted and reversed in Rhesus (slightly complicated example of NHEJ), gene conversion to AluYa5 in human, precise deletion in chimpanzee	Coincidental insertion of AluYa5 in human and an AluYRa1 in rhesus. Rhesus chain/net seems to have an error; shows gap, but rhesus browser shows Alu. No Alu in apes or others
case54h	chrX:5,822,388-5,822,818	precise deletion of AluSp in chimpanzee	No deletion. AluSp there in all apes and old world monkeys. Not present in new world monkeys.
*BLAT of human sequence reported in van de Lagemaat et. al.
	Species	Assembly Used for Analysis
	Human	Dec. 2013 GRCh38/hg38
	Chimpanzee	Jan. 2018 Clint_PTRv2/panTro6
	Gorilla	Mar. 2016 GSMRT3/gorGor5
	Orang-utan	Jan. 2018 Susie_PABv2/ponAbe3
	Gibbon	Oct. 2012 GGSC Nleu3.0/nomLeu3
	Crab-eating macaque	Jun. 2013 Macaca_fascicularis_5.0/macFas5
	Rhesus	Feb. 2019 Mmul_10/rheMac10
	Baboon	Apr. 2017 Panu_3.0/papAnu4
	Green monkey	Mar. 2014 Chlorocebus_sabeus 1.1/chlSab2
	Squirrel monkey	Oct. 2011 Broad/saiBol1
	Marmoset	Mar. 2009 WUGSC 3.2/calJac3

## Sheet: supp table 3
Supplementary Table 3: Full list of TE subfamilies with human specific instances and their associated statistics
TE subfamily	avg. divergence	no. of instances	true overlaps	expected overlaps	fold change	FDR (Q-value)
AluY	31.00	1986	259	0.62894	411.8	0.00e+00
AluYb8	12.57	2205	415	0.97969	423.6	0.00e+00
AluYa5	9.08	3091	705	1.56429	450.7	0.00e+00
L1HS	8.89	1180	142	0.67732	209.6	5.43e-257
AluYb9	8.52	246	61	0.13304	458.5	2.88e-126
AluYf4	20.61	274	53	0.11893	445.6	2.78e-109
AluYg6	13.41	378	49	0.10885	450.1	3.12e-101
AluYc	45.70	196	21	0.05644	372.1	5.08e-42
AluYa8	15.65	111	19	0.03830	496.1	1.03e-39
SVA_F	58.93	516	15	0.11692	128.3	2.16e-24
AluYd8	11.01	152	11	0.03427	321.0	1.92e-21
AluYk12	12.08	73	10	0.02419	413.4	2.66e-20
AluYk11	17.80	71	9	0.02822	318.9	1.53e-17
L1PA2	17.91	2157	16	0.54427	29.4	8.93e-17
LTR5_Hs	21.94	142	9	0.04032	223.2	1.61e-16
SVA_E	49.92	191	8	0.04032	198.4	2.33e-14
AluYh9	48.50	24	6	0.02016	297.6	1.42e-11
SVA_D	40.82	980	7	0.19957	35.1	7.04e-08
L1P1	36.03	266	3	0.04233	70.9	3.90e-04
AluYk4	43.15	34	2	0.00403	496.1	5.62e-04
L1P2	59.07	41	2	0.01209	165.4	2.48e-03
L1PA4	56.51	174	2	0.08063	24.8	6.91e-02
MIR	271.24	17	1	0.00202	496.1	6.91e-02
MLT2D	205.50	4	1	0.00202	496.1	6.91e-02
LTR33	266.00	2	1	0.00202	496.1	6.91e-02
HERV-Fc1-int	28.00	2	1	0.00202	496.1	6.91e-02
MER50-int	230.00	1	1	0.00202	496.1	6.91e-02
AluYc3	34.44	36	1	0.00403	248.0	9.64e-02
L1MD	221.76	29	1	0.00403	248.0	9.64e-02
AluSx1	112.96	104	1	0.00605	165.4	1.20e-01
AluJr	178.43	56	1	0.00605	165.4	1.20e-01
AluSc	105.94	65	1	0.00806	124.0	1.41e-01
LTR12C	89.85	26	1	0.00806	124.0	1.41e-01
AluSx3	109.32	37	1	0.01008	99.2	1.64e-01
HERVK-int	42.28	47	1	0.02621	38.2	3.69e-01
AluJo	164.89	70	0	0.00806	0.0	1.00e+00
AluSx	122.21	179	0	0.02016	0.0	1.00e+00
L2	282.47	15	0	0.00000	NaN	1.00e+00
HAL1-2a_MD	259.80	5	0	0.00000	NaN	1.00e+00
LTR37A	214.50	2	0	0.00000	NaN	1.00e+00
HERVH-int	121.19	254	0	0.04032	0.0	1.00e+00
LTR7	83.91	22	0	0.00000	NaN	1.00e+00
FLAM_C	141.70	33	0	0.00806	0.0	1.00e+00
L1PA10	134.33	27	0	0.00605	0.0	1.00e+00
AluSp	100.53	93	0	0.00806	0.0	1.00e+00
HERVFH21-int	198.00	1	0	0.00000	NaN	1.00e+00
L1ME1	233.38	64	0	0.00403	0.0	1.00e+00
MER58A	217.60	5	0	0.00202	0.0	1.00e+00
MER41A	70.67	3	0	0.00000	NaN	1.00e+00
AluSz	121.95	61	0	0.00202	0.0	1.00e+00
AluJr4	177.64	14	0	0.00202	0.0	1.00e+00
L1M5	264.21	57	0	0.00202	0.0	1.00e+00
AluSz6	145.48	63	0	0.02217	0.0	1.00e+00
L1ME3E	241.50	8	0	0.00202	0.0	1.00e+00
MLT1D	172.33	9	0	0.00000	NaN	1.00e+00
AluJb	177.24	123	0	0.01008	0.0	1.00e+00
MER41B	128.38	8	0	0.00403	0.0	1.00e+00
MER41-int	136.50	16	0	0.00202	0.0	1.00e+00
THE1D	140.94	18	0	0.00000	NaN	1.00e+00
AluSg	103.98	52	0	0.00202	0.0	1.00e+00
AluSg7	93.16	19	0	0.00403	0.0	1.00e+00
MLT1A0-int	238.00	1	0	0.00000	NaN	1.00e+00
MLT1A0	181.86	14	0	0.00403	0.0	1.00e+00
L1MB5	194.44	25	0	0.00202	0.0	1.00e+00
MSTB	171.18	11	0	0.00403	0.0	1.00e+00
L1MB3	177.30	20	0	0.00000	NaN	1.00e+00
MSTA	151.62	39	0	0.00202	0.0	1.00e+00
MER51-int	129.43	21	0	0.00202	0.0	1.00e+00
AluSq2	108.84	58	0	0.00202	0.0	1.00e+00
AluSq10	98.67	6	0	0.00202	0.0	1.00e+00
AluSc8	105.42	33	0	0.00202	0.0	1.00e+00
L1ME3A	221.36	14	0	0.00000	NaN	1.00e+00
Charlie1a	185.13	15	0	0.00000	NaN	1.00e+00
MER4E1	95.17	6	0	0.00202	0.0	1.00e+00
L1PA3	35.30	490	0	0.20158	0.0	1.00e+00
AluYc5	48.71	7	0	0.00000	NaN	1.00e+00
MamRep1879	272.00	1	0	0.00202	0.0	1.00e+00
MER4-int	129.25	16	0	0.00000	NaN	1.00e+00
AluSq	106.58	24	0	0.00202	0.0	1.00e+00
MER4B-int	178.22	9	0	0.00000	NaN	1.00e+00
L1M3	195.19	43	0	0.00403	0.0	1.00e+00
SVA_B	48.92	13	0	0.00202	0.0	1.00e+00
L1MC	192.20	25	0	0.00000	NaN	1.00e+00
MLT1F2	260.33	3	0	0.00000	NaN	1.00e+00
L1PA8	99.11	36	0	0.00202	0.0	1.00e+00
MER51B	94.33	3	0	0.00202	0.0	1.00e+00
L2b	263.77	13	0	0.00000	NaN	1.00e+00
L1PB1	117.55	94	0	0.00605	0.0	1.00e+00
L1MA9	174.14	28	0	0.00000	NaN	1.00e+00
L1MA1	115.00	22	0	0.00605	0.0	1.00e+00
L1PA7	93.08	49	0	0.00202	0.0	1.00e+00
L1PB2	162.70	23	0	0.00605	0.0	1.00e+00
L1MA6	196.07	15	0	0.00000	NaN	1.00e+00
LTR8	117.75	4	0	0.00000	NaN	1.00e+00
L1MC3	208.14	21	0	0.00202	0.0	1.00e+00
MSTB2	194.75	4	0	0.00000	NaN	1.00e+00
Tigger4	146.33	3	0	0.00000	NaN	1.00e+00
MSTD	190.22	9	0	0.00000	NaN	1.00e+00
L1MB7	192.98	46	0	0.00403	0.0	1.00e+00
LTR7Y	43.91	11	0	0.00000	NaN	1.00e+00
MLT2A1	97.41	22	0	0.00000	NaN	1.00e+00
HERVL-int	84.64	22	0	0.00605	0.0	1.00e+00
MER11D	71.67	6	0	0.00000	NaN	1.00e+00
LTR22B	196.83	6	0	0.00000	NaN	1.00e+00
Tigger3d	184.00	1	0	0.00000	NaN	1.00e+00
L1MC4a	224.33	12	0	0.00000	NaN	1.00e+00
L2c	302.56	9	0	0.00202	0.0	1.00e+00
HUERS-P3-int	193.75	20	0	0.00000	NaN	1.00e+00
LTR9	151.00	4	0	0.00000	NaN	1.00e+00
L1M4c	220.08	38	0	0.00000	NaN	1.00e+00
L1M2	179.85	52	0	0.01008	0.0	1.00e+00
LTR7C	127.00	1	0	0.00000	NaN	1.00e+00
L1MA3	143.70	50	0	0.00202	0.0	1.00e+00
L1MC1	158.42	45	0	0.00202	0.0	1.00e+00
L1PA8A	117.17	12	0	0.00605	0.0	1.00e+00
L1PA5	66.37	75	0	0.01814	0.0	1.00e+00
L1MEc	255.97	29	0	0.00000	NaN	1.00e+00
HAL1	276.21	24	0	0.00403	0.0	1.00e+00
LTR2B	77.75	4	0	0.00000	NaN	1.00e+00
L1PA16	175.07	41	0	0.00202	0.0	1.00e+00
HERV9-int	88.81	59	0	0.00806	0.0	1.00e+00
HERVIP10FH-int	129.85	13	0	0.00000	NaN	1.00e+00
SVA_A	77.62	8	0	0.00202	0.0	1.00e+00
FLAM_A	198.88	8	0	0.00000	NaN	1.00e+00
HERVK22-int	144.56	9	0	0.00000	NaN	1.00e+00
L1P3	113.79	42	0	0.00000	NaN	1.00e+00
L1M1	163.09	91	0	0.00202	0.0	1.00e+00
L1PA11	135.72	18	0	0.00403	0.0	1.00e+00
L1MCa	198.71	31	0	0.00403	0.0	1.00e+00
SVA_C	42.35	31	0	0.00202	0.0	1.00e+00
L3	246.44	9	0	0.00000	NaN	1.00e+00
L1MA4	177.97	40	0	0.00000	NaN	1.00e+00
THE1C	146.00	14	0	0.00000	NaN	1.00e+00
L1MEg	254.00	17	0	0.00403	0.0	1.00e+00
HERV4_I-int	346.00	1	0	0.00000	NaN	1.00e+00
L2a	268.25	16	0	0.00000	NaN	1.00e+00
L1M3e	213.10	10	0	0.00000	NaN	1.00e+00
L1PA15	168.86	22	0	0.00202	0.0	1.00e+00
MER52D	182.50	2	0	0.00000	NaN	1.00e+00
MER52A	182.00	1	0	0.00000	NaN	1.00e+00
MLT1A1	182.33	3	0	0.00000	NaN	1.00e+00
MLT2B5	179.00	1	0	0.00000	NaN	1.00e+00
L1MA2	154.56	25	0	0.00202	0.0	1.00e+00
MIR3	257.33	6	0	0.00000	NaN	1.00e+00
L1M4b	250.16	32	0	0.00202	0.0	1.00e+00
L1ME2	228.83	12	0	0.00202	0.0	1.00e+00
MER2	192.33	3	0	0.00202	0.0	1.00e+00
L1M4	192.69	68	0	0.00202	0.0	1.00e+00
L1PA12	171.23	13	0	0.00000	NaN	1.00e+00
MSTC	212.60	5	0	0.00000	NaN	1.00e+00
LTR14B	102.50	2	0	0.00000	NaN	1.00e+00
L1M	232.50	2	0	0.00000	NaN	1.00e+00
LTR49	154.00	2	0	0.00000	NaN	1.00e+00
LTR38	273.00	1	0	0.00000	NaN	1.00e+00
MER57D	200.00	1	0	0.00000	NaN	1.00e+00
Tigger3c	162.50	2	0	0.00000	NaN	1.00e+00
L1MA7	181.90	20	0	0.00403	0.0	1.00e+00
MER70C	172.00	1	0	0.00202	0.0	1.00e+00
MER2B	195.00	1	0	0.00403	0.0	1.00e+00
THE1B-int	105.21	14	0	0.00202	0.0	1.00e+00
L1MEf	252.69	35	0	0.00403	0.0	1.00e+00
L1MB2	197.36	25	0	0.00202	0.0	1.00e+00
Tigger6b	223.00	1	0	0.00000	NaN	1.00e+00
MER61E	199.00	1	0	0.00000	NaN	1.00e+00
MER57A-int	150.42	12	0	0.00202	0.0	1.00e+00
LTR19A	141.67	3	0	0.00000	NaN	1.00e+00
LTR19-int	112.29	7	0	0.00202	0.0	1.00e+00
MLT1J1	260.00	1	0	0.00000	NaN	1.00e+00
L1MDb	223.50	2	0	0.00000	NaN	1.00e+00
Tigger2	144.54	13	0	0.00000	NaN	1.00e+00
L1M7	275.33	3	0	0.00202	0.0	1.00e+00
Charlie5	161.00	1	0	0.00000	NaN	1.00e+00
L1MDa	186.50	22	0	0.00403	0.0	1.00e+00
L1MD1	182.10	10	0	0.00202	0.0	1.00e+00
MSTA-int	198.08	12	0	0.00000	NaN	1.00e+00
L1ME3F	233.75	4	0	0.00000	NaN	1.00e+00
MER74A	211.67	3	0	0.00000	NaN	1.00e+00
MLT2B3	146.50	2	0	0.00202	0.0	1.00e+00
L1MC5	229.90	10	0	0.00202	0.0	1.00e+00
AluSx4	121.00	6	0	0.00000	NaN	1.00e+00
LTR5A	84.12	8	0	0.00202	0.0	1.00e+00
L1MD2	222.21	19	0	0.00000	NaN	1.00e+00
LTR43	150.00	2	0	0.00202	0.0	1.00e+00
LTR10E	128.00	3	0	0.00000	NaN	1.00e+00
L1MA4A	166.89	27	0	0.00202	0.0	1.00e+00
L1MA5A	151.00	9	0	0.00000	NaN	1.00e+00
MER30	119.00	1	0	0.00000	NaN	1.00e+00
MER5B	261.17	6	0	0.00000	NaN	1.00e+00
ORSL-2a	250.00	1	0	0.00000	NaN	1.00e+00
AluYf5	41.25	4	0	0.00000	NaN	1.00e+00
L1PA17	163.25	28	0	0.00202	0.0	1.00e+00
L1PBa	129.67	18	0	0.00000	NaN	1.00e+00
THE1B	136.17	18	0	0.00000	NaN	1.00e+00
Tigger2b_Pri	143.25	4	0	0.00000	NaN	1.00e+00
MLT1B	220.00	7	0	0.00202	0.0	1.00e+00
L1MB4	186.62	21	0	0.00000	NaN	1.00e+00
MIRb	276.77	13	0	0.00000	NaN	1.00e+00
MLT1A	222.00	4	0	0.00000	NaN	1.00e+00
LTR49-int	160.25	4	0	0.00000	NaN	1.00e+00
MER31B	223.00	2	0	0.00000	NaN	1.00e+00
LTR8A	160.50	2	0	0.00000	NaN	1.00e+00
MER11A	83.00	5	0	0.00000	NaN	1.00e+00
MER11C	118.92	24	0	0.00605	0.0	1.00e+00
HERVK11-int	108.36	39	0	0.01411	0.0	1.00e+00
MER9a2	110.00	6	0	0.00202	0.0	1.00e+00
HERVK9-int	87.93	14	0	0.00202	0.0	1.00e+00
LTR13	81.50	6	0	0.00000	NaN	1.00e+00
MER11B	119.33	9	0	0.00000	NaN	1.00e+00
L1PA13	146.05	37	0	0.00605	0.0	1.00e+00
MLT1J	276.00	4	0	0.00000	NaN	1.00e+00
MLT1F-int	231.00	3	0	0.00000	NaN	1.00e+00
MLT1E1A	221.00	4	0	0.00202	0.0	1.00e+00
MER66-int	218.50	2	0	0.00000	NaN	1.00e+00
FAM	159.00	1	0	0.00000	NaN	1.00e+00
AluSc5	101.54	13	0	0.00000	NaN	1.00e+00
L1M3f	220.25	4	0	0.00000	NaN	1.00e+00
LTR30	92.67	6	0	0.00000	NaN	1.00e+00
HERV30-int	95.30	10	0	0.00000	NaN	1.00e+00
L1MA8	191.58	24	0	0.00000	NaN	1.00e+00
L1MC4	237.00	17	0	0.00000	NaN	1.00e+00
MER101-int	198.71	7	0	0.00000	NaN	1.00e+00
LTR82A	305.00	2	0	0.00000	NaN	1.00e+00
L1P4	136.27	15	0	0.00605	0.0	1.00e+00
L1MEe	231.57	30	0	0.00000	NaN	1.00e+00
MER21B	170.67	3	0	0.00000	NaN	1.00e+00
HERVIP10F-int	211.60	10	0	0.00403	0.0	1.00e+00
Tigger3b	147.00	11	0	0.00202	0.0	1.00e+00
MER72	201.00	2	0	0.00000	NaN	1.00e+00
ERVL-B4-int	175.00	5	0	0.00000	NaN	1.00e+00
ERVL-int	126.00	7	0	0.00000	NaN	1.00e+00
AluSg4	104.77	13	0	0.00000	NaN	1.00e+00
Tigger1	139.38	32	0	0.00403	0.0	1.00e+00
THE1C-int	114.00	5	0	0.00000	NaN	1.00e+00
MER4A	156.00	2	0	0.00000	NaN	1.00e+00
L1PREC2	152.26	38	0	0.00000	NaN	1.00e+00
L1ME3B	259.00	3	0	0.00000	NaN	1.00e+00
Ricksha_0	132.50	2	0	0.00000	NaN	1.00e+00
L1P	134.50	2	0	0.00000	NaN	1.00e+00
LTR16A	300.00	2	0	0.00000	NaN	1.00e+00
L1MB8	191.55	29	0	0.00202	0.0	1.00e+00
LTR6A	198.60	5	0	0.00000	NaN	1.00e+00
MIRc	268.71	7	0	0.00000	NaN	1.00e+00
LTR17	74.60	5	0	0.00000	NaN	1.00e+00
HERV17-int	66.46	13	0	0.00403	0.0	1.00e+00
Tigger3	102.67	6	0	0.00000	NaN	1.00e+00
ERVL-E-int	301.12	8	0	0.00000	NaN	1.00e+00
LTR5B	113.17	6	0	0.00202	0.0	1.00e+00
MER20B	242.50	4	0	0.00000	NaN	1.00e+00
L1PB4	221.48	23	0	0.00202	0.0	1.00e+00
ERV3-16A3_I-int	220.00	2	0	0.00000	NaN	1.00e+00
Tigger6a	163.00	1	0	0.00000	NaN	1.00e+00
MLT2B1	179.33	3	0	0.00000	NaN	1.00e+00
L1MEg1	219.00	1	0	0.00000	NaN	1.00e+00
FRAM	180.25	8	0	0.00000	NaN	1.00e+00
LTR2	174.67	9	0	0.00000	NaN	1.00e+00
HERVE-int	175.78	9	0	0.00000	NaN	1.00e+00
LTR66	108.67	6	0	0.00202	0.0	1.00e+00
LTR54	196.33	3	0	0.00000	NaN	1.00e+00
MER57-int	128.00	6	0	0.00000	NaN	1.00e+00
MLT2A2	141.09	11	0	0.00000	NaN	1.00e+00
LTR9B	119.75	4	0	0.00000	NaN	1.00e+00
L1PB3	202.50	14	0	0.00000	NaN	1.00e+00
L1MB1	189.56	9	0	0.00000	NaN	1.00e+00
L1PA15-16	197.60	15	0	0.00202	0.0	1.00e+00
MER52C	150.00	1	0	0.00000	NaN	1.00e+00
MLT1C	196.67	9	0	0.00202	0.0	1.00e+00
THE1D-int	130.50	4	0	0.00000	NaN	1.00e+00
MER83A-int	178.00	1	0	0.00000	NaN	1.00e+00
L1M2a1	170.00	1	0	0.00000	NaN	1.00e+00
MER4D	145.25	4	0	0.00000	NaN	1.00e+00
MER51A	66.00	4	0	0.00000	NaN	1.00e+00
MER33	159.38	8	0	0.00000	NaN	1.00e+00
HERVS71-int	142.60	5	0	0.00403	0.0	1.00e+00
LTR25-int	152.10	10	0	0.00000	NaN	1.00e+00
MST-int	260.50	2	0	0.00000	NaN	1.00e+00
L1ME4a	269.50	4	0	0.00000	NaN	1.00e+00
LTR7B	71.20	10	0	0.00202	0.0	1.00e+00
Charlie1	176.00	1	0	0.00000	NaN	1.00e+00
Charlie9	245.00	1	0	0.00000	NaN	1.00e+00
Arthur1	233.00	1	0	0.00000	NaN	1.00e+00
HERVL40-int	286.33	3	0	0.00000	NaN	1.00e+00
L1PA6	88.32	31	0	0.00806	0.0	1.00e+00
L1PBa1	145.50	2	0	0.00000	NaN	1.00e+00
MER57A1	66.50	2	0	0.00000	NaN	1.00e+00
MER20	216.00	2	0	0.00000	NaN	1.00e+00
LTR64	158.00	2	0	0.00000	NaN	1.00e+00
LTR39	141.00	3	0	0.00000	NaN	1.00e+00
L1ME2z	238.64	14	0	0.00202	0.0	1.00e+00
MER75	80.00	1	0	0.00000	NaN	1.00e+00
LTR14C	118.31	13	0	0.00000	NaN	1.00e+00
LTR22	111.00	1	0	0.00000	NaN	1.00e+00
MSTB1	157.33	3	0	0.00000	NaN	1.00e+00
L1P5	113.00	3	0	0.00000	NaN	1.00e+00
LTR57-int	202.00	2	0	0.00000	NaN	1.00e+00
L1ME5	253.00	1	0	0.00000	NaN	1.00e+00
MLT1F	193.00	2	0	0.00000	NaN	1.00e+00
Ricksha_c	167.75	4	0	0.00403	0.0	1.00e+00
L1ME3	155.00	3	0	0.00000	NaN	1.00e+00
MER4B	147.50	2	0	0.00000	NaN	1.00e+00
LTR48	257.00	1	0	0.00000	NaN	1.00e+00
MER34A	149.00	1	0	0.00000	NaN	1.00e+00
LTR1D	141.00	1	0	0.00000	NaN	1.00e+00
THE1-int	130.20	5	0	0.00000	NaN	1.00e+00
MER31A	190.00	1	0	0.00000	NaN	1.00e+00
L1MA10	205.00	2	0	0.00000	NaN	1.00e+00
MER63D	144.00	1	0	0.00000	NaN	1.00e+00
Tigger7	157.00	4	0	0.00000	NaN	1.00e+00
L1ME3C	269.83	6	0	0.00000	NaN	1.00e+00
MER89-int	228.00	2	0	0.00000	NaN	1.00e+00
MER41D	194.00	2	0	0.00000	NaN	1.00e+00
MER92A	280.00	1	0	0.00000	NaN	1.00e+00
LOR1-int	129.17	6	0	0.00000	NaN	1.00e+00
MLT1L	303.00	3	0	0.00000	NaN	1.00e+00
MER57B2	184.00	3	0	0.00000	NaN	1.00e+00
MER115	322.00	1	0	0.00000	NaN	1.00e+00
LTR5	98.00	1	0	0.00000	NaN	1.00e+00
HERV-Fc1_LTR1	60.00	1	0	0.00000	NaN	1.00e+00
Harlequin-int	99.70	10	0	0.00000	NaN	1.00e+00
HERVL66-int	138.14	7	0	0.00000	NaN	1.00e+00
HERV15-int	167.00	3	0	0.00000	NaN	1.00e+00
LTR62	140.00	1	0	0.00000	NaN	1.00e+00
MER57E3	170.00	1	0	0.00000	NaN	1.00e+00
LTR6B	116.33	3	0	0.00000	NaN	1.00e+00
LTR61	105.50	2	0	0.00000	NaN	1.00e+00
Arthur1B	201.50	4	0	0.00000	NaN	1.00e+00
MamGypLTR3	280.00	1	0	0.00000	NaN	1.00e+00
MARNA	220.00	1	0	0.00000	NaN	1.00e+00
MER83B-int	265.00	2	0	0.00000	NaN	1.00e+00
LTR76	91.00	1	0	0.00000	NaN	1.00e+00
L1PB	124.30	10	0	0.00000	NaN	1.00e+00
LTR1	173.67	3	0	0.00202	0.0	1.00e+00
HUERS-P2-int	168.67	3	0	0.00202	0.0	1.00e+00
MER65-int	217.33	3	0	0.00000	NaN	1.00e+00
MER58C	290.50	2	0	0.00000	NaN	1.00e+00
MER34B-int	217.00	2	0	0.00000	NaN	1.00e+00
MER61-int	123.33	3	0	0.00000	NaN	1.00e+00
L1MEd	252.50	2	0	0.00000	NaN	1.00e+00
Zaphod	232.00	6	0	0.00000	NaN	1.00e+00
MER65C	200.50	2	0	0.00000	NaN	1.00e+00
MER50	161.33	3	0	0.00000	NaN	1.00e+00
LOR1b	156.00	2	0	0.00000	NaN	1.00e+00
L1P4d	175.50	2	0	0.00000	NaN	1.00e+00
HAL1-3A_ME	251.00	4	0	0.00000	NaN	1.00e+00
MER21C	228.00	2	0	0.00000	NaN	1.00e+00
MLT1G1	293.00	1	0	0.00000	NaN	1.00e+00
Charlie4a	209.33	3	0	0.00000	NaN	1.00e+00
MER96B	237.00	2	0	0.00000	NaN	1.00e+00
L1MA5	175.27	11	0	0.00000	NaN	1.00e+00
MER77B	209.00	1	0	0.00000	NaN	1.00e+00
MER49	230.00	1	0	0.00000	NaN	1.00e+00
MER4D0	79.00	1	0	0.00000	NaN	1.00e+00
L1MD3	235.67	3	0	0.00000	NaN	1.00e+00
L1PA14	128.00	4	0	0.00000	NaN	1.00e+00
MER1B	128.00	2	0	0.00000	NaN	1.00e+00
MER21A	166.33	3	0	0.00000	NaN	1.00e+00
L1MCc	202.00	1	0	0.00000	NaN	1.00e+00
MLT1H	266.00	1	0	0.00000	NaN	1.00e+00
LTR16A1	236.00	1	0	0.00000	NaN	1.00e+00
MER77	225.00	1	0	0.00000	NaN	1.00e+00
MADE1	72.50	2	0	0.00000	NaN	1.00e+00
MER74B	245.00	1	0	0.00000	NaN	1.00e+00
Tigger4a	184.00	2	0	0.00000	NaN	1.00e+00
Tigger4b	143.00	3	0	0.00000	NaN	1.00e+00
THE1A	96.33	3	0	0.00000	NaN	1.00e+00
HERV16-int	350.00	2	0	0.00000	NaN	1.00e+00
L1ME3D	262.33	3	0	0.00000	NaN	1.00e+00
HERVI-int	267.50	2	0	0.00000	NaN	1.00e+00
LTR12	113.18	11	0	0.00000	NaN	1.00e+00
LTR16C	242.00	1	0	0.00000	NaN	1.00e+00
LTR10F	77.00	1	0	0.00000	NaN	1.00e+00
LTR16B	197.00	1	0	0.00000	NaN	1.00e+00
MER5C	210.00	1	0	0.00000	NaN	1.00e+00
MER34C2	177.50	2	0	0.00000	NaN	1.00e+00
MER65D	230.00	1	0	0.00000	NaN	1.00e+00
LTR14A	34.00	1	0	0.00000	NaN	1.00e+00
MER9a1	75.00	6	0	0.00000	NaN	1.00e+00
MER68	185.00	1	0	0.00000	NaN	1.00e+00
LTR12B	148.20	5	0	0.00000	NaN	1.00e+00
MER44A	120.00	1	0	0.00000	NaN	1.00e+00
LTR1C	194.00	1	0	0.00000	NaN	1.00e+00
MER58D	200.00	1	0	0.00000	NaN	1.00e+00
MER57F	279.00	1	0	0.00000	NaN	1.00e+00
MER68-int	284.00	1	0	0.00000	NaN	1.00e+00
LTR28	233.00	1	0	0.00000	NaN	1.00e+00
L4	314.00	1	0	0.00000	NaN	1.00e+00
MLT1H-int	323.50	2	0	0.00000	NaN	1.00e+00
MLT1F1	169.00	3	0	0.00000	NaN	1.00e+00
MER4A1	146.50	2	0	0.00000	NaN	1.00e+00
Charlie26a	195.00	1	0	0.00000	NaN	1.00e+00
MLT1E	203.00	1	0	0.00000	NaN	1.00e+00
Tigger2a	168.00	1	0	0.00000	NaN	1.00e+00
Tigger5	197.50	2	0	0.00202	0.0	1.00e+00
L1MC2	227.75	8	0	0.00605	0.0	1.00e+00
MLT1K	308.00	1	0	0.00000	NaN	1.00e+00
LTR22C	141.00	1	0	0.00000	NaN	1.00e+00
ERV3-16A3_LTR	256.50	2	0	0.00000	NaN	1.00e+00
HSMAR1	120.00	1	0	0.00000	NaN	1.00e+00
MER132	224.00	1	0	0.00000	NaN	1.00e+00
LTR77	121.00	1	0	0.00000	NaN	1.00e+00
BLACKJACK	234.00	1	0	0.00000	NaN	1.00e+00
LTR45B	257.00	1	0	0.00000	NaN	1.00e+00
HSMAR2	151.00	1	0	0.00000	NaN	1.00e+00
L1M3b	257.00	1	0	0.00000	NaN	1.00e+00
LTR82B	254.00	1	0	0.00000	NaN	1.00e+00
MER31-int	196.33	3	0	0.00000	NaN	1.00e+00
L1M2a	221.00	1	0	0.00000	NaN	1.00e+00
MLT1E2	264.00	2	0	0.00000	NaN	1.00e+00
MER4C	179.00	1	0	0.00000	NaN	1.00e+00
Tigger15a	256.00	1	0	0.00000	NaN	1.00e+00
Charlie15a	320.00	1	0	0.00000	NaN	1.00e+00
L1PBb	226.00	1	0	0.00000	NaN	1.00e+00
MER57B1	208.00	1	0	0.00000	NaN	1.00e+00
LTR2C	149.29	7	0	0.00000	NaN	1.00e+00
MER52-int	172.00	1	0	0.00000	NaN	1.00e+00
MLT2C2	212.00	2	0	0.00000	NaN	1.00e+00
MER70B	217.00	1	0	0.00000	NaN	1.00e+00
Charlie2a	239.00	1	0	0.00000	NaN	1.00e+00
MER94	227.00	1	0	0.00000	NaN	1.00e+00
HERVK14C-int	74.11	9	0	0.00202	0.0	1.00e+00
Charlie1b	228.00	1	0	0.00000	NaN	1.00e+00
AluSq4	160.00	4	0	0.00000	NaN	1.00e+00
MER9a3	99.83	6	0	0.00000	NaN	1.00e+00
LTR3A	141.00	3	0	0.00000	NaN	1.00e+00
HERVK3-int	158.25	4	0	0.00202	0.0	1.00e+00
MLT1N2	284.00	1	0	0.00000	NaN	1.00e+00
Charlie7	239.50	2	0	0.00000	NaN	1.00e+00
MSTB-int	135.00	2	0	0.00000	NaN	1.00e+00
L1M6	256.50	2	0	0.00000	NaN	1.00e+00
MLT2B4	242.00	1	0	0.00000	NaN	1.00e+00
MLT1H1	188.00	1	0	0.00000	NaN	1.00e+00
L1P3b	198.00	1	0	0.00000	NaN	1.00e+00
Charlie10b	189.00	1	0	0.00000	NaN	1.00e+00
LTR12_	114.33	3	0	0.00000	NaN	1.00e+00
MER44C	179.00	1	0	0.00000	NaN	1.00e+00
LTR39-int	216.00	1	0	0.00000	NaN	1.00e+00
HERVK13-int	195.00	2	0	0.00000	NaN	1.00e+00
LTR3B_	182.00	1	0	0.00000	NaN	1.00e+00
L1MCb	220.78	9	0	0.00806	0.0	1.00e+00
LTR12D	107.80	5	0	0.00000	NaN	1.00e+00
MER4A1_	146.00	2	0	0.00000	NaN	1.00e+00
LTR23-int	162.00	1	0	0.00000	NaN	1.00e+00
LTR10B1	226.00	2	0	0.00000	NaN	1.00e+00
LTR25	197.40	5	0	0.00000	NaN	1.00e+00
HERVE_a-int	157.40	5	0	0.00000	NaN	1.00e+00
MER47A	164.00	1	0	0.00000	NaN	1.00e+00
LTR12F	111.00	1	0	0.00000	NaN	1.00e+00
MSTD-int	181.00	1	0	0.00000	NaN	1.00e+00
PRIMA4-int	208.00	1	0	0.00000	NaN	1.00e+00
MER8	247.00	1	0	0.00000	NaN	1.00e+00
Tigger3a	179.00	1	0	0.00000	NaN	1.00e+00
LTR22A	191.00	1	0	0.00000	NaN	1.00e+00
MER41G	122.00	2	0	0.00000	NaN	1.00e+00
L1M3de	221.25	4	0	0.00000	NaN	1.00e+00
MER107	172.00	1	0	0.00000	NaN	1.00e+00
MER61B	261.00	1	0	0.00000	NaN	1.00e+00
LTR69	138.00	1	0	0.00000	NaN	1.00e+00
LTR15	113.00	1	0	0.00000	NaN	1.00e+00
LTR29	284.00	1	0	0.00000	NaN	1.00e+00
HUERS-P1-int	117.40	5	0	0.00000	NaN	1.00e+00
L1P4e	268.33	3	0	0.00000	NaN	1.00e+00
LTR40c	298.00	1	0	0.00000	NaN	1.00e+00
MER51D	173.00	3	0	0.00000	NaN	1.00e+00
MER21-int	243.50	2	0	0.00000	NaN	1.00e+00
MER34C_	161.00	1	0	0.00000	NaN	1.00e+00

## Sheet: supp table 4
Supplementary Table 4: Full list of pMEIs identified from RMSs
seqnames	start	end	width	strand	name	type	class	divergence	id	overlap	del_start	del_end	repeat_width	sv_width	info	region	ENCODE candidate cis-regulatory element
chr1	21714810	21715269	460	*	SVA_F	Other	Other	72	38226	424	21714799	21715233	460	435	GIAB_HG002_SVs_Tier1_v0.6.vcf.gz.rds	intergenic
chr1	24402993	24403303	311	*	AluYa5	SINE	Alu	10	44574	310	24402985	24403302	311	318	GIAB_HG002_SVs_Tier1_v0.6.vcf.gz.rds	intron
chr1	26489824	26490134	311	*	AluYa5	SINE	Alu	0	49404	311	26489812	26490138	311	327	GIAB_HG002_SVs_Tier1_v0.6.vcf.gz.rds	intergenic
chr1	28247807	28248112	306	*	AluYb8	SINE	Alu	7	53713	302	28247799	28248108	306	310	GIAB_HG002_SVs_Tier1_v0.6.vcf.gz.rds	intergenic
chr1	31040660	31041597	938	*	L1HS	LINE	L1	5	59753	938	31040646	31041661	938	1016	GIAB_HG002_SVs_Tier1_v0.6.vcf.gz.rds	intergenic
chr1	42743186	42743496	311	*	AluYa5	SINE	Alu	3	84348	299	42743169	42743484	311	316	GIAB_HG002_SVs_Tier1_v0.6.vcf.gz.rds	intron
chr1	46207290	46207599	310	*	AluYk11	SINE	Alu	13	91475	309	46207286	46207598	310	313	GIAB_HG002_SVs_Tier1_v0.6.vcf.gz.rds	intron
chr1	46366118	46366436	319	*	AluYb8	SINE	Alu	6	91872	319	46366107	46366436	319	330	GIAB_HG002_SVs_Tier1_v0.6.vcf.gz.rds	intron
chr1	55287560	55287870	311	*	AluYa5	SINE	Alu	13	109828	310	55287551	55287869	311	319	GIAB_HG002_SVs_Tier1_v0.6.vcf.gz.rds	intron
chr1	56401293	56401607	315	*	AluYa5	SINE	Alu	16	111933	311	56401282	56401603	315	322	GIAB_HG002_SVs_Tier1_v0.6.vcf.gz.rds	intergenic
chr1	56831124	56834954	3831	*	L1HS	LINE	L1	3	112770	3831	56831106	56834961	3831	3856	GIAB_HG002_SVs_Tier1_v0.6.vcf.gz.rds	intergenic
chr1	56887709	56888019	311	*	AluYa5	SINE	Alu	0	112866	311	56887702	56888019	311	318	GIAB_HG002_SVs_Tier1_v0.6.vcf.gz.rds	intergenic
chr1	57242624	57242935	312	*	AluYa5	SINE	Alu	10	113561	312	57242607	57242946	312	340	GIAB_HG002_SVs_Tier1_v0.6.vcf.gz.rds	intron
chr1	58343213	58343535	323	*	AluYb8	SINE	Alu	12	115688	323	58343211	58343535	323	325	GIAB_HG002_SVs_Tier1_v0.6.vcf.gz.rds	intron
chr1	59059631	59059941	311	*	AluYa5	SINE	Alu	0	117126	311	59059616	59059941	311	326	GIAB_HG002_SVs_Tier1_v0.6.vcf.gz.rds	intergenic
chr1	63151833	63152158	326	*	AluYb8	SINE	Alu	3	124602	326	63151819	63152158	326	340	GIAB_HG002_SVs_Tier1_v0.6.vcf.gz.rds	intron
chr1	65909639	65909892	254	*	L1HS	LINE	L1	4	129816	254	65909622	65909892	254	271	GIAB_HG002_SVs_Tier1_v0.6.vcf.gz.rds	intron
chr1	66024232	66030259	6028	*	L1PA2	LINE	L1	18	129987	6028	66024173	66030267	6028	6095	GIAB_HG002_SVs_Tier1_v0.6.vcf.gz.rds	intron
chr1	66135720	66136033	314	*	AluYa5	SINE	Alu	22	130132	314	66135707	66136038	314	332	GIAB_HG002_SVs_Tier1_v0.6.vcf.gz.rds	intergenic
chr1	66263922	66264240	319	*	AluYb8	SINE	Alu	9	130314	319	66263909	66264242	319	334	GIAB_HG002_SVs_Tier1_v0.6.vcf.gz.rds	intron
chr1	67201221	67201538	318	*	AluYb8	SINE	Alu	13	131683	316	67201204	67201536	318	333	GIAB_HG002_SVs_Tier1_v0.6.vcf.gz.rds	intron
chr1	69807004	69807314	311	*	AluYa5	SINE	Alu	3	136084	308	69806992	69807311	311	320	GIAB_HG002_SVs_Tier1_v0.6.vcf.gz.rds	intergenic
chr1	69943724	69944022	299	*	AluYa5	SINE	Alu	7	136270	298	69943715	69944021	299	307	GIAB_HG002_SVs_Tier1_v0.6.vcf.gz.rds	intergenic
chr1	70946200	70946520	321	*	AluY	SINE	Alu	12	137708	321	70946189	70946520	321	332	GIAB_HG002_SVs_Tier1_v0.6.vcf.gz.rds	intergenic
chr1	71741347	71741629	283	*	AluYb8	SINE	Alu	11	138884	283	71741319	71741629	283	311	GIAB_HG002_SVs_Tier1_v0.6.vcf.gz.rds	intergenic
chr1	73753604	73753915	312	*	AluYa5	SINE	Alu	10	141275	312	73753600	73753915	312	316	GIAB_HG002_SVs_Tier1_v0.6.vcf.gz.rds	intergenic
chr1	76011876	76012195	320	*	AluYb8	SINE	Alu	16	144220	320	76011865	76012195	320	331	GIAB_HG002_SVs_Tier1_v0.6.vcf.gz.rds	intron
chr1	77100373	77100655	283	*	AluYa5	SINE	Alu	0	145862	277	77100366	77100649	283	284	GIAB_HG002_SVs_Tier1_v0.6.vcf.gz.rds	intergenic
chr1	79401526	79401835	310	*	AluY	SINE	Alu	19	149406	305	79401508	79401830	310	323	GIAB_HG002_SVs_Tier1_v0.6.vcf.gz.rds	intron
chr1	80114181	80114489	309	*	AluYa5	SINE	Alu	7	150287	309	80114172	80114489	309	318	GIAB_HG002_SVs_Tier1_v0.6.vcf.gz.rds	intergenic
chr1	81194354	81194664	311	*	AluYa5	SINE	Alu	13	151609	311	81194341	81194668	311	328	GIAB_HG002_SVs_Tier1_v0.6.vcf.gz.rds	intergenic
chr1	81404888	81410942	6055	*	L1HS	LINE	L1	6	151872	6055	81404757	81410948	6055	6192	GIAB_HG002_SVs_Tier1_v0.6.vcf.gz.rds	intergenic
chr1	81687797	81688115	319	*	AluYb8	SINE	Alu	6	152227	317	81687784	81688113	319	330	GIAB_HG002_SVs_Tier1_v0.6.vcf.gz.rds	intergenic
chr1	82963304	82963615	312	*	AluYa5	SINE	Alu	3	153820	312	82963291	82963615	312	325	GIAB_HG002_SVs_Tier1_v0.6.vcf.gz.rds	intergenic
chr1	83042654	83042964	311	*	AluYa5	SINE	Alu	3	153928	311	83042644	83042964	311	321	GIAB_HG002_SVs_Tier1_v0.6.vcf.gz.rds	intergenic
chr1	83125968	83127473	1506	*	L1HS	LINE	L1	5	154026	1506	83125958	83127569	1506	1612	GIAB_HG002_SVs_Tier1_v0.6.vcf.gz.rds	intergenic
chr1	85748632	85748950	319	*	AluYb8	SINE	Alu	6	157823	319	85748620	85748950	319	331	GIAB_HG002_SVs_Tier1_v0.6.vcf.gz.rds	intron
chr1	86405805	86406116	312	*	AluY	SINE	Alu	3	158813	312	86405790	86406118	312	329	GIAB_HG002_SVs_Tier1_v0.6.vcf.gz.rds	intron
chr1	86740982	86741690	709	*	L1HS	LINE	L1	0	159273	709	86740980	86741697	709	718	GIAB_HG002_SVs_Tier1_v0.6.vcf.gz.rds	intergenic
chr1	91624787	91625058	272	*	AluYa5	SINE	Alu	4	166252	268	91624771	91625054	272	284	GIAB_HG002_SVs_Tier1_v0.6.vcf.gz.rds	intergenic
chr1	91914108	91914550	443	*	L1HS	LINE	L1	9	166644	443	91914107	91914562	443	456	GIAB_HG002_SVs_Tier1_v0.6.vcf.gz.rds	intergenic
chr1	95690524	95690836	313	*	AluYa5	SINE	Alu	13	173231	306	95690510	95690829	313	320	GIAB_HG002_SVs_Tier1_v0.6.vcf.gz.rds	intron
chr1	101388561	101388871	311	*	AluYf4	SINE	Alu	10	181357	311	101388551	101388871	311	321	GIAB_HG002_SVs_Tier1_v0.6.vcf.gz.rds	intron
chr1	103047692	103048003	312	*	AluY	SINE	Alu	6	183728	312	103047678	103048008	312	331	GIAB_HG002_SVs_Tier1_v0.6.vcf.gz.rds	intergenic
chr1	103096076	103096385	310	*	AluYa5	SINE	Alu	10	183799	309	103096065	103096384	310	320	GIAB_HG002_SVs_Tier1_v0.6.vcf.gz.rds	intergenic
chr1	104719864	104720170	307	*	AluY	SINE	Alu	13	185637	301	104719847	104720164	307	318	GIAB_HG002_SVs_Tier1_v0.6.vcf.gz.rds	intergenic
chr1	105866781	105867045	265	*	AluYb9	SINE	Alu	11	187005	264	105866770	105867044	265	275	GIAB_HG002_SVs_Tier1_v0.6.vcf.gz.rds	intergenic
chr1	109597730	109598040	311	*	AluYf4	SINE	Alu	7	192147	311	109597719	109598050	311	332	GIAB_HG002_SVs_Tier1_v0.6.vcf.gz.rds	intergenic
chr1	113715640	113715920	281	*	AluYa5	SINE	Alu	7	199065	281	113715631	113715920	281	290	GIAB_HG002_SVs_Tier1_v0.6.vcf.gz.rds	intergenic
chr1	114039842	114045879	6038	*	L1HS	LINE	L1	5	199572	6036	114039827	114045877	6038	6051	GIAB_HG002_SVs_Tier1_v0.6.vcf.gz.rds	intron
chr1	115043530	115043837	308	*	AluYa5	SINE	Alu	10	201257	303	115043520	115043832	308	313	GIAB_HG002_SVs_Tier1_v0.6.vcf.gz.rds	intron
chr1	115796898	115797168	271	*	AluYa5	SINE	Alu	4	202559	271	115796888	115797172	271	285	GIAB_HG002_SVs_Tier1_v0.6.vcf.gz.rds	intergenic
chr1	117078181	117078490	310	*	AluY	SINE	Alu	7	204551	305	117078164	117078485	310	322	GIAB_HG002_SVs_Tier1_v0.6.vcf.gz.rds	intron	proximal enhancer like
chr1	118091051	118091260	210	*	AluYa5	SINE	Alu	0	206237	208	118091036	118091258	210	223	GIAB_HG002_SVs_Tier1_v0.6.vcf.gz.rds	intergenic
chr1	119558781	119559091	311	*	AluYg6	SINE	Alu	3	208264	310	119558771	119559090	311	320	GIAB_HG002_SVs_Tier1_v0.6.vcf.gz.rds	intergenic
chr1	145026746	145027058	313	*	AluYb8	SINE	Alu	6	213045	307	145026729	145027052	313	324	GIAB_HG002_SVs_Tier1_v0.6.vcf.gz.rds	intron
chr1	150691451	150691760	310	*	AluYa5	SINE	Alu	3	221031	310	150691435	150691769	310	335	GIAB_HG002_SVs_Tier1_v0.6.vcf.gz.rds	intron
chr1	158712046	158712352	307	*	AluYa5	SINE	Alu	3	235045	307	158712031	158712353	307	323	GIAB_HG002_SVs_Tier1_v0.6.vcf.gz.rds	intergenic
chr1	160935035	160935340	306	*	AluYa5	SINE	Alu	7	238188	302	160935020	160935336	306	317	GIAB_HG002_SVs_Tier1_v0.6.vcf.gz.rds	intergenic
chr1	162052675	162052985	311	*	AluYa5	SINE	Alu	7	240128	311	162052665	162052985	311	321	GIAB_HG002_SVs_Tier1_v0.6.vcf.gz.rds	intron
chr1	169160039	169160349	311	*	AluYa5	SINE	Alu	10	250980	311	169160020	169160349	311	330	GIAB_HG002_SVs_Tier1_v0.6.vcf.gz.rds	intron
chr1	169730416	169730724	309	*	AluY	SINE	Alu	16	251788	307	169730418	169730724	309	307	GIAB_HG002_SVs_Tier1_v0.6.vcf.gz.rds	intron
chr1	173944754	173945064	311	*	AluYa5	SINE	Alu	10	257951	311	173944737	173945067	311	331	GIAB_HG002_SVs_Tier1_v0.6.vcf.gz.rds	intron
chr1	180293000	180293313	314	*	AluYb8	SINE	Alu	3	267788	314	180292989	180293313	314	325	GIAB_HG002_SVs_Tier1_v0.6.vcf.gz.rds	intron
chr1	184768869	184769178	310	*	AluY	SINE	Alu	13	274912	310	184768856	184769178	310	323	GIAB_HG002_SVs_Tier1_v0.6.vcf.gz.rds	intron
chr1	184814750	184820775	6026	*	L1HS	LINE	L1	6	274981	6026	184814728	184820784	6026	6057	GIAB_HG002_SVs_Tier1_v0.6.vcf.gz.rds	intron
chr1	184937053	184937364	312	*	AluYb9	SINE	Alu	6	275176	307	184937037	184937359	312	323	GIAB_HG002_SVs_Tier1_v0.6.vcf.gz.rds	intron
chr1	185373106	185373424	319	*	AluYb8	SINE	Alu	13	275915	319	185373096	185373434	319	339	GIAB_HG002_SVs_Tier1_v0.6.vcf.gz.rds	intergenic	distal enhancer like
chr1	188994966	188995284	319	*	AluYb8	SINE	Alu	6	280573	318	188994948	188995283	319	336	GIAB_HG002_SVs_Tier1_v0.6.vcf.gz.rds	intergenic
chr1	196158052	196158324	273	*	AluYf4	SINE	Alu	15	289679	272	196158046	196158323	273	278	GIAB_HG002_SVs_Tier1_v0.6.vcf.gz.rds	intergenic
chr1	210295316	210295622	307	*	AluYa5	SINE	Alu	3	311252	307	210295303	210295622	307	320	GIAB_HG002_SVs_Tier1_v0.6.vcf.gz.rds	intron
chr1	212471159	212472566	1408	*	SVA_E	Other	Other	82	315068	1408	212471135	212472616	1408	1482	GIAB_HG002_SVs_Tier1_v0.6.vcf.gz.rds	intron
chr1	216185313	216185479	167	*	AluYb9	SINE	Alu	6	320475	164	216185304	216185476	167	173	GIAB_HG002_SVs_Tier1_v0.6.vcf.gz.rds	intron
chr1	217917522	217917830	309	*	AluYa5	SINE	Alu	7	322571	303	217917511	217917824	309	314	GIAB_HG002_SVs_Tier1_v0.6.vcf.gz.rds	intron
chr1	218182569	218188594	6026	*	L1HS	LINE	L1	5	322949	6026	218182488	218188594	6026	6107	GIAB_HG002_SVs_Tier1_v0.6.vcf.gz.rds	intergenic
chr1	218245636	218246489	854	*	L1HS	LINE	L1	1	323018	854	218245628	218246489	854	862	GIAB_HG002_SVs_Tier1_v0.6.vcf.gz.rds	intergenic
chr1	218785924	218786234	311	*	AluYa5	SINE	Alu	16	323862	310	218785913	218786233	311	321	GIAB_HG002_SVs_Tier1_v0.6.vcf.gz.rds	intergenic
chr1	219923318	219923626	309	*	AluY	SINE	Alu	32	325379	309	219923308	219923626	309	319	GIAB_HG002_SVs_Tier1_v0.6.vcf.gz.rds	intron
chr1	220285466	220285775	310	*	AluYb8	SINE	Alu	7	325989	309	220285454	220285774	310	321	GIAB_HG002_SVs_Tier1_v0.6.vcf.gz.rds	intron
chr1	222034158	222034468	311	*	AluYa5	SINE	Alu	7	328505	311	222034143	222034475	311	333	GIAB_HG002_SVs_Tier1_v0.6.vcf.gz.rds	intergenic
chr1	224392829	224393134	306	*	AluY	SINE	Alu	13	332308	306	224392821	224393134	306	314	GIAB_HG002_SVs_Tier1_v0.6.vcf.gz.rds	intergenic	distal enhancer like
chr1	225256539	225256806	268	*	AluYa5	SINE	Alu	15	333941	263	225256531	225256801	268	271	GIAB_HG002_SVs_Tier1_v0.6.vcf.gz.rds	intron
chr1	225344408	225344716	309	*	AluYa5	SINE	Alu	10	334037	308	225344401	225344715	309	315	GIAB_HG002_SVs_Tier1_v0.6.vcf.gz.rds	intron
chr1	225762321	225762622	302	*	AluY	SINE	Alu	10	334599	302	225762315	225762633	302	319	GIAB_HG002_SVs_Tier1_v0.6.vcf.gz.rds	intron
chr1	228024106	228024412	307	*	AluYa5	SINE	Alu	7	338640	300	228024093	228024405	307	313	GIAB_HG002_SVs_Tier1_v0.6.vcf.gz.rds	intron
chr1	228572180	228572490	311	*	AluYa5	SINE	Alu	3	339316	310	228572160	228572489	311	330	GIAB_HG002_SVs_Tier1_v0.6.vcf.gz.rds	intergenic
chr1	228814831	228815141	311	*	AluYa5	SINE	Alu	3	339645	311	228814805	228815141	311	337	GIAB_HG002_SVs_Tier1_v0.6.vcf.gz.rds	intron
chr1	232423127	232423446	320	*	AluYb8	SINE	Alu	9	345546	320	232423118	232423446	320	329	GIAB_HG002_SVs_Tier1_v0.6.vcf.gz.rds	intergenic
chr1	232775537	232775843	307	*	AluYa5	SINE	Alu	0	345924	307	232775529	232775843	307	315	GIAB_HG002_SVs_Tier1_v0.6.vcf.gz.rds	intergenic
chr1	234587211	234587512	302	*	AluYa5	SINE	Alu	0	348711	297	234587197	234587507	302	311	GIAB_HG002_SVs_Tier1_v0.6.vcf.gz.rds	intron	distal enhancer like
chr1	236054597	236054913	317	*	AluYb8	SINE	Alu	9	351334	317	236054575	236054913	317	339	GIAB_HG002_SVs_Tier1_v0.6.vcf.gz.rds	intergenic
chr1	236549251	236551319	2069	*	SVA_F	Other	Other	17	352344	2069	236549086	236551329	2069	2244	GIAB_HG002_SVs_Tier1_v0.6.vcf.gz.rds	intergenic
chr1	236594939	236595252	314	*	AluYb8	SINE	Alu	6	352427	312	236594925	236595250	314	326	GIAB_HG002_SVs_Tier1_v0.6.vcf.gz.rds	intron
chr1	240617007	240617319	313	*	AluYb8	SINE	Alu	13	358309	308	240616990	240617314	313	325	GIAB_HG002_SVs_Tier1_v0.6.vcf.gz.rds	intron
chr1	241149871	241150181	311	*	AluYf4	SINE	Alu	13	359165	311	241149856	241150181	311	326	GIAB_HG002_SVs_Tier1_v0.6.vcf.gz.rds	intron
chr1	246877785	246878030	246	*	L1P1	LINE	L1	58	368755	235	246877788	246878022	246	235	GIAB_HG002_SVs_Tier1_v0.6.vcf.gz.rds	intergenic
chr1	247850475	247856506	6032	*	L1HS	LINE	L1	5	370463	6032	247850455	247856508	6032	6054	GIAB_HG002_SVs_Tier1_v0.6.vcf.gz.rds	intergenic
chr1	248051624	248057640	6017	*	L1PA2	LINE	L1	17	370714	6017	248051493	248057699	6017	6207	GIAB_HG002_SVs_Tier1_v0.6.vcf.gz.rds	promoter
chr1	2911548	2911856	309	*	AluYg6	SINE	Alu	19	3478	303	2911536	2911850	309	315	GIAB_HG005+6+7_GRCh37_pbsv.vcf.gz.rds	intergenic
chr1	43857470	43857784	315	*	AluY	SINE	Alu	22	86647	315	43857455	43857791	315	337	GIAB_HG005+6+7_GRCh37_pbsv.vcf.gz.rds	intron
chr1	70768127	70768437	311	*	AluYa5	SINE	Alu	7	137358	308	70768111	70768434	311	324	GIAB_HG005+6+7_GRCh37_pbsv.vcf.gz.rds	intron
chr1	74984565	74985255	691	*	L1HS	LINE	L1	6	142873	689	74984519	74985253	691	735	GIAB_HG005+6+7_GRCh37_pbsv.vcf.gz.rds	intron
chr1	86882444	86882752	309	*	AluYa5	SINE	Alu	7	159458	309	86882431	86882752	309	322	GIAB_HG005+6+7_GRCh37_pbsv.vcf.gz.rds	intergenic
chr1	94251467	94251775	309	*	AluY	SINE	Alu	13	171000	305	94251458	94251771	309	314	GIAB_HG005+6+7_GRCh37_pbsv.vcf.gz.rds	intron
chr1	158629385	158629699	315	*	AluYb8	SINE	Alu	6	234947	315	158629371	158629699	315	329	GIAB_HG005+6+7_GRCh37_pbsv.vcf.gz.rds	intron
chr1	162456751	162457056	306	*	AluYa5	SINE	Alu	10	240756	306	162456745	162457056	306	312	GIAB_HG005+6+7_GRCh37_pbsv.vcf.gz.rds	intergenic
chr1	182289332	182289636	305	*	AluYa5	SINE	Alu	13	270912	305	182289324	182289636	305	313	GIAB_HG005+6+7_GRCh37_pbsv.vcf.gz.rds	intergenic
chr1	182952017	182952308	292	*	AluYg6	SINE	Alu	10	272080	292	182952017	182952319	292	303	GIAB_HG005+6+7_GRCh37_pbsv.vcf.gz.rds	intergenic
chr1	217754089	217754382	294	*	AluYb9	SINE	Alu	7	322318	289	217754074	217754377	294	304	GIAB_HG005+6+7_GRCh37_pbsv.vcf.gz.rds	intron	distal enhancer like
chr1	223060822	223061139	318	*	AluYb8	SINE	Alu	13	330120	318	223060822	223061142	318	321	GIAB_HG005+6+7_GRCh37_pbsv.vcf.gz.rds	intron
chr1	231303065	231303367	303	*	AluYa5	SINE	Alu	3	343731	303	231303065	231303371	303	307	GIAB_HG005+6+7_GRCh37_pbsv.vcf.gz.rds	intron
chr1	247027893	247028178	286	*	AluYb8	SINE	Alu	7	369037	286	247027878	247028188	286	311	GIAB_HG005+6+7_GRCh37_pbsv.vcf.gz.rds	intron
chr1	73768797	73769108	312	*	AluY	SINE	Alu	16	141299	311	73768798	73769134	312	337	HCC11871_picky_nanopore_data.rds	intergenic
chr1	70027330	70027649	320	*	AluYb9	SINE	Alu	3	136392	320	70027325	70027675	320	351	schatzlab_all_reads.fa.giab_h004_ngmlr-0.2.3_mapped.bam.sniffles1kb_auto_s5_noalts.vcf.gz.rds	intergenic
chr1	45417626	45417934	309	*	AluYa5	SINE	Alu	13	89651	308	45417617	45417933	309	317	schatzlab_na12878_ngm_Nanopore_human_ngmlr-0.2.3_mapped.bam.sniffles1kb_auto_s5_noalts.vcf.rds	intron
chr1	248839625	248840880	1256	*	SVA_D	Other	Other	26	371598	1256	248839556	248840908	1256	1353	schatzlab_na12878_ngm_Nanopore_human_ngmlr-0.2.3_mapped.bam.sniffles1kb_auto_s5_noalts.vcf.rds	intergenic
chr1	4155156	4155460	305	*	AluYb8	SINE	Alu	10	4492	305	4155156	4155470	305	315	schatzlab_reads_lr_skbr3.fa_ngmlr-0.2.3_mapped.bam.sniffles1kb_auto_l8_s5_noalt.vcf.rds	intergenic
chr1	43008204	43008523	320	*	AluYb8	SINE	Alu	6	84886	314	43008210	43008533	320	324	schatzlab_reads_lr_skbr3.fa_ngmlr-0.2.3_mapped.bam.sniffles1kb_auto_l8_s5_noalt.vcf.rds	intron
chr1	4271206	4271483	278	*	AluYb8	SINE	Alu	18	4659	275	4271198	4271480	278	283	short_read_melt_1000Genomes_v2_ALL.wgs.mergedSV.v8.20130502.svs.genotypes.vcf.gz.rds	intergenic
chr1	157916599	157916903	305	*	AluY	SINE	Alu	7	233957	305	157916586	157916903	305	318	short_read_melt_1000Genomes_v2_ALL.wgs.mergedSV.v8.20130502.svs.genotypes.vcf.gz.rds	intron
chr1	172686182	172686486	305	*	AluY	SINE	Alu	7	255991	298	172686166	172686479	305	314	short_read_melt_1000Genomes_v2_ALL.wgs.mergedSV.v8.20130502.svs.genotypes.vcf.gz.rds	intergenic
chr1	176018026	176018342	317	*	AluYb8	SINE	Alu	22	261129	310	176018014	176018335	317	322	short_read_melt_1000Genomes_v2_ALL.wgs.mergedSV.v8.20130502.svs.genotypes.vcf.gz.rds	intron
chr1	189084959	189085231	273	*	L1HS	LINE	L1	22	280685	271	189084961	189085232	273	272	short_read_melt_1000Genomes_v2_ALL.wgs.mergedSV.v8.20130502.svs.genotypes.vcf.gz.rds	intergenic
chr1	225808998	225809293	296	*	AluYa5	SINE	Alu	3	334694	296	225808984	225809293	296	310	short_read_melt_1000Genomes_v2_ALL.wgs.mergedSV.v8.20130502.svs.genotypes.vcf.gz.rds	intron
chr1	84518059	84524089	6031	*	L1HS	LINE	L1	4	155844	6031	84517939	84524629	6031	6691	A549.rds	intergenic
chr1	181829153	181829464	312	*	AluYa5	SINE	Alu	0	270168	304	181829153	181829456	312	304	A549.rds	intergenic
chr1	184278738	184279047	310	*	AluYa5	SINE	Alu	10	274138	303	184278739	184279041	310	303	Caki2.rds	intergenic
chr1	9123741	9124053	313	*	AluY	SINE	Alu	3	12658	313	9123734	9124054	313	321	eichler_cell_pacbio.rds	intron
chr1	17705606	17705908	303	*	AluYf4	SINE	Alu	17	29551	303	17705597	17705909	303	313	eichler_cell_pacbio.rds	intron
chr1	24928812	24929086	275	*	AluYd8	SINE	Alu	15	45818	271	24928796	24929082	275	287	eichler_cell_pacbio.rds	intron
chr1	46802672	46802960	289	*	AluYf4	SINE	Alu	7	92854	289	46802670	46802960	289	291	eichler_cell_pacbio.rds	intergenic
chr1	46803335	46803605	271	*	AluYk4	SINE	Alu	52	92857	271	46803333	46803625	271	293	eichler_cell_pacbio.rds	intergenic
chr1	61069724	61070029	306	*	AluYa5	SINE	Alu	7	120836	300	61069712	61070023	306	312	eichler_cell_pacbio.rds	intergenic
chr1	74913061	74913957	897	*	L1HS	LINE	L1	1	142772	897	74913044	74913966	897	923	eichler_cell_pacbio.rds	intron
chr1	158672611	158672742	132	*	AluYa5	SINE	Alu	46	234993	129	158672614	158672752	132	139	eichler_cell_pacbio.rds	intergenic
chr1	169244526	169244746	221	*	AluYg6	SINE	Alu	14	251107	217	169244524	169244742	221	219	eichler_cell_pacbio.rds	intron
chr1	185766816	185767126	311	*	AluYa5	SINE	Alu	3	276490	311	185766811	185767133	311	323	eichler_cell_pacbio.rds	intron
chr1	193686967	193693022	6056	*	L1HS	LINE	L1	6	286614	6056	193686957	193693022	6056	6066	eichler_cell_pacbio.rds	intergenic
chr1	168440881	168441187	307	*	AluY	SINE	Alu	10	249897	307	168440879	168441192	307	314	hg38_yoruban_nigerian_NA19240.merged_nonredundant.vcf.rds	intergenic
chr10	2379484	2379798	315	*	AluYb8	SINE	Alu	10	374464	314	2379470	2379797	315	328	GIAB_HG002_SVs_Tier1_v0.6.vcf.gz.rds	intergenic
chr10	4634811	4635121	311	*	AluYa5	SINE	Alu	3	377152	310	4634801	4635120	311	320	GIAB_HG002_SVs_Tier1_v0.6.vcf.gz.rds	intron
chr10	6097411	6097868	458	*	SVA_F	Other	Other	33	379333	458	6097370	6097868	458	499	GIAB_HG002_SVs_Tier1_v0.6.vcf.gz.rds	intron
chr10	6411597	6417629	6033	*	L1HS	LINE	L1	4	379917	6033	6411563	6417629	6033	6067	GIAB_HG002_SVs_Tier1_v0.6.vcf.gz.rds	intergenic
chr10	7793830	7794034	205	*	AluYk4	SINE	Alu	15	381886	205	7793817	7794038	205	222	GIAB_HG002_SVs_Tier1_v0.6.vcf.gz.rds	exon
chr10	8781989	8782307	319	*	AluYb8	SINE	Alu	6	383344	319	8781978	8782307	319	330	GIAB_HG002_SVs_Tier1_v0.6.vcf.gz.rds	intergenic
chr10	9519822	9520121	300	*	AluYa5	SINE	Alu	10	384277	300	9519815	9520121	300	307	GIAB_HG002_SVs_Tier1_v0.6.vcf.gz.rds	intergenic
chr10	10493415	10493732	318	*	AluYb8	SINE	Alu	38	385661	318	10493409	10493732	318	324	GIAB_HG002_SVs_Tier1_v0.6.vcf.gz.rds	intergenic
chr10	10708543	10708854	312	*	AluY	SINE	Alu	10	385909	310	10708535	10708852	312	318	GIAB_HG002_SVs_Tier1_v0.6.vcf.gz.rds	intergenic
chr10	13258017	13258318	302	*	AluYb8	SINE	Alu	7	390245	302	13258008	13258320	302	313	GIAB_HG002_SVs_Tier1_v0.6.vcf.gz.rds	intergenic
chr10	14936354	14936665	312	*	AluY	SINE	Alu	10	393087	312	14936348	14936665	312	318	GIAB_HG002_SVs_Tier1_v0.6.vcf.gz.rds	intron
chr10	15471088	15471397	310	*	AluYa5	SINE	Alu	0	394060	305	15471072	15471392	310	321	GIAB_HG002_SVs_Tier1_v0.6.vcf.gz.rds	intergenic
chr10	15532473	15532774	302	*	AluYa5	SINE	Alu	17	394160	302	15532464	15532774	302	311	GIAB_HG002_SVs_Tier1_v0.6.vcf.gz.rds	intergenic
chr10	19397324	19397645	322	*	AluYb8	SINE	Alu	9	400214	322	19397308	19397645	322	338	GIAB_HG002_SVs_Tier1_v0.6.vcf.gz.rds	intergenic
chr10	20667259	20667569	311	*	AluYa5	SINE	Alu	7	401898	307	20667245	20667565	311	321	GIAB_HG002_SVs_Tier1_v0.6.vcf.gz.rds	intergenic
chr10	25098084	25098419	336	*	AluYa5	SINE	Alu	13	409030	336	25098081	25098419	336	339	GIAB_HG002_SVs_Tier1_v0.6.vcf.gz.rds	intergenic
chr10	26354764	26355073	310	*	AluYg6	SINE	Alu	7	411000	305	26354751	26355068	310	318	GIAB_HG002_SVs_Tier1_v0.6.vcf.gz.rds	intron
chr10	26767957	26768252	296	*	AluYa5	SINE	Alu	3	411635	291	26767941	26768247	296	307	GIAB_HG002_SVs_Tier1_v0.6.vcf.gz.rds	intron
chr10	32705737	32706046	310	*	AluY	SINE	Alu	3	421867	310	32705726	32706064	310	339	GIAB_HG002_SVs_Tier1_v0.6.vcf.gz.rds	intergenic
chr10	33492650	33492929	280	*	AluYb8	SINE	Alu	7	422952	280	33492640	33492929	280	290	GIAB_HG002_SVs_Tier1_v0.6.vcf.gz.rds	intron
chr10	34684483	34684801	319	*	AluYb8	SINE	Alu	13	424518	311	34684468	34684793	319	326	GIAB_HG002_SVs_Tier1_v0.6.vcf.gz.rds	intron
chr10	35593226	35593537	312	*	AluYa5	SINE	Alu	13	426238	311	35593206	35593536	312	331	GIAB_HG002_SVs_Tier1_v0.6.vcf.gz.rds	intron
chr10	36411881	36412187	307	*	AluYa5	SINE	Alu	0	427382	306	36411867	36412186	307	320	GIAB_HG002_SVs_Tier1_v0.6.vcf.gz.rds	intergenic
chr10	43274212	43274522	311	*	AluYa5	SINE	Alu	13	432264	311	43274200	43274532	311	333	GIAB_HG002_SVs_Tier1_v0.6.vcf.gz.rds	intergenic
chr10	44901309	44901609	301	*	AluYa5	SINE	Alu	7	434632	298	44901298	44901606	301	309	GIAB_HG002_SVs_Tier1_v0.6.vcf.gz.rds	intergenic
chr10	47088386	47088696	311	*	AluYa5	SINE	Alu	3	437822	311	47088375	47088703	311	329	GIAB_HG002_SVs_Tier1_v0.6.vcf.gz.rds	intron
chr10	49917170	49917481	312	*	AluYb8	SINE	Alu	6	441508	310	49917156	49917479	312	324	GIAB_HG002_SVs_Tier1_v0.6.vcf.gz.rds	intron
chr10	50278015	50278326	312	*	AluYa5	SINE	Alu	10	441951	312	50278015	50278332	312	318	GIAB_HG002_SVs_Tier1_v0.6.vcf.gz.rds	intron
chr10	54441205	54441514	310	*	AluY	SINE	Alu	7	447769	309	54441196	54441513	310	318	GIAB_HG002_SVs_Tier1_v0.6.vcf.gz.rds	intergenic
chr10	54860820	54861130	311	*	AluYa5	SINE	Alu	3	448332	310	54860810	54861129	311	320	GIAB_HG002_SVs_Tier1_v0.6.vcf.gz.rds	intergenic
chr10	56517036	56517340	305	*	AluYg6	SINE	Alu	10	450299	305	56517027	56517340	305	314	GIAB_HG002_SVs_Tier1_v0.6.vcf.gz.rds	intron
chr10	57702055	57702365	311	*	AluYa5	SINE	Alu	3	451659	311	57702025	57702365	311	341	GIAB_HG002_SVs_Tier1_v0.6.vcf.gz.rds	intergenic
chr10	58863548	58863866	319	*	L1HS	LINE	L1	3	453155	319	58863547	58863866	319	320	GIAB_HG002_SVs_Tier1_v0.6.vcf.gz.rds	intergenic
chr10	59015241	59015559	319	*	AluYb8	SINE	Alu	6	453345	319	59015217	59015559	319	343	GIAB_HG002_SVs_Tier1_v0.6.vcf.gz.rds	intergenic
chr10	61365490	61365800	311	*	AluY	SINE	Alu	3	456553	311	61365481	61365800	311	320	GIAB_HG002_SVs_Tier1_v0.6.vcf.gz.rds	intergenic
chr10	63743627	63743795	169	*	AluYb8	SINE	Alu	0	460018	166	63743614	63743792	169	179	GIAB_HG002_SVs_Tier1_v0.6.vcf.gz.rds	intron
chr10	70998119	70998431	313	*	AluYb8	SINE	Alu	6	471757	313	70998111	70998434	313	324	GIAB_HG002_SVs_Tier1_v0.6.vcf.gz.rds	intron
chr10	74798380	74798683	304	*	AluYa5	SINE	Alu	7	479191	304	74798371	74798683	304	313	GIAB_HG002_SVs_Tier1_v0.6.vcf.gz.rds	intron	distal enhancer like
chr10	78346599	78351510	4912	*	L1HS	LINE	L1	6	485459	4912	78346589	78351577	4912	4989	GIAB_HG002_SVs_Tier1_v0.6.vcf.gz.rds	intergenic
chr10	78800910	78801221	312	*	AluY	SINE	Alu	6	486003	312	78800902	78801221	312	320	GIAB_HG002_SVs_Tier1_v0.6.vcf.gz.rds	intron
chr10	82737743	82738056	314	*	AluYa5	SINE	Alu	10	492665	314	82737737	82738056	314	320	GIAB_HG002_SVs_Tier1_v0.6.vcf.gz.rds	intergenic
chr10	85626229	85626428	200	*	AluYb8	SINE	Alu	0	496588	196	85626217	85626424	200	208	GIAB_HG002_SVs_Tier1_v0.6.vcf.gz.rds	intergenic
chr10	88666194	88666510	317	*	AluY	SINE	Alu	35	501216	317	88666175	88666515	317	341	GIAB_HG002_SVs_Tier1_v0.6.vcf.gz.rds	intron
chr10	91547410	91547720	311	*	AluYa5	SINE	Alu	3	505789	311	91547384	91547720	311	337	GIAB_HG002_SVs_Tier1_v0.6.vcf.gz.rds	intergenic
chr10	91809925	91810226	302	*	AluYa5	SINE	Alu	13	506199	297	91809911	91810221	302	311	GIAB_HG002_SVs_Tier1_v0.6.vcf.gz.rds	intergenic
chr10	92969231	92969549	319	*	AluYb8	SINE	Alu	19	507931	311	92969202	92969541	319	340	GIAB_HG002_SVs_Tier1_v0.6.vcf.gz.rds	intron
chr10	99108296	99108606	311	*	AluYf4	SINE	Alu	7	519001	311	99108282	99108608	311	327	GIAB_HG002_SVs_Tier1_v0.6.vcf.gz.rds	intergenic
chr10	104528123	104528445	323	*	AluYb9	SINE	Alu	9	528812	323	104528122	104528447	323	326	GIAB_HG002_SVs_Tier1_v0.6.vcf.gz.rds	intron
chr10	105097539	105097848	310	*	AluYa5	SINE	Alu	16	530064	298	105097522	105097836	310	315	GIAB_HG002_SVs_Tier1_v0.6.vcf.gz.rds	intron
chr10	111036394	111036701	308	*	AluYg6	SINE	Alu	7	538776	304	111036377	111036697	308	321	GIAB_HG002_SVs_Tier1_v0.6.vcf.gz.rds	intergenic
chr10	111572183	111578215	6033	*	L1HS	LINE	L1	4	539471	6033	111572110	111578216	6033	6107	GIAB_HG002_SVs_Tier1_v0.6.vcf.gz.rds	intergenic
chr10	113191558	113191858	301	*	AluYa5	SINE	Alu	0	542082	301	113191548	113191858	301	311	GIAB_HG002_SVs_Tier1_v0.6.vcf.gz.rds	intergenic
chr10	114157812	114158122	311	*	AluYa5	SINE	Alu	7	543608	311	114157784	114158122	311	339	GIAB_HG002_SVs_Tier1_v0.6.vcf.gz.rds	intron
chr10	118265321	118265632	312	*	AluYa5	SINE	Alu	3	549668	312	118265309	118265632	312	324	GIAB_HG002_SVs_Tier1_v0.6.vcf.gz.rds	intergenic
chr10	119634286	119634605	320	*	AluYb9	SINE	Alu	6	551943	320	119634274	119634605	320	332	GIAB_HG002_SVs_Tier1_v0.6.vcf.gz.rds	intergenic
chr10	123489185	123489494	310	*	AluYa5	SINE	Alu	7	558273	310	123489180	123489494	310	315	GIAB_HG002_SVs_Tier1_v0.6.vcf.gz.rds	intergenic
chr10	128106485	128106791	307	*	AluYa5	SINE	Alu	3	565307	302	128106472	128106786	307	315	GIAB_HG002_SVs_Tier1_v0.6.vcf.gz.rds	intron
chr10	129565305	129565608	304	*	AluYa5	SINE	Alu	7	566997	304	129565302	129565608	304	307	GIAB_HG002_SVs_Tier1_v0.6.vcf.gz.rds	intergenic
chr10	1792397	1792665	269	*	AluY	SINE	Alu	8	373817	269	1792396	1792670	269	275	GIAB_HG005+6+7_GRCh37_pbsv.vcf.gz.rds	intergenic
chr10	28112787	28113096	310	*	AluYf4	SINE	Alu	7	413962	305	28112775	28113091	310	317	GIAB_HG005+6+7_GRCh37_pbsv.vcf.gz.rds	intron
chr10	53578485	53578795	311	*	AluYa5	SINE	Alu	10	446652	311	53578470	53578799	311	330	GIAB_HG005+6+7_GRCh37_pbsv.vcf.gz.rds	intron
chr10	59296707	59297015	309	*	AluYa5	SINE	Alu	7	453689	305	59296694	59297011	309	318	GIAB_HG005+6+7_GRCh37_pbsv.vcf.gz.rds	intergenic
chr10	85783452	85783753	302	*	AluY	SINE	Alu	13	496830	297	85783439	85783748	302	310	GIAB_HG005+6+7_GRCh37_pbsv.vcf.gz.rds	intergenic
chr10	98537156	98537457	302	*	AluYa5	SINE	Alu	10	517856	300	98537147	98537455	302	309	GIAB_HG005+6+7_GRCh37_pbsv.vcf.gz.rds	intergenic
chr10	104645275	104645585	311	*	AluYa5	SINE	Alu	0	529042	311	104645247	104645586	311	340	GIAB_HG005+6+7_GRCh37_pbsv.vcf.gz.rds	intron
chr10	107677557	107677869	313	*	AluYa5	SINE	Alu	6	534114	312	107677543	107677868	313	326	GIAB_HG005+6+7_GRCh37_pbsv.vcf.gz.rds	intergenic
chr10	84238005	84238437	433	*	SVA_F	Other	Other	5	494644	433	84237988	84238465	433	478	HCC11871_picky_nanopore_data.rds	intron
chr10	84400774	84400906	133	*	AluYc	SINE	Alu	8	494870	132	84400772	84400905	133	134	HCC11871_picky_nanopore_data.rds	intron
chr10	119979204	119979511	308	*	AluYk12	SINE	Alu	19	552400	302	119979205	119979506	308	302	HCC11871_picky_nanopore_data.rds	intergenic
chr10	55958252	55958548	297	*	AluYa5	SINE	Alu	14	449657	292	55958256	55958547	297	292	korean_nature20098-s2.rds	intron
chr10	115509132	115509437	306	*	AluY	SINE	Alu	10	545662	301	115509118	115509432	306	315	korean_nature20098-s2.rds	promoter	proximal enhancer like
chr10	132858511	132858821	311	*	AluYa5	SINE	Alu	10	570522	311	132858487	132858828	311	342	schatzlab_all_reads.fa.giab_h002_ngmlr-0.2.3_mapped.bam.sniffles1kb_auto_noalts.vcf.gz.rds	intergenic
chr10	129935572	129935877	306	*	AluYf4	SINE	Alu	20	567434	306	129935566	129935877	306	312	schatzlab_na12878_ngm_Nanopore_human_ngmlr-0.2.3_mapped.bam.sniffles1kb_auto_s5_noalts.vcf.rds	intergenic
chr10	15957730	15963752	6023	*	L1PA2	LINE	L1	8	394770	6023	15957711	15963766	6023	6056	short_read_melt_1000Genomes_v2_ALL.wgs.mergedSV.v8.20130502.svs.genotypes.vcf.gz.rds	intergenic
chr10	55018740	55018977	238	*	AluYa5	SINE	Alu	13	448539	230	55018730	55018969	238	240	short_read_melt_1000Genomes_v2_ALL.wgs.mergedSV.v8.20130502.svs.genotypes.vcf.gz.rds	intergenic
chr10	57455320	57455638	319	*	AluYb8	SINE	Alu	6	451350	319	57455292	57455638	319	347	short_read_melt_1000Genomes_v2_ALL.wgs.mergedSV.v8.20130502.svs.genotypes.vcf.gz.rds	intergenic
chr10	59053472	59053790	319	*	AluYb8	SINE	Alu	6	453391	319	59053469	59053790	319	322	short_read_melt_1000Genomes_v2_ALL.wgs.mergedSV.v8.20130502.svs.genotypes.vcf.gz.rds	intergenic
chr10	66268795	66269092	298	*	AluYa5	SINE	Alu	0	464132	298	66268783	66269092	298	310	short_read_melt_1000Genomes_v2_ALL.wgs.mergedSV.v8.20130502.svs.genotypes.vcf.gz.rds	intergenic
chr10	68241219	68241521	303	*	AluY	SINE	Alu	13	466777	303	68241212	68241521	303	310	short_read_melt_1000Genomes_v2_ALL.wgs.mergedSV.v8.20130502.svs.genotypes.vcf.gz.rds	intron
chr10	95853687	95853997	311	*	AluYa5	SINE	Alu	3	513446	311	95853681	95853997	311	317	short_read_melt_1000Genomes_v2_ALL.wgs.mergedSV.v8.20130502.svs.genotypes.vcf.gz.rds	intron
chr10	119219129	119219456	328	*	AluYb8	SINE	Alu	14	551284	322	119219112	119219450	328	339	short_read_melt_1000Genomes_v2_ALL.wgs.mergedSV.v8.20130502.svs.genotypes.vcf.gz.rds	intergenic
chr10	122323030	122323348	319	*	AluYb8	SINE	Alu	6	556537	315	122323013	122323344	319	332	short_read_melt_1000Genomes_v2_ALL.wgs.mergedSV.v8.20130502.svs.genotypes.vcf.gz.rds	intron
chr10	133449094	133449412	319	*	AluYb8	SINE	Alu	16	571048	316	133449078	133449409	319	332	short_read_melt_1000Genomes_v2_ALL.wgs.mergedSV.v8.20130502.svs.genotypes.vcf.gz.rds	intergenic
chr10	29712185	29712697	513	*	L1HS	LINE	L1	10	416723	513	29712155	29712721	513	567	short_read_schatzlab_NA12878_SUR_1kb_min2_min50bp.vcf.gz.rds	intron
chr10	13259375	13260700	1326	*	L1HS	LINE	L1	7	390246	1326	13259268	13260740	1326	1473	A549.rds	intergenic
chr10	129946574	129946887	314	*	AluYb8	SINE	Alu	10	567458	311	129946573	129946884	314	312	Caki2.rds	intergenic
chr10	16025156	16025466	311	*	AluYa5	SINE	Alu	13	394861	311	16025146	16025475	311	330	eichler_cell_pacbio.rds	intergenic
chr10	75177607	75177918	312	*	AluYa5	SINE	Alu	3	480030	312	75177590	75177923	312	334	eichler_cell_pacbio.rds	intergenic	distal enhancer like
chr11	4802535	4802837	303	*	AluYb8	SINE	Alu	7	579425	298	4802521	4802832	303	312	GIAB_HG002_SVs_Tier1_v0.6.vcf.gz.rds	intergenic
chr11	5106967	5107217	251	*	AluY	SINE	Alu	8	579773	245	5106964	5107211	251	248	GIAB_HG002_SVs_Tier1_v0.6.vcf.gz.rds	intergenic
chr11	7209305	7209612	308	*	AluY	SINE	Alu	0	582579	308	7209295	7209612	308	318	GIAB_HG002_SVs_Tier1_v0.6.vcf.gz.rds	intergenic
chr11	7428592	7428910	319	*	AluYb9	SINE	Alu	0	582894	319	7428579	7428910	319	332	GIAB_HG002_SVs_Tier1_v0.6.vcf.gz.rds	intron
chr11	7716915	7717224	310	*	AluYa5	SINE	Alu	10	583256	305	7716903	7717219	310	317	GIAB_HG002_SVs_Tier1_v0.6.vcf.gz.rds	promoter
chr11	8326068	8326200	133	*	AluYb8	SINE	Alu	8	584125	128	8326057	8326195	133	139	GIAB_HG002_SVs_Tier1_v0.6.vcf.gz.rds	intergenic
chr11	9794586	9794902	317	*	AluYb8	SINE	Alu	6	586924	314	9794573	9794899	317	327	GIAB_HG002_SVs_Tier1_v0.6.vcf.gz.rds	intron
chr11	12152558	12152871	314	*	AluYb8	SINE	Alu	13	590819	311	12152544	12152868	314	325	GIAB_HG002_SVs_Tier1_v0.6.vcf.gz.rds	intron
chr11	12943734	12944009	276	*	AluYa5	SINE	Alu	11	592036	276	12943732	12944009	276	278	GIAB_HG002_SVs_Tier1_v0.6.vcf.gz.rds	intron
chr11	14348324	14348631	308	*	AluYa5	SINE	Alu	13	594276	303	14348310	14348626	308	317	GIAB_HG002_SVs_Tier1_v0.6.vcf.gz.rds	intron	distal enhancer like
chr11	16597578	16597886	309	*	AluYa5	SINE	Alu	0	597715	309	16597563	16597886	309	324	GIAB_HG002_SVs_Tier1_v0.6.vcf.gz.rds	promoter
chr11	24349497	24355547	6051	*	L1HS	LINE	L1	4	610004	6051	24349482	24355548	6051	6067	GIAB_HG002_SVs_Tier1_v0.6.vcf.gz.rds	intergenic
chr11	27307881	27308202	322	*	AluYb9	SINE	Alu	6	613973	322	27307869	27308202	322	334	GIAB_HG002_SVs_Tier1_v0.6.vcf.gz.rds	intergenic
chr11	27822234	27822417	184	*	AluYb8	SINE	Alu	38	614768	184	27822222	27822418	184	197	GIAB_HG002_SVs_Tier1_v0.6.vcf.gz.rds	intergenic
chr11	31152447	31152760	314	*	AluYb8	SINE	Alu	13	619624	301	31152431	31152747	314	317	GIAB_HG002_SVs_Tier1_v0.6.vcf.gz.rds	intron
chr11	31916704	31917042	339	*	AluYf4	SINE	Alu	16	620620	330	31916713	31917042	339	330	GIAB_HG002_SVs_Tier1_v0.6.vcf.gz.rds	intron
chr11	32286654	32286963	310	*	AluYf4	SINE	Alu	10	621315	310	32286640	32286973	310	334	GIAB_HG002_SVs_Tier1_v0.6.vcf.gz.rds	intergenic
chr11	33537685	33537996	312	*	AluY	SINE	Alu	10	623722	311	33537672	33537995	312	324	GIAB_HG002_SVs_Tier1_v0.6.vcf.gz.rds	intergenic
chr11	38099603	38099914	312	*	AluYa5	SINE	Alu	13	630798	305	38099576	38099907	312	332	GIAB_HG002_SVs_Tier1_v0.6.vcf.gz.rds	intergenic
chr11	39805141	39805450	310	*	AluYa5	SINE	Alu	7	633010	309	39805114	39805449	310	336	GIAB_HG002_SVs_Tier1_v0.6.vcf.gz.rds	intergenic
chr11	41007027	41007340	314	*	AluYb8	SINE	Alu	3	634625	314	41007018	41007340	314	323	GIAB_HG002_SVs_Tier1_v0.6.vcf.gz.rds	intron
chr11	41822295	41822613	319	*	AluYb8	SINE	Alu	6	635826	313	41822280	41822607	319	328	GIAB_HG002_SVs_Tier1_v0.6.vcf.gz.rds	intergenic
chr11	42156164	42156476	313	*	AluYa5	SINE	Alu	6	636285	313	42156149	42156478	313	330	GIAB_HG002_SVs_Tier1_v0.6.vcf.gz.rds	intergenic
chr11	42464100	42464409	310	*	AluYb9	SINE	Alu	10	636766	310	42464098	42464409	310	312	GIAB_HG002_SVs_Tier1_v0.6.vcf.gz.rds	intergenic
chr11	43891844	43892162	319	*	AluYb8	SINE	Alu	6	639053	319	43891829	43892165	319	337	GIAB_HG002_SVs_Tier1_v0.6.vcf.gz.rds	intergenic
chr11	48120060	48120370	311	*	AluYg6	SINE	Alu	19	647534	310	48120061	48120370	311	310	GIAB_HG002_SVs_Tier1_v0.6.vcf.gz.rds	intron
chr11	58220619	58220934	316	*	AluYb8	SINE	Alu	6	655331	316	58220607	58220934	316	328	GIAB_HG002_SVs_Tier1_v0.6.vcf.gz.rds	intergenic
chr11	61107807	61108125	319	*	AluYb8	SINE	Alu	3	660031	318	61107785	61108124	319	340	GIAB_HG002_SVs_Tier1_v0.6.vcf.gz.rds	intron
chr11	71861604	71861912	309	*	AluYb8	SINE	Alu	10	680214	309	71861597	71861912	309	316	GIAB_HG002_SVs_Tier1_v0.6.vcf.gz.rds	intergenic
chr11	74145071	74145389	319	*	AluYb9	SINE	Alu	3	685011	319	74145057	74145404	319	348	GIAB_HG002_SVs_Tier1_v0.6.vcf.gz.rds	intergenic
chr11	74532421	74532730	310	*	AluYa5	SINE	Alu	10	685892	303	74532404	74532723	310	320	GIAB_HG002_SVs_Tier1_v0.6.vcf.gz.rds	intron
chr11	87918561	87918862	302	*	AluYd8	SINE	Alu	0	709503	301	87918544	87918861	302	318	GIAB_HG002_SVs_Tier1_v0.6.vcf.gz.rds	intergenic
chr11	89932522	89932839	318	*	AluYa5	SINE	Alu	13	712249	318	89932513	89932852	318	340	GIAB_HG002_SVs_Tier1_v0.6.vcf.gz.rds	intergenic
chr11	92246006	92246303	298	*	AluY	SINE	Alu	7	715301	296	92245997	92246301	298	305	GIAB_HG002_SVs_Tier1_v0.6.vcf.gz.rds	intron	distal enhancer like
chr11	92869804	92875839	6036	*	L1HS	LINE	L1	3	716213	6035	92869805	92875913	6036	6109	GIAB_HG002_SVs_Tier1_v0.6.vcf.gz.rds	intergenic
chr11	93102815	93103124	310	*	AluYf4	SINE	Alu	16	716566	304	93102800	93103118	310	319	GIAB_HG002_SVs_Tier1_v0.6.vcf.gz.rds	intron
chr11	93154152	93160197	6046	*	L1HS	LINE	L1	3	716636	6046	93154136	93160197	6046	6062	GIAB_HG002_SVs_Tier1_v0.6.vcf.gz.rds	intron
chr11	95169380	95175410	6031	*	L1HS	LINE	L1	3	719833	6031	95169369	95175420	6031	6052	GIAB_HG002_SVs_Tier1_v0.6.vcf.gz.rds	intergenic
chr11	96233132	96233435	304	*	AluY	SINE	Alu	7	721297	300	96233119	96233431	304	313	GIAB_HG002_SVs_Tier1_v0.6.vcf.gz.rds	intron
chr11	96614770	96615086	317	*	AluY	SINE	Alu	38	721576	317	96614759	96615086	317	328	GIAB_HG002_SVs_Tier1_v0.6.vcf.gz.rds	intergenic
chr11	99276338	99276656	319	*	AluYb8	SINE	Alu	9	724987	319	99276322	99276662	319	341	GIAB_HG002_SVs_Tier1_v0.6.vcf.gz.rds	intron
chr11	102471853	102472162	310	*	AluYa5	SINE	Alu	3	729450	310	102471846	102472162	310	317	GIAB_HG002_SVs_Tier1_v0.6.vcf.gz.rds	intron
chr11	103410836	103411134	299	*	AluYd8	SINE	Alu	3	730816	299	103410821	103411134	299	314	GIAB_HG002_SVs_Tier1_v0.6.vcf.gz.rds	intergenic
chr11	104010483	104010826	344	*	AluYb8	SINE	Alu	13	731641	335	104010473	104010817	344	345	GIAB_HG002_SVs_Tier1_v0.6.vcf.gz.rds	intron
chr11	104180394	104180704	311	*	AluYa5	SINE	Alu	10	731892	311	104180380	104180723	311	344	GIAB_HG002_SVs_Tier1_v0.6.vcf.gz.rds	intergenic
chr11	106595887	106596164	278	*	AluYa5	SINE	Alu	7	735114	278	106595869	106596166	278	298	GIAB_HG002_SVs_Tier1_v0.6.vcf.gz.rds	intron
chr11	109976712	109977028	317	*	AluY	SINE	Alu	11	740648	314	109976699	109977025	317	327	GIAB_HG002_SVs_Tier1_v0.6.vcf.gz.rds	intron
chr11	122347581	122349261	1681	*	L1HS	LINE	L1	3	760762	1681	122347576	122349280	1681	1705	GIAB_HG002_SVs_Tier1_v0.6.vcf.gz.rds	intergenic
chr11	124830151	124830249	99	*	AluYf4	SINE	Alu	10	764913	96	124830150	124830246	99	97	GIAB_HG002_SVs_Tier1_v0.6.vcf.gz.rds	intron
chr11	125053094	125053375	282	*	AluYb8	SINE	Alu	14	765193	282	125053085	125053375	282	291	GIAB_HG002_SVs_Tier1_v0.6.vcf.gz.rds	intron
chr11	128042972	128043283	312	*	AluY	SINE	Alu	10	769483	312	128042965	128043292	312	328	GIAB_HG002_SVs_Tier1_v0.6.vcf.gz.rds	intergenic
chr11	132083621	132083926	306	*	AluYa5	SINE	Alu	10	775147	306	132083612	132083926	306	315	GIAB_HG002_SVs_Tier1_v0.6.vcf.gz.rds	intron
chr11	132558594	132558879	286	*	AluYb8	SINE	Alu	3	775647	281	132558585	132558874	286	290	GIAB_HG002_SVs_Tier1_v0.6.vcf.gz.rds	intron
chr11	16223168	16223478	311	*	AluYa5	SINE	Alu	3	597275	311	16223159	16223478	311	320	GIAB_HG005+6+7_GRCh37_pbsv.vcf.gz.rds	intron
chr11	27789540	27789819	280	*	AluYg6	SINE	Alu	14	614694	277	27789523	27789816	280	294	GIAB_HG005+6+7_GRCh37_pbsv.vcf.gz.rds	intergenic
chr11	57962840	57963156	317	*	AluYb9	SINE	Alu	3	654976	316	57962828	57963155	317	328	GIAB_HG005+6+7_GRCh37_pbsv.vcf.gz.rds	intergenic
chr11	65606689	65606981	293	*	AluYa5	SINE	Alu	14	668564	292	65606686	65606980	293	295	GIAB_HG005+6+7_GRCh37_pbsv.vcf.gz.rds	intron
chr11	101290009	101290319	311	*	AluYb8	SINE	Alu	7	727553	309	101289993	101290317	311	325	GIAB_HG005+6+7_GRCh37_pbsv.vcf.gz.rds	intergenic
chr11	101416783	101417102	320	*	AluYb8	SINE	Alu	6	727709	320	101416772	101417102	320	331	GIAB_HG005+6+7_GRCh37_pbsv.vcf.gz.rds	intron
chr11	105765517	105765824	308	*	AluYb8	SINE	Alu	7	733934	308	105765505	105765824	308	320	GIAB_HG005+6+7_GRCh37_pbsv.vcf.gz.rds	intron
chr11	46036249	46036559	311	*	AluYa5	SINE	Alu	13	643091	311	46036249	46036579	311	331	HCC11871_picky_nanopore_data.rds	intron
chr11	55488965	55489276	312	*	AluY	SINE	Alu	13	651099	311	55488963	55489275	312	313	HCC11871_picky_nanopore_data.rds	intergenic
chr11	20569322	20571176	1855	*	SVA_E	Other	Other	19	604671	1855	20569177	20571178	1855	2002	korean_nature20098-s2.rds	intergenic
chr11	61890315	61890394	80	*	AluYa8	SINE	Alu	13	661624	77	61890318	61890400	80	83	schatzlab_all_reads.fa.giab_h003_ngmlr-0.2.3_mapped.bam.sniffles1kb_auto_s5_noalts.vcf.gz.rds	promoter
chr11	25564486	25564796	311	*	AluYa5	SINE	Alu	7	611587	311	25564486	25564827	311	342	schatzlab_na12878_ngm_Nanopore_human_ngmlr-0.2.3_mapped.bam.sniffles1kb_auto_s5_noalts.vcf.rds	intergenic
chr11	29748285	29748603	319	*	AluYb8	SINE	Alu	13	617601	319	29748277	29748615	319	339	schatzlab_na12878_ngm_Nanopore_human_ngmlr-0.2.3_mapped.bam.sniffles1kb_auto_s5_noalts.vcf.rds	intergenic
chr11	37666646	37666928	283	*	AluYb8	SINE	Alu	3	630225	283	37666646	37666953	283	308	schatzlab_reads_lr_skbr3.fa_ngmlr-0.2.3_mapped.bam.sniffles1kb_auto_l8_s5_noalt.vcf.rds	intergenic
chr11	37962062	37962372	311	*	AluYg6	SINE	Alu	13	630613	310	37962053	37962371	311	319	schatzlab_reads_lr_skbr3.fa_ngmlr-0.2.3_mapped.bam.sniffles1kb_auto_l8_s5_noalt.vcf.rds	intergenic
chr11	59398806	59399121	316	*	AluYb9	SINE	Alu	19	657081	316	59398797	59399124	316	328	schatzlab_reads_lr_skbr3.fa_ngmlr-0.2.3_mapped.bam.sniffles1kb_auto_l8_s5_noalt.vcf.rds	intergenic
chr11	19555253	19555552	300	*	AluYa5	SINE	Alu	0	602963	298	19555238	19555550	300	313	short_read_melt_1000Genomes_v2_ALL.wgs.mergedSV.v8.20130502.svs.genotypes.vcf.gz.rds	intron
chr11	34108876	34109178	303	*	AluYa5	SINE	Alu	13	624722	302	34108868	34109177	303	310	short_read_melt_1000Genomes_v2_ALL.wgs.mergedSV.v8.20130502.svs.genotypes.vcf.gz.rds	intron
chr11	38046018	38046327	310	*	AluYa5	SINE	Alu	7	630725	306	38046006	38046323	310	318	short_read_melt_1000Genomes_v2_ALL.wgs.mergedSV.v8.20130502.svs.genotypes.vcf.gz.rds	intergenic
chr11	56407953	56408257	305	*	AluYa5	SINE	Alu	0	652145	305	56407940	56408257	305	318	short_read_melt_1000Genomes_v2_ALL.wgs.mergedSV.v8.20130502.svs.genotypes.vcf.gz.rds	intron
chr11	59019283	59019596	314	*	AluYb8	SINE	Alu	13	656491	312	59019265	59019594	314	330	short_read_melt_1000Genomes_v2_ALL.wgs.mergedSV.v8.20130502.svs.genotypes.vcf.gz.rds	intergenic	distal enhancer like
chr11	71875417	71876385	969	*	LTR5_Hs	LTR	ERVK	13	680246	969	71875412	71876385	969	974	short_read_melt_1000Genomes_v2_ALL.wgs.mergedSV.v8.20130502.svs.genotypes.vcf.gz.rds	intergenic
chr11	81165256	81165558	303	*	AluYg6	SINE	Alu	17	698748	298	81165233	81165553	303	321	short_read_melt_1000Genomes_v2_ALL.wgs.mergedSV.v8.20130502.svs.genotypes.vcf.gz.rds	intergenic
chr11	82593533	82593836	304	*	AluYa5	SINE	Alu	10	700945	304	82593526	82593836	304	311	short_read_melt_1000Genomes_v2_ALL.wgs.mergedSV.v8.20130502.svs.genotypes.vcf.gz.rds	intron
chr11	97101795	97102105	311	*	AluYa5	SINE	Alu	3	722171	311	97101781	97102111	311	331	short_read_melt_1000Genomes_v2_ALL.wgs.mergedSV.v8.20130502.svs.genotypes.vcf.gz.rds	intergenic
chr11	98838288	98838513	226	*	AluYa5	SINE	Alu	18	724499	224	98838274	98838511	226	238	short_read_melt_1000Genomes_v2_ALL.wgs.mergedSV.v8.20130502.svs.genotypes.vcf.gz.rds	intergenic
chr11	116712474	116712778	305	*	AluYa5	SINE	Alu	7	751218	305	116712465	116712778	305	314	short_read_melt_1000Genomes_v2_ALL.wgs.mergedSV.v8.20130502.svs.genotypes.vcf.gz.rds	intergenic
chr11	133303052	133303165	114	*	AluYa8	SINE	Alu	0	776537	109	133303040	133303160	114	121	short_read_melt_1000Genomes_v2_ALL.wgs.mergedSV.v8.20130502.svs.genotypes.vcf.gz.rds	intron
chr11	5720472	5720790	319	*	AluYb8	SINE	Alu	9	580494	319	5720455	5720798	319	344	eichler_cell_pacbio.rds	intron
chr11	19111350	19111656	307	*	AluY	SINE	Alu	10	602229	304	19111335	19111653	307	319	eichler_cell_pacbio.rds	intergenic	distal enhancer like
chr11	20916535	20916846	312	*	AluYa5	SINE	Alu	0	605223	312	20916521	20916861	312	341	eichler_cell_pacbio.rds	intron
chr11	39115477	39115795	319	*	AluYb8	SINE	Alu	13	632044	319	39115470	39115795	319	326	eichler_cell_pacbio.rds	intergenic
chr11	55667419	55667721	303	*	AluY	SINE	Alu	17	651285	293	55667415	55667711	303	297	eichler_cell_pacbio.rds	intergenic
chr11	60851846	60853842	1997	*	L1HS	LINE	L1	3	659523	1997	60851830	60853892	1997	2063	eichler_cell_pacbio.rds	intergenic
chr11	77403278	77403588	311	*	AluYa5	SINE	Alu	10	691749	311	77403266	77403588	311	323	eichler_cell_pacbio.rds	intron
chr11	77519573	77519878	306	*	AluYa5	SINE	Alu	13	692010	306	77519559	77519878	306	320	eichler_cell_pacbio.rds	intron
chr11	85211303	85211598	296	*	L1HS	LINE	L1	7	705141	296	85211294	85211621	296	328	eichler_cell_pacbio.rds	intron
chr12	7968681	7968999	319	*	AluYb8	SINE	Alu	16	791677	319	7968662	7968999	319	338	GIAB_HG002_SVs_Tier1_v0.6.vcf.gz.rds	intron
chr12	8625587	8625889	303	*	AluYg6	SINE	Alu	10	792972	303	8625578	8625889	303	312	GIAB_HG002_SVs_Tier1_v0.6.vcf.gz.rds	intron
chr12	13017648	13017950	303	*	AluYa8	SINE	Alu	3	799816	301	13017634	13017948	303	315	GIAB_HG002_SVs_Tier1_v0.6.vcf.gz.rds	intergenic
chr12	14258621	14258939	319	*	AluYb8	SINE	Alu	9	801557	312	14258601	14258932	319	332	GIAB_HG002_SVs_Tier1_v0.6.vcf.gz.rds	intergenic
chr12	20862533	20862851	319	*	AluYb8	SINE	Alu	6	810723	319	20862519	20862857	319	339	GIAB_HG002_SVs_Tier1_v0.6.vcf.gz.rds	intron
chr12	21775425	21775734	310	*	AluYa5	SINE	Alu	3	811849	308	21775427	21775746	310	320	GIAB_HG002_SVs_Tier1_v0.6.vcf.gz.rds	intergenic
chr12	26511037	26511348	312	*	AluY	SINE	Alu	10	818502	312	26511020	26511352	312	333	GIAB_HG002_SVs_Tier1_v0.6.vcf.gz.rds	intron
chr12	27434007	27434317	311	*	AluYa5	SINE	Alu	3	819876	311	27433987	27434318	311	332	GIAB_HG002_SVs_Tier1_v0.6.vcf.gz.rds	intron	distal enhancer like
chr12	29280250	29280558	309	*	AluYg6	SINE	Alu	13	822514	301	29280234	29280550	309	317	GIAB_HG002_SVs_Tier1_v0.6.vcf.gz.rds	intergenic
chr12	29573431	29573748	318	*	AluYb8	SINE	Alu	3	822895	318	29573407	29573748	318	342	GIAB_HG002_SVs_Tier1_v0.6.vcf.gz.rds	intron
chr12	30310731	30311041	311	*	AluYa5	SINE	Alu	13	823932	310	30310711	30311040	311	330	GIAB_HG002_SVs_Tier1_v0.6.vcf.gz.rds	intergenic
chr12	32963609	32963914	306	*	AluYa5	SINE	Alu	3	828896	306	32963599	32963914	306	316	GIAB_HG002_SVs_Tier1_v0.6.vcf.gz.rds	intron
chr12	40006906	40007216	311	*	AluYa5	SINE	Alu	0	833222	311	40006889	40007216	311	328	GIAB_HG002_SVs_Tier1_v0.6.vcf.gz.rds	intron
chr12	41659831	41660137	307	*	AluYa5	SINE	Alu	3	835227	303	41659816	41660133	307	318	GIAB_HG002_SVs_Tier1_v0.6.vcf.gz.rds	intron
chr12	42238117	42238877	761	*	L1HS	LINE	L1	7	835927	761	42238053	42238877	761	825	GIAB_HG002_SVs_Tier1_v0.6.vcf.gz.rds	intergenic
chr12	47075366	47075682	317	*	AluY	SINE	Alu	16	842962	317	47075350	47075698	317	349	GIAB_HG002_SVs_Tier1_v0.6.vcf.gz.rds	intergenic
chr12	54245421	54245701	281	*	AluYb8	SINE	Alu	7	856047	276	54245407	54245696	281	290	GIAB_HG002_SVs_Tier1_v0.6.vcf.gz.rds	intergenic
chr12	55727214	55728183	970	*	LTR5_Hs	LTR	ERVK	12	857956	970	55727209	55728183	970	975	GIAB_HG002_SVs_Tier1_v0.6.vcf.gz.rds	intergenic
chr12	65134843	65135009	167	*	AluYa5	SINE	Alu	6	872306	161	65134827	65135003	167	177	GIAB_HG002_SVs_Tier1_v0.6.vcf.gz.rds	intron
chr12	66207073	66207351	279	*	AluYb8	SINE	Alu	4	873954	279	66207059	66207351	279	293	GIAB_HG002_SVs_Tier1_v0.6.vcf.gz.rds	intron
chr12	72977703	72977855	153	*	AluYf4	SINE	Alu	26	884612	150	72977690	72977852	153	163	GIAB_HG002_SVs_Tier1_v0.6.vcf.gz.rds	intron
chr12	77908668	77908979	312	*	AluYa5	SINE	Alu	3	891537	312	77908656	77908979	312	324	GIAB_HG002_SVs_Tier1_v0.6.vcf.gz.rds	intergenic
chr12	83959230	83959535	306	*	AluY	SINE	Alu	7	899430	304	83959217	83959533	306	317	GIAB_HG002_SVs_Tier1_v0.6.vcf.gz.rds	intergenic
chr12	84042284	84042594	311	*	AluYa5	SINE	Alu	7	899520	299	84042269	84042582	311	314	GIAB_HG002_SVs_Tier1_v0.6.vcf.gz.rds	intergenic
chr12	84484487	84484800	314	*	AluYb8	SINE	Alu	6	900063	314	84484484	84484800	314	317	GIAB_HG002_SVs_Tier1_v0.6.vcf.gz.rds	intergenic
chr12	86523326	86523636	311	*	AluYa5	SINE	Alu	3	902603	310	86523315	86523635	311	321	GIAB_HG002_SVs_Tier1_v0.6.vcf.gz.rds	intron	distal enhancer like
chr12	94358344	94358644	301	*	AluY	SINE	Alu	10	914276	297	94358328	94358640	301	313	GIAB_HG002_SVs_Tier1_v0.6.vcf.gz.rds	intergenic
chr12	94669347	94669659	313	*	AluYa5	SINE	Alu	3	914817	309	94669332	94669655	313	324	GIAB_HG002_SVs_Tier1_v0.6.vcf.gz.rds	intron
chr12	95344064	95344366	303	*	AluYa5	SINE	Alu	3	916145	303	95344056	95344366	303	311	GIAB_HG002_SVs_Tier1_v0.6.vcf.gz.rds	intergenic
chr12	97554744	97555055	312	*	AluYa5	SINE	Alu	3	920246	312	97554727	97555055	312	329	GIAB_HG002_SVs_Tier1_v0.6.vcf.gz.rds	intergenic
chr12	98111711	98112735	1025	*	L1HS	LINE	L1	8	921003	1025	98111709	98112769	1025	1061	GIAB_HG002_SVs_Tier1_v0.6.vcf.gz.rds	intron
chr12	105773524	105773834	311	*	AluYf4	SINE	Alu	16	934273	311	105773514	105773838	311	325	GIAB_HG002_SVs_Tier1_v0.6.vcf.gz.rds	intergenic
chr12	108222560	108222867	308	*	AluYb8	SINE	Alu	10	939065	304	108222547	108222863	308	317	GIAB_HG002_SVs_Tier1_v0.6.vcf.gz.rds	intergenic
chr12	113683120	113683435	316	*	AluY	SINE	Alu	19	951710	311	113683111	113683430	316	320	GIAB_HG002_SVs_Tier1_v0.6.vcf.gz.rds	promoter	proximal enhancer like
chr12	122289581	122289928	348	*	AluY	SINE	Alu	6	970940	346	122289583	122289928	348	346	GIAB_HG002_SVs_Tier1_v0.6.vcf.gz.rds	intron
chr12	123010357	123010668	312	*	AluYa5	SINE	Alu	13	972547	311	123010338	123010667	312	330	GIAB_HG002_SVs_Tier1_v0.6.vcf.gz.rds	promoter	proximal enhancer like
chr12	126783556	126789584	6029	*	L1HS	LINE	L1	3	980337	6029	126783503	126789597	6029	6095	GIAB_HG002_SVs_Tier1_v0.6.vcf.gz.rds	intergenic
chr12	126905116	126905420	305	*	AluYb9	SINE	Alu	30	980500	300	126905101	126905415	305	315	GIAB_HG002_SVs_Tier1_v0.6.vcf.gz.rds	intergenic
chr12	127199969	127200287	319	*	AluYb8	SINE	Alu	16	980969	319	127199948	127200287	319	340	GIAB_HG002_SVs_Tier1_v0.6.vcf.gz.rds	intergenic
chr12	127502638	127502851	214	*	AluYb8	SINE	Alu	14	981468	214	127502624	127502852	214	229	GIAB_HG002_SVs_Tier1_v0.6.vcf.gz.rds	intron
chr12	127660442	127660754	313	*	AluYa5	SINE	Alu	3	981702	311	127660426	127660752	313	327	GIAB_HG002_SVs_Tier1_v0.6.vcf.gz.rds	intergenic
chr12	128037984	128038295	312	*	AluYk12	SINE	Alu	13	982301	311	128037977	128038294	312	318	GIAB_HG002_SVs_Tier1_v0.6.vcf.gz.rds	intergenic
chr12	128932252	128932541	290	*	AluYb8	SINE	Alu	10	983757	290	128932242	128932541	290	300	GIAB_HG002_SVs_Tier1_v0.6.vcf.gz.rds	intron
chr12	129840692	129841001	310	*	AluYa5	SINE	Alu	3	985465	310	129840688	129841001	310	314	GIAB_HG002_SVs_Tier1_v0.6.vcf.gz.rds	intron
chr12	130060306	130060618	313	*	AluYa5	SINE	Alu	10	985841	313	130060287	130060618	313	332	GIAB_HG002_SVs_Tier1_v0.6.vcf.gz.rds	intron
chr12	23795739	23796042	304	*	AluYa5	SINE	Alu	3	814656	300	23795725	23796038	304	314	GIAB_HG005+6+7_GRCh37_pbsv.vcf.gz.rds	intron
chr12	24442387	24442688	302	*	AluYa5	SINE	Alu	0	815327	302	24442374	24442688	302	315	GIAB_HG005+6+7_GRCh37_pbsv.vcf.gz.rds	intron
chr12	43654429	43654747	319	*	AluYb8	SINE	Alu	13	838146	319	43654416	43654752	319	337	GIAB_HG005+6+7_GRCh37_pbsv.vcf.gz.rds	intergenic
chr12	54853506	54853809	304	*	AluYa5	SINE	Alu	0	856796	303	54853493	54853808	304	316	GIAB_HG005+6+7_GRCh37_pbsv.vcf.gz.rds	intron	distal enhancer like
chr12	61736539	61736807	269	*	AluYb8	SINE	Alu	8	866879	260	61736528	61736798	269	271	GIAB_HG005+6+7_GRCh37_pbsv.vcf.gz.rds	intergenic
chr12	97802576	97802779	204	*	AluYa5	SINE	Alu	10	920646	204	97802566	97802779	204	214	GIAB_HG005+6+7_GRCh37_pbsv.vcf.gz.rds	intergenic
chr12	129795504	129795772	269	*	AluY	SINE	Alu	8	985404	269	129795494	129795775	269	282	GIAB_HG005+6+7_GRCh37_pbsv.vcf.gz.rds	intron
chr12	17894205	17894388	184	*	L1HS	LINE	L1	6	806635	184	17894193	17894388	184	196	HCC11871_picky_nanopore_data.rds	intergenic
chr12	8151857	8152168	312	*	AluY	SINE	Alu	39	792175	312	8151838	8152170	312	333	korean_nature20098-s2.rds	intergenic
chr12	10703501	10703817	317	*	AluYb8	SINE	Alu	9	796134	314	10703487	10703814	317	328	korean_nature20098-s2.rds	intergenic
chr12	10937778	10938086	309	*	AluYa5	SINE	Alu	23	796442	309	10937766	10938086	309	321	korean_nature20098-s2.rds	intergenic
chr12	59581703	59582013	311	*	AluYa5	SINE	Alu	10	864239	311	59581693	59582024	311	332	korean_nature20098-s2.rds	intergenic
chr12	127579150	127585176	6027	*	L1PA2	LINE	L1	21	981589	5769	127579408	127585803	6027	6396	korean_nature20098-s2.rds	intergenic
chr12	102314071	102314164	94	*	AluYb8	SINE	Alu	11	928280	94	102314066	102314169	94	104	schatzlab_all_reads.fa.giab_h003_ngmlr-0.2.3_mapped.bam.sniffles1kb_auto_s5_noalts.vcf.gz.rds	intron
chr12	22253194	22253506	313	*	AluYb8	SINE	Alu	10	812479	311	22253179	22253504	313	326	short_read_melt_1000Genomes_v2_ALL.wgs.mergedSV.v8.20130502.svs.genotypes.vcf.gz.rds	intergenic
chr12	23097563	23097873	311	*	AluYa5	SINE	Alu	10	813773	311	23097547	23097879	311	333	short_read_melt_1000Genomes_v2_ALL.wgs.mergedSV.v8.20130502.svs.genotypes.vcf.gz.rds	intergenic
chr12	45011188	45011502	315	*	AluYa5	SINE	Alu	13	840007	309	45011174	45011496	315	323	short_read_melt_1000Genomes_v2_ALL.wgs.mergedSV.v8.20130502.svs.genotypes.vcf.gz.rds	intron
chr12	55490040	55496067	6028	*	L1HS	LINE	L1	9	857684	6028	55489993	55496085	6028	6093	short_read_melt_1000Genomes_v2_ALL.wgs.mergedSV.v8.20130502.svs.genotypes.vcf.gz.rds	intergenic
chr12	63232419	63232730	312	*	AluY	SINE	Alu	3	869057	311	63232401	63232729	312	329	short_read_melt_1000Genomes_v2_ALL.wgs.mergedSV.v8.20130502.svs.genotypes.vcf.gz.rds	intron
chr12	89443771	89443912	142	*	AluYb8	SINE	Alu	21	906381	142	89443764	89443912	142	149	short_read_melt_1000Genomes_v2_ALL.wgs.mergedSV.v8.20130502.svs.genotypes.vcf.gz.rds	intergenic
chr12	92465515	92465823	309	*	AluYa5	SINE	Alu	3	910717	307	92465503	92465821	309	319	short_read_melt_1000Genomes_v2_ALL.wgs.mergedSV.v8.20130502.svs.genotypes.vcf.gz.rds	intron	distal enhancer like
chr12	108298068	108298377	310	*	AluYa5	SINE	Alu	10	939169	310	108298057	108298377	310	321	short_read_melt_1000Genomes_v2_ALL.wgs.mergedSV.v8.20130502.svs.genotypes.vcf.gz.rds	promoter	proximal enhancer like
chr12	62295057	62295218	162	*	L1HS	LINE	L1	6	867646	161	62295045	62295217	162	173	A549.rds	intron
chr12	31773737	31774029	293	*	AluYd8	SINE	Alu	7	826249	293	31773726	31774029	293	304	eichler_cell_pacbio.rds	intergenic
chr12	56258294	56258595	302	*	AluYa5	SINE	Alu	3	858703	302	56258286	56258596	302	311	eichler_cell_pacbio.rds	intergenic
chr12	59058248	59058558	311	*	AluYa5	SINE	Alu	7	863559	311	59058239	59058559	311	321	eichler_cell_pacbio.rds	intron
chr12	79707667	79707973	307	*	AluY	SINE	Alu	10	893712	307	79707663	79707976	307	314	eichler_cell_pacbio.rds	intron
chr12	97372263	97372572	310	*	AluYa5	SINE	Alu	10	919968	304	97372250	97372566	310	317	eichler_cell_pacbio.rds	intergenic
chr12	99446223	99446540	318	*	AluYb8	SINE	Alu	9	923273	313	99446207	99446535	318	329	eichler_cell_pacbio.rds	intron
chr12	101545838	101548919	3082	*	L1PA2	LINE	L1	20	926763	2926	101545686	101548763	3082	3078	eichler_cell_pacbio.rds	intergenic
chr13	21730917	21731228	312	*	AluYb8	SINE	Alu	16	996257	307	21730901	21731223	312	323	GIAB_HG002_SVs_Tier1_v0.6.vcf.gz.rds	intron
chr13	23055203	23055513	311	*	AluYa5	SINE	Alu	10	998152	306	23055208	23055515	311	308	GIAB_HG002_SVs_Tier1_v0.6.vcf.gz.rds	intergenic
chr13	24057654	24057973	320	*	AluYb8	SINE	Alu	9	999630	319	24057640	24057972	320	333	GIAB_HG002_SVs_Tier1_v0.6.vcf.gz.rds	intron
chr13	24710957	24711268	312	*	AluYa5	SINE	Alu	26	1000536	312	24710954	24711268	312	315	GIAB_HG002_SVs_Tier1_v0.6.vcf.gz.rds	intron
chr13	25270562	25270884	323	*	AluYb8	SINE	Alu	3	1001338	323	25270562	25270900	323	339	GIAB_HG002_SVs_Tier1_v0.6.vcf.gz.rds	intron
chr13	25645201	25645509	309	*	AluYa5	SINE	Alu	7	1001931	305	25645186	25645505	309	320	GIAB_HG002_SVs_Tier1_v0.6.vcf.gz.rds	intergenic
chr13	25721027	25721338	312	*	AluY	SINE	Alu	26	1002058	310	25721017	25721336	312	320	GIAB_HG002_SVs_Tier1_v0.6.vcf.gz.rds	intergenic
chr13	28839856	28840171	316	*	AluYb8	SINE	Alu	9	1007211	316	28839856	28840181	316	326	GIAB_HG002_SVs_Tier1_v0.6.vcf.gz.rds	intron
chr13	29722604	29722914	311	*	AluYa5	SINE	Alu	13	1008552	311	29722594	29722914	311	321	GIAB_HG002_SVs_Tier1_v0.6.vcf.gz.rds	intron
chr13	29891569	29891874	306	*	AluYb8	SINE	Alu	10	1008752	305	29891562	29891873	306	312	GIAB_HG002_SVs_Tier1_v0.6.vcf.gz.rds	intron
chr13	29954771	29955085	315	*	AluYb8	SINE	Alu	13	1008838	311	29954757	29955081	315	325	GIAB_HG002_SVs_Tier1_v0.6.vcf.gz.rds	intron
chr13	30215843	30221843	6001	*	L1HS	LINE	L1	3	1009172	6001	30215823	30221844	6001	6022	GIAB_HG002_SVs_Tier1_v0.6.vcf.gz.rds	intergenic
chr13	31175600	31175911	312	*	AluYa5	SINE	Alu	3	1010804	312	31175585	31175920	312	336	GIAB_HG002_SVs_Tier1_v0.6.vcf.gz.rds	intron
chr13	36438420	36438727	308	*	AluYa5	SINE	Alu	0	1018573	303	36438404	36438722	308	319	GIAB_HG002_SVs_Tier1_v0.6.vcf.gz.rds	intron
chr13	40028484	40028793	310	*	AluYa5	SINE	Alu	7	1023534	308	40028469	40028791	310	323	GIAB_HG002_SVs_Tier1_v0.6.vcf.gz.rds	intron
chr13	41271126	41271425	300	*	AluY	SINE	Alu	7	1025292	298	41271111	41271423	300	313	GIAB_HG002_SVs_Tier1_v0.6.vcf.gz.rds	intergenic	distal enhancer like
chr13	42155114	42155437	324	*	AluYf4	SINE	Alu	21	1026903	324	42155100	42155437	324	338	GIAB_HG002_SVs_Tier1_v0.6.vcf.gz.rds	intron	distal enhancer like
chr13	42946067	42946378	312	*	AluY	SINE	Alu	6	1028091	312	42946047	42946378	312	332	GIAB_HG002_SVs_Tier1_v0.6.vcf.gz.rds	intergenic
chr13	44380317	44380652	336	*	AluYa5	SINE	Alu	3	1030181	335	44380306	44380651	336	346	GIAB_HG002_SVs_Tier1_v0.6.vcf.gz.rds	intergenic
chr13	45888638	45888933	296	*	AluYa5	SINE	Alu	14	1032848	287	45888632	45888924	296	293	GIAB_HG002_SVs_Tier1_v0.6.vcf.gz.rds	intergenic
chr13	47689490	47689791	302	*	AluYf4	SINE	Alu	20	1035623	301	47689476	47689790	302	315	GIAB_HG002_SVs_Tier1_v0.6.vcf.gz.rds	intergenic
chr13	48419932	48420081	150	*	AluYa5	SINE	Alu	13	1036627	150	48419925	48420081	150	157	GIAB_HG002_SVs_Tier1_v0.6.vcf.gz.rds	intergenic	distal enhancer like
chr13	51551946	51552263	318	*	AluYb8	SINE	Alu	9	1041875	318	51551934	51552263	318	330	GIAB_HG002_SVs_Tier1_v0.6.vcf.gz.rds	intergenic
chr13	54524080	54524390	311	*	AluYa5	SINE	Alu	3	1046244	311	54524065	54524390	311	326	GIAB_HG002_SVs_Tier1_v0.6.vcf.gz.rds	intergenic
chr13	57975509	57975848	340	*	AluYa5	SINE	Alu	3	1050350	340	57975500	57975848	340	349	GIAB_HG002_SVs_Tier1_v0.6.vcf.gz.rds	intergenic
chr13	59044776	59045086	311	*	AluYb9	SINE	Alu	10	1051522	304	59044763	59045079	311	317	GIAB_HG002_SVs_Tier1_v0.6.vcf.gz.rds	intergenic
chr13	60172499	60172816	318	*	AluYb8	SINE	Alu	19	1052990	318	60172490	60172823	318	334	GIAB_HG002_SVs_Tier1_v0.6.vcf.gz.rds	intergenic
chr13	63656193	63656504	312	*	AluY	SINE	Alu	3	1057462	312	63656183	63656510	312	328	GIAB_HG002_SVs_Tier1_v0.6.vcf.gz.rds	intergenic
chr13	64903302	64903612	311	*	AluYb8	SINE	Alu	13	1058995	311	64903298	64903612	311	315	GIAB_HG002_SVs_Tier1_v0.6.vcf.gz.rds	intergenic
chr13	69966672	69966961	290	*	AluYa5	SINE	Alu	3	1064881	290	69966662	69966961	290	300	GIAB_HG002_SVs_Tier1_v0.6.vcf.gz.rds	intergenic
chr13	70036408	70036718	311	*	AluYa5	SINE	Alu	3	1064960	310	70036391	70036717	311	327	GIAB_HG002_SVs_Tier1_v0.6.vcf.gz.rds	intergenic
chr13	72956724	72957028	305	*	AluYa5	SINE	Alu	3	1068440	297	72956710	72957020	305	311	GIAB_HG002_SVs_Tier1_v0.6.vcf.gz.rds	intergenic
chr13	74074924	74075239	316	*	AluYa5	SINE	Alu	9	1070252	316	74074911	74075239	316	329	GIAB_HG002_SVs_Tier1_v0.6.vcf.gz.rds	intergenic
chr13	76639289	76639600	312	*	AluY	SINE	Alu	16	1073800	312	76639273	76639600	312	328	GIAB_HG002_SVs_Tier1_v0.6.vcf.gz.rds	intergenic
chr13	79661092	79661402	311	*	AluYa5	SINE	Alu	3	1077816	311	79661067	79661402	311	336	GIAB_HG002_SVs_Tier1_v0.6.vcf.gz.rds	intergenic
chr13	80081402	80081708	307	*	AluYa5	SINE	Alu	0	1078469	307	80081392	80081708	307	317	GIAB_HG002_SVs_Tier1_v0.6.vcf.gz.rds	intron
chr13	80678320	80678631	312	*	AluYh9	SINE	Alu	10	1079191	311	80678313	80678630	312	318	GIAB_HG002_SVs_Tier1_v0.6.vcf.gz.rds	intergenic
chr13	81747253	81747564	312	*	AluYa5	SINE	Alu	6	1080606	312	81747236	81747564	312	329	GIAB_HG002_SVs_Tier1_v0.6.vcf.gz.rds	intergenic
chr13	82889211	82889529	319	*	AluYb8	SINE	Alu	3	1081977	319	82889194	82889537	319	344	GIAB_HG002_SVs_Tier1_v0.6.vcf.gz.rds	intergenic
chr13	83179444	83179755	312	*	AluYa5	SINE	Alu	13	1082366	308	83179448	83179755	312	308	GIAB_HG002_SVs_Tier1_v0.6.vcf.gz.rds	intergenic
chr13	83949293	83949506	214	*	AluYa5	SINE	Alu	14	1083282	212	83949281	83949504	214	224	GIAB_HG002_SVs_Tier1_v0.6.vcf.gz.rds	intergenic
chr13	89003291	89003601	311	*	AluYa5	SINE	Alu	0	1089167	310	89003264	89003600	311	337	GIAB_HG002_SVs_Tier1_v0.6.vcf.gz.rds	intergenic
chr13	91160053	91160291	239	*	AluYb8	SINE	Alu	4	1091932	235	91160038	91160287	239	250	GIAB_HG002_SVs_Tier1_v0.6.vcf.gz.rds	intron
chr13	92279265	92279583	319	*	AluYb8	SINE	Alu	9	1093382	319	92279248	92279583	319	336	GIAB_HG002_SVs_Tier1_v0.6.vcf.gz.rds	intron
chr13	96633436	96633742	307	*	AluYh9	SINE	Alu	10	1099420	305	96633422	96633740	307	319	GIAB_HG002_SVs_Tier1_v0.6.vcf.gz.rds	intron
chr13	98721248	98721558	311	*	AluYb8	SINE	Alu	7	1102517	309	98721236	98721556	311	321	GIAB_HG002_SVs_Tier1_v0.6.vcf.gz.rds	intergenic
chr13	101906960	101907267	308	*	AluYa5	SINE	Alu	7	1107651	303	101906943	101907262	308	320	GIAB_HG002_SVs_Tier1_v0.6.vcf.gz.rds	intron
chr13	103931652	103931962	311	*	AluYa5	SINE	Alu	10	1110213	307	103931643	103931958	311	316	GIAB_HG002_SVs_Tier1_v0.6.vcf.gz.rds	intergenic
chr13	104009862	104010173	312	*	AluYa5	SINE	Alu	0	1110309	312	104009854	104010173	312	320	GIAB_HG002_SVs_Tier1_v0.6.vcf.gz.rds	intergenic
chr13	104144396	104144662	267	*	AluYa5	SINE	Alu	4	1110470	265	104144377	104144660	267	284	GIAB_HG002_SVs_Tier1_v0.6.vcf.gz.rds	intergenic
chr13	105161219	105161527	309	*	AluYa5	SINE	Alu	0	1111630	305	105161209	105161523	309	315	GIAB_HG002_SVs_Tier1_v0.6.vcf.gz.rds	intergenic
chr13	105708103	105708423	321	*	AluYb8	SINE	Alu	12	1112193	321	105708085	105708429	321	345	GIAB_HG002_SVs_Tier1_v0.6.vcf.gz.rds	intergenic
chr13	106034715	106035015	301	*	AluYg6	SINE	Alu	10	1112574	301	106034706	106035015	301	310	GIAB_HG002_SVs_Tier1_v0.6.vcf.gz.rds	intergenic
chr13	107924543	107924861	319	*	AluYb8	SINE	Alu	6	1114873	319	107924538	107924861	319	324	GIAB_HG002_SVs_Tier1_v0.6.vcf.gz.rds	intron
chr13	111559423	111559653	231	*	AluYa5	SINE	Alu	9	1119250	230	111559414	111559652	231	239	GIAB_HG002_SVs_Tier1_v0.6.vcf.gz.rds	intron
chr13	113790953	113791263	311	*	AluYa5	SINE	Alu	3	1121451	311	113790936	113791263	311	328	GIAB_HG002_SVs_Tier1_v0.6.vcf.gz.rds	intron
chr13	22523530	22523848	319	*	AluYb8	SINE	Alu	16	997509	319	22523516	22523848	319	333	GIAB_HG005+6+7_GRCh37_pbsv.vcf.gz.rds	intergenic	distal enhancer like
chr13	23557667	23557984	318	*	AluYb8	SINE	Alu	19	998851	318	23557659	23557984	318	326	GIAB_HG005+6+7_GRCh37_pbsv.vcf.gz.rds	intergenic	distal enhancer like
chr13	24069368	24069663	296	*	AluYf4	SINE	Alu	10	999649	293	24069353	24069660	296	308	GIAB_HG005+6+7_GRCh37_pbsv.vcf.gz.rds	intergenic
chr13	46906897	46907037	141	*	L1PA2	LINE	L1	18	1034507	140	46906887	46907036	141	150	GIAB_HG005+6+7_GRCh37_pbsv.vcf.gz.rds	intergenic
chr13	49373219	49373549	331	*	AluYa5	SINE	Alu	26	1038270	331	49373218	49373549	331	332	GIAB_HG005+6+7_GRCh37_pbsv.vcf.gz.rds	intergenic
chr13	87155192	87155495	304	*	AluYa5	SINE	Alu	0	1086954	298	87155184	87155489	304	306	GIAB_HG005+6+7_GRCh37_pbsv.vcf.gz.rds	intergenic
chr13	110812507	110812813	307	*	AluYb8	SINE	Alu	7	1118328	300	110812491	110812806	307	316	GIAB_HG005+6+7_GRCh37_pbsv.vcf.gz.rds	intron	distal enhancer like
chr13	43539957	43541435	1479	*	SVA_F	Other	Other	34	1029002	1479	43539813	43541449	1479	1637	HCC11871_picky_nanopore_data.rds	intron
chr13	63643187	63643486	300	*	AluYb8	SINE	Alu	20	1057449	295	63643192	63643486	300	295	HCC11871_picky_nanopore_data.rds	intergenic
chr13	99678278	99678353	76	*	AluYb8	SINE	Alu	13	1104031	71	99678281	99678351	76	71	HCC11871_picky_nanopore_data.rds	intron
chr13	70861682	70861997	316	*	AluYb8	SINE	Alu	9	1065991	316	70861673	70861998	316	326	korean_nature20098-s2.rds	intergenic
chr13	90421383	90421521	139	*	AluYc	SINE	Alu	0	1090999	139	90421383	90421536	139	154	schatzlab_all_reads.fa.giab_h002_ngmlr-0.2.3_mapped.bam.sniffles1kb_auto_noalts.vcf.gz.rds	intergenic
chr13	89253471	89253781	311	*	AluYa5	SINE	Alu	13	1089495	311	89253456	89253784	311	329	schatzlab_na12878_ngm_Nanopore_human_ngmlr-0.2.3_mapped.bam.sniffles1kb_auto_s5_noalts.vcf.rds	intergenic
chr13	64448589	64448898	310	*	AluYa5	SINE	Alu	7	1058463	305	64448594	64448904	310	311	schatzlab_reads_lr_skbr3.fa_ngmlr-0.2.3_mapped.bam.sniffles1kb_auto_l8_s5_noalt.vcf.rds	intergenic
chr13	46719762	46720072	311	*	AluYa5	SINE	Alu	3	1034218	311	46719751	46720077	311	327	short_read_melt_1000Genomes_v2_ALL.wgs.mergedSV.v8.20130502.svs.genotypes.vcf.gz.rds	promoter
chr13	48072895	48073205	311	*	AluYa5	SINE	Alu	0	1036156	310	48072881	48073204	311	324	short_read_melt_1000Genomes_v2_ALL.wgs.mergedSV.v8.20130502.svs.genotypes.vcf.gz.rds	intergenic	distal enhancer like
chr13	53043710	53044023	314	*	AluYb8	SINE	Alu	18	1044168	312	53043702	53044021	314	320	short_read_melt_1000Genomes_v2_ALL.wgs.mergedSV.v8.20130502.svs.genotypes.vcf.gz.rds	intron
chr13	55033696	55034005	310	*	AluYa5	SINE	Alu	7	1046833	309	55033677	55034004	310	328	short_read_melt_1000Genomes_v2_ALL.wgs.mergedSV.v8.20130502.svs.genotypes.vcf.gz.rds	intergenic
chr13	70459055	70459371	317	*	AluYb8	SINE	Alu	22	1065497	314	70459058	70459372	317	315	short_read_melt_1000Genomes_v2_ALL.wgs.mergedSV.v8.20130502.svs.genotypes.vcf.gz.rds	intron
chr13	75000463	75006491	6029	*	L1HS	LINE	L1	8	1071500	6029	75000223	75006507	6029	6285	short_read_melt_1000Genomes_v2_ALL.wgs.mergedSV.v8.20130502.svs.genotypes.vcf.gz.rds	exon
chr13	84479033	84479342	310	*	AluYa5	SINE	Alu	7	1083892	310	84479023	84479342	310	320	short_read_melt_1000Genomes_v2_ALL.wgs.mergedSV.v8.20130502.svs.genotypes.vcf.gz.rds	intergenic
chr13	88027957	88028268	312	*	AluY	SINE	Alu	16	1088013	312	88027946	88028268	312	323	short_read_melt_1000Genomes_v2_ALL.wgs.mergedSV.v8.20130502.svs.genotypes.vcf.gz.rds	intergenic
chr13	89522825	89523132	308	*	AluYa5	SINE	Alu	10	1089863	303	89522811	89523127	308	317	short_read_melt_1000Genomes_v2_ALL.wgs.mergedSV.v8.20130502.svs.genotypes.vcf.gz.rds	intergenic
chr13	93050417	93050703	287	*	AluYa5	SINE	Alu	0	1094332	281	93050400	93050697	287	298	short_read_melt_1000Genomes_v2_ALL.wgs.mergedSV.v8.20130502.svs.genotypes.vcf.gz.rds	intron
chr13	98694757	98695060	304	*	AluY	SINE	Alu	10	1102445	304	98694742	98695060	304	319	short_read_melt_1000Genomes_v2_ALL.wgs.mergedSV.v8.20130502.svs.genotypes.vcf.gz.rds	intergenic
chr13	101242075	101242381	307	*	AluYa5	SINE	Alu	20	1106701	306	101242063	101242380	307	318	short_read_melt_1000Genomes_v2_ALL.wgs.mergedSV.v8.20130502.svs.genotypes.vcf.gz.rds	promoter
chr13	110874838	110875148	311	*	AluY	SINE	Alu	52	1118376	305	110874818	110875142	311	325	short_read_melt_1000Genomes_v2_ALL.wgs.mergedSV.v8.20130502.svs.genotypes.vcf.gz.rds	intron	distal enhancer like
chr13	111232864	111233172	309	*	AluY	SINE	Alu	10	1118724	303	111232854	111233166	309	313	short_read_melt_1000Genomes_v2_ALL.wgs.mergedSV.v8.20130502.svs.genotypes.vcf.gz.rds	intergenic	distal enhancer like
chr13	78594164	78594479	316	*	AluYb8	SINE	Alu	9	1076473	312	78594151	78594475	316	325	eichler_cell_pacbio.rds	intron
chr14	21536146	21536457	312	*	AluY	SINE	Alu	3	1126013	312	21536131	21536457	312	327	GIAB_HG002_SVs_Tier1_v0.6.vcf.gz.rds	intron
chr14	26005808	26006047	240	*	AluYa5	SINE	Alu	25	1132716	240	26005796	26006047	240	252	GIAB_HG002_SVs_Tier1_v0.6.vcf.gz.rds	intergenic
chr14	31263004	31263314	311	*	AluYa5	SINE	Alu	7	1139064	311	31262984	31263314	311	331	GIAB_HG002_SVs_Tier1_v0.6.vcf.gz.rds	intergenic
chr14	34290048	34290372	325	*	AluYb9	SINE	Alu	3	1143417	325	34290035	34290374	325	340	GIAB_HG002_SVs_Tier1_v0.6.vcf.gz.rds	intergenic
chr14	35305303	35305614	312	*	AluY	SINE	Alu	3	1145416	312	35305290	35305621	312	332	GIAB_HG002_SVs_Tier1_v0.6.vcf.gz.rds	intron
chr14	35401413	35401722	310	*	AluY	SINE	Alu	23	1145644	310	35401402	35401723	310	322	GIAB_HG002_SVs_Tier1_v0.6.vcf.gz.rds	intergenic
chr14	38245245	38245452	208	*	AluYc	SINE	Alu	24	1150065	207	38245235	38245451	208	217	GIAB_HG002_SVs_Tier1_v0.6.vcf.gz.rds	intron
chr14	42486335	42486641	307	*	AluYf4	SINE	Alu	26	1155601	302	42486321	42486636	307	316	GIAB_HG002_SVs_Tier1_v0.6.vcf.gz.rds	intergenic
chr14	42650940	42651250	311	*	AluYa5	SINE	Alu	10	1155814	306	42650928	42651245	311	318	GIAB_HG002_SVs_Tier1_v0.6.vcf.gz.rds	intergenic
chr14	42761091	42761404	314	*	AluYk11	SINE	Alu	19	1155951	314	42761076	42761423	314	348	GIAB_HG002_SVs_Tier1_v0.6.vcf.gz.rds	intergenic
chr14	46577937	46578247	311	*	AluYa5	SINE	Alu	0	1160874	307	46577923	46578243	311	321	GIAB_HG002_SVs_Tier1_v0.6.vcf.gz.rds	intron
chr14	48334253	48334562	310	*	AluY	SINE	Alu	7	1162925	304	48334241	48334556	310	316	GIAB_HG002_SVs_Tier1_v0.6.vcf.gz.rds	intergenic
chr14	48763867	48764163	297	*	AluYg6	SINE	Alu	7	1163457	292	48763850	48764158	297	309	GIAB_HG002_SVs_Tier1_v0.6.vcf.gz.rds	intergenic
chr14	49958452	49958594	143	*	AluYa8	SINE	Alu	7	1164897	138	49958443	49958589	143	147	GIAB_HG002_SVs_Tier1_v0.6.vcf.gz.rds	intergenic
chr14	51601402	51601707	306	*	AluYa5	SINE	Alu	7	1167983	304	51601404	51601707	306	304	GIAB_HG002_SVs_Tier1_v0.6.vcf.gz.rds	intergenic
chr14	52594681	52594986	306	*	AluYa5	SINE	Alu	7	1169423	300	52594665	52594980	306	316	GIAB_HG002_SVs_Tier1_v0.6.vcf.gz.rds	intergenic
chr14	54564066	54564377	312	*	AluY	SINE	Alu	13	1172465	312	54564051	54564385	312	335	GIAB_HG002_SVs_Tier1_v0.6.vcf.gz.rds	intergenic
chr14	59545313	59545608	296	*	AluYa5	SINE	Alu	7	1180152	293	59545298	59545605	296	308	GIAB_HG002_SVs_Tier1_v0.6.vcf.gz.rds	intergenic
chr14	65527157	65527441	285	*	AluYa5	SINE	Alu	7	1189494	272	65527144	65527428	285	285	GIAB_HG002_SVs_Tier1_v0.6.vcf.gz.rds	intron
chr14	66810638	66810941	304	*	AluYa5	SINE	Alu	7	1191666	304	66810629	66810941	304	313	GIAB_HG002_SVs_Tier1_v0.6.vcf.gz.rds	intergenic
chr14	68377012	68377152	141	*	AluYc	SINE	Alu	14	1194201	141	68377004	68377156	141	153	GIAB_HG002_SVs_Tier1_v0.6.vcf.gz.rds	intron	distal enhancer like
chr14	70690067	70690244	178	*	AluY	SINE	Alu	17	1198097	174	70690052	70690240	178	189	GIAB_HG002_SVs_Tier1_v0.6.vcf.gz.rds	intergenic
chr14	71320972	71321254	283	*	AluYa5	SINE	Alu	14	1199180	282	71320960	71321253	283	294	GIAB_HG002_SVs_Tier1_v0.6.vcf.gz.rds	intergenic	distal enhancer like
chr14	71437842	71438160	319	*	AluYb8	SINE	Alu	6	1199384	319	71437827	71438160	319	334	GIAB_HG002_SVs_Tier1_v0.6.vcf.gz.rds	intron
chr14	78828245	78828593	349	*	AluYb8	SINE	Alu	3	1213617	340	78828233	78828584	349	352	GIAB_HG002_SVs_Tier1_v0.6.vcf.gz.rds	intron
chr14	81597053	81597363	311	*	AluYb8	SINE	Alu	10	1217357	307	81597040	81597359	311	320	GIAB_HG002_SVs_Tier1_v0.6.vcf.gz.rds	intron
chr14	83635873	83636463	591	*	L1HS	LINE	L1	12	1220240	591	83635836	83636483	591	648	GIAB_HG002_SVs_Tier1_v0.6.vcf.gz.rds	intergenic
chr14	86342850	86343158	309	*	AluY	SINE	Alu	10	1223674	307	86342835	86343156	309	322	GIAB_HG002_SVs_Tier1_v0.6.vcf.gz.rds	intergenic
chr14	87858064	87858374	311	*	AluYa5	SINE	Alu	10	1225592	311	87858056	87858383	311	328	GIAB_HG002_SVs_Tier1_v0.6.vcf.gz.rds	intergenic
chr14	88890015	88890180	166	*	AluYc	SINE	Alu	12	1227180	158	88890019	88890176	166	158	GIAB_HG002_SVs_Tier1_v0.6.vcf.gz.rds	intron
chr14	89408838	89409081	244	*	AluYg6	SINE	Alu	21	1228030	241	89408828	89409078	244	251	GIAB_HG002_SVs_Tier1_v0.6.vcf.gz.rds	intergenic
chr14	100845013	100845323	311	*	AluYa5	SINE	Alu	0	1248624	311	100844997	100845330	311	334	GIAB_HG002_SVs_Tier1_v0.6.vcf.gz.rds	promoter
chr14	101990880	101991202	323	*	AluYb8	SINE	Alu	3	1250157	323	101990866	101991202	323	337	GIAB_HG002_SVs_Tier1_v0.6.vcf.gz.rds	intergenic
chr14	24175024	24175345	322	*	AluYb8	SINE	Alu	9	1130256	322	24175013	24175345	322	333	GIAB_HG005+6+7_GRCh37_pbsv.vcf.gz.rds	intergenic
chr14	38643506	38643812	307	*	AluYa5	SINE	Alu	16	1150600	307	38643495	38643812	307	318	GIAB_HG005+6+7_GRCh37_pbsv.vcf.gz.rds	intergenic
chr14	47434122	47434425	304	*	AluY	SINE	Alu	20	1161907	304	47434113	47434425	304	313	GIAB_HG005+6+7_GRCh37_pbsv.vcf.gz.rds	intron
chr14	52404343	52404458	116	*	L1HS	LINE	L1	0	1169143	115	52404332	52404457	116	126	GIAB_HG005+6+7_GRCh37_pbsv.vcf.gz.rds	intron
chr14	63787179	63787489	311	*	AluYa8	SINE	Alu	7	1186170	311	63787170	63787502	311	333	GIAB_HG005+6+7_GRCh37_pbsv.vcf.gz.rds	promoter
chr14	63887488	63887799	312	*	AluYa5	SINE	Alu	3	1186332	312	63887473	63887802	312	330	GIAB_HG005+6+7_GRCh37_pbsv.vcf.gz.rds	intron
chr14	50118887	50119011	125	*	AluYc	SINE	Alu	16	1165245	120	50118892	50119024	125	133	HCC11871_picky_nanopore_data.rds	intron
chr14	79653937	79654030	94	*	AluYc	SINE	Alu	21	1214767	93	79653931	79654029	94	99	schatzlab_all_reads.fa.giab_h003_ngmlr-0.2.3_mapped.bam.sniffles1kb_auto_s5_noalts.vcf.gz.rds	intron
chr14	33435794	33436008	215	*	AluYb9	SINE	Alu	9	1142594	210	33435799	33436022	215	224	schatzlab_na12878_ngm_Nanopore_human_ngmlr-0.2.3_mapped.bam.sniffles1kb_auto_s5_noalts.vcf.rds	intron
chr14	45888160	45888467	308	*	AluY	SINE	Alu	19	1160024	308	45888160	45888476	308	317	schatzlab_na12878_ngm_Nanopore_human_ngmlr-0.2.3_mapped.bam.sniffles1kb_auto_s5_noalts.vcf.rds	intergenic
chr14	24860989	24861287	299	*	AluYa5	SINE	Alu	20	1131236	294	24860976	24861282	299	307	short_read_melt_1000Genomes_v2_ALL.wgs.mergedSV.v8.20130502.svs.genotypes.vcf.gz.rds	intergenic	distal enhancer like
chr14	39017983	39018285	303	*	AluYa5	SINE	Alu	3	1151078	301	39017966	39018283	303	318	short_read_melt_1000Genomes_v2_ALL.wgs.mergedSV.v8.20130502.svs.genotypes.vcf.gz.rds	intergenic
chr14	48826822	48827138	317	*	AluYb8	SINE	Alu	3	1163529	314	48826809	48827135	317	327	short_read_melt_1000Genomes_v2_ALL.wgs.mergedSV.v8.20130502.svs.genotypes.vcf.gz.rds	intergenic
chr14	52532179	52532776	598	*	L1HS	LINE	L1	16	1169312	595	52532170	52532773	598	604	short_read_melt_1000Genomes_v2_ALL.wgs.mergedSV.v8.20130502.svs.genotypes.vcf.gz.rds	intron
chr14	52756798	52757108	311	*	AluYa5	SINE	Alu	0	1169675	311	52756782	52757113	311	332	short_read_melt_1000Genomes_v2_ALL.wgs.mergedSV.v8.20130502.svs.genotypes.vcf.gz.rds	intergenic
chr14	79346300	79346609	310	*	AluYa5	SINE	Alu	7	1214383	305	79346292	79346604	310	313	short_read_melt_1000Genomes_v2_ALL.wgs.mergedSV.v8.20130502.svs.genotypes.vcf.gz.rds	intron
chr14	87555901	87556211	311	*	AluYa5	SINE	Alu	10	1225167	307	87555886	87556207	311	322	short_read_melt_1000Genomes_v2_ALL.wgs.mergedSV.v8.20130502.svs.genotypes.vcf.gz.rds	intergenic
chr14	102754157	102754470	314	*	AluYb8	SINE	Alu	13	1251565	314	102754152	102754470	314	319	short_read_melt_1000Genomes_v2_ALL.wgs.mergedSV.v8.20130502.svs.genotypes.vcf.gz.rds	intron
chr14	26147140	26147456	317	*	AluYa5	SINE	Alu	13	1132894	317	26147115	26147457	317	343	Caki2.rds	intergenic
chr15	24207068	24207370	303	*	AluYa5	SINE	Alu	7	1263875	299	24207057	24207366	303	310	GIAB_HG002_SVs_Tier1_v0.6.vcf.gz.rds	intergenic
chr15	24839330	24839640	311	*	AluYb8	SINE	Alu	7	1264956	310	24839317	24839639	311	323	GIAB_HG002_SVs_Tier1_v0.6.vcf.gz.rds	intergenic
chr15	27021491	27021796	306	*	AluYa5	SINE	Alu	10	1268080	306	27021488	27021796	306	309	GIAB_HG002_SVs_Tier1_v0.6.vcf.gz.rds	intron
chr15	32291230	32291528	299	*	AluYa5	SINE	Alu	3	1275853	299	32291220	32291528	299	309	GIAB_HG002_SVs_Tier1_v0.6.vcf.gz.rds	intergenic
chr15	35009042	35009352	311	*	AluYa5	SINE	Alu	7	1279743	310	35009016	35009351	311	336	GIAB_HG002_SVs_Tier1_v0.6.vcf.gz.rds	intergenic
chr15	39520113	39520431	319	*	AluYb8	SINE	Alu	3	1285465	319	39520102	39520442	319	341	GIAB_HG002_SVs_Tier1_v0.6.vcf.gz.rds	intergenic
chr15	42017749	42018058	310	*	AluYa5	SINE	Alu	3	1290123	310	42017735	42018067	310	333	GIAB_HG002_SVs_Tier1_v0.6.vcf.gz.rds	intron
chr15	43660441	43660752	312	*	AluYa5	SINE	Alu	3	1293068	312	43660427	43660753	312	327	GIAB_HG002_SVs_Tier1_v0.6.vcf.gz.rds	promoter
chr15	46067995	46068315	321	*	AluYb8	SINE	Alu	9	1297689	320	46067964	46068314	321	351	GIAB_HG002_SVs_Tier1_v0.6.vcf.gz.rds	intergenic
chr15	52525194	52525506	313	*	AluYa5	SINE	Alu	6	1307299	313	52525183	52525516	313	334	GIAB_HG002_SVs_Tier1_v0.6.vcf.gz.rds	intron
chr15	55218234	55224297	6064	*	L1HS	LINE	L1	4	1310971	6064	55218215	55224424	6064	6210	GIAB_HG002_SVs_Tier1_v0.6.vcf.gz.rds	intergenic
chr15	55429901	55430213	313	*	AluYb8	SINE	Alu	22	1311289	313	55429892	55430213	313	322	GIAB_HG002_SVs_Tier1_v0.6.vcf.gz.rds	intergenic
chr15	58596517	58596816	300	*	AluYc	SINE	Alu	27	1316397	300	58596496	58596817	300	322	GIAB_HG002_SVs_Tier1_v0.6.vcf.gz.rds	intergenic
chr15	58912859	58913166	308	*	AluYb8	SINE	Alu	3	1316953	308	58912848	58913166	308	319	GIAB_HG002_SVs_Tier1_v0.6.vcf.gz.rds	promoter
chr15	59712907	59713217	311	*	AluYf4	SINE	Alu	7	1318473	311	59712886	59713217	311	332	GIAB_HG002_SVs_Tier1_v0.6.vcf.gz.rds	intergenic
chr15	64633188	64633503	316	*	AluYb8	SINE	Alu	13	1326361	301	64633163	64633488	316	326	GIAB_HG002_SVs_Tier1_v0.6.vcf.gz.rds	intron
chr15	66633824	66634134	311	*	AluYa5	SINE	Alu	3	1330618	310	66633812	66634133	311	322	GIAB_HG002_SVs_Tier1_v0.6.vcf.gz.rds	intron	distal enhancer like
chr15	69049579	69049897	319	*	AluYb8	SINE	Alu	6	1335272	318	69049567	69049896	319	330	GIAB_HG002_SVs_Tier1_v0.6.vcf.gz.rds	intergenic
chr15	71885481	71885813	333	*	AluYa5	SINE	Alu	7	1340278	333	71885475	71885813	333	339	GIAB_HG002_SVs_Tier1_v0.6.vcf.gz.rds	intron
chr15	71991549	71991777	229	*	AluYa5	SINE	Alu	0	1340459	229	71991545	71991777	229	233	GIAB_HG002_SVs_Tier1_v0.6.vcf.gz.rds	intron
chr15	79891856	79892165	310	*	AluY	SINE	Alu	7	1354912	309	79891843	79892164	310	322	GIAB_HG002_SVs_Tier1_v0.6.vcf.gz.rds	intergenic
chr15	79911594	79911898	305	*	AluYa5	SINE	Alu	10	1354945	305	79911586	79911898	305	313	GIAB_HG002_SVs_Tier1_v0.6.vcf.gz.rds	intergenic
chr15	83551645	83557671	6027	*	L1HS	LINE	L1	3	1360934	6026	83551620	83557670	6027	6051	GIAB_HG002_SVs_Tier1_v0.6.vcf.gz.rds	intron
chr15	91173990	91174308	319	*	AluYb8	SINE	Alu	9	1373918	318	91173974	91174307	319	334	GIAB_HG002_SVs_Tier1_v0.6.vcf.gz.rds	intron
chr15	91402112	91402421	310	*	AluY	SINE	Alu	13	1374489	305	91402096	91402416	310	321	GIAB_HG002_SVs_Tier1_v0.6.vcf.gz.rds	intergenic
chr15	93515799	93516102	304	*	AluYa5	SINE	Alu	3	1378116	302	93515787	93516100	304	314	GIAB_HG002_SVs_Tier1_v0.6.vcf.gz.rds	promoter
chr15	98706099	98706417	319	*	AluYb8	SINE	Alu	3	1384967	319	98706089	98706417	319	329	GIAB_HG002_SVs_Tier1_v0.6.vcf.gz.rds	intergenic
chr15	101453081	101453380	300	*	AluY	SINE	Alu	10	1388894	296	101453067	101453376	300	310	GIAB_HG002_SVs_Tier1_v0.6.vcf.gz.rds	exon
chr15	35589002	35589148	147	*	AluYb8	SINE	Alu	7	1280627	147	35588989	35589148	147	160	GIAB_HG005+6+7_GRCh37_pbsv.vcf.gz.rds	intergenic
chr15	48550276	48550583	308	*	AluYa5	SINE	Alu	0	1300867	306	48550261	48550581	308	321	GIAB_HG005+6+7_GRCh37_pbsv.vcf.gz.rds	intron
chr15	67534479	67534797	319	*	AluYb8	SINE	Alu	6	1332466	319	67534465	67534799	319	335	GIAB_HG005+6+7_GRCh37_pbsv.vcf.gz.rds	intron
chr15	68983682	68983992	311	*	AluYa5	SINE	Alu	10	1335106	282	68983671	68983963	311	293	GIAB_HG005+6+7_GRCh37_pbsv.vcf.gz.rds	intron
chr15	71022083	71027499	5417	*	L1HS	LINE	L1	2	1338866	5417	71021839	71027508	5417	5670	GIAB_HG005+6+7_GRCh37_pbsv.vcf.gz.rds	intron
chr15	75867323	75867613	291	*	AluY	SINE	Alu	21	1347760	290	75867310	75867612	291	303	GIAB_HG005+6+7_GRCh37_pbsv.vcf.gz.rds	intron
chr15	83773882	83774192	311	*	AluYa5	SINE	Alu	7	1361411	311	83773873	83774202	311	330	GIAB_HG005+6+7_GRCh37_pbsv.vcf.gz.rds	intergenic
chr15	39267048	39267358	311	*	AluYa5	SINE	Alu	7	1285166	311	39267021	39267358	311	338	HCC11871_picky_nanopore_data.rds	intergenic
chr15	45570055	45570187	133	*	AluYa8	SINE	Alu	8	1296664	133	45570055	45570198	133	144	schatzlab_all_reads.fa.giab_h004_ngmlr-0.2.3_mapped.bam.sniffles1kb_auto_s5_noalts.vcf.gz.rds	intergenic
chr15	58282121	58282219	99	*	AluYb8	SINE	Alu	20	1315942	99	58282121	58282226	99	106	schatzlab_all_reads.fa.giab_h004_ngmlr-0.2.3_mapped.bam.sniffles1kb_auto_s5_noalts.vcf.gz.rds	intron
chr15	29893096	29893400	305	*	AluY	SINE	Alu	36	1272111	305	29893093	29893400	305	308	short_read_melt_1000Genomes_v2_ALL.wgs.mergedSV.v8.20130502.svs.genotypes.vcf.gz.rds	intergenic
chr15	44578503	44578814	312	*	AluY	SINE	Alu	13	1294768	312	44578497	44578814	312	318	short_read_melt_1000Genomes_v2_ALL.wgs.mergedSV.v8.20130502.svs.genotypes.vcf.gz.rds	intergenic
chr15	97953315	97953622	308	*	AluYa5	SINE	Alu	13	1383967	308	97953310	97953622	308	313	short_read_melt_1000Genomes_v2_ALL.wgs.mergedSV.v8.20130502.svs.genotypes.vcf.gz.rds	intergenic
chr15	69532568	69532652	85	*	AluYa8	SINE	Alu	12	1336154	85	69532568	69532652	85	85	short_read_schatzlab_NA12878_SUR_1kb_min2_min50bp.vcf.gz.rds	intron
chr15	61964760	61964870	111	*	AluYb8	SINE	Alu	9	1321943	111	61964760	61964874	111	115	Caki2.rds	intergenic
chr15	89057021	89057329	309	*	AluY	SINE	Alu	7	1369542	309	89057013	89057329	309	317	eichler_cell_pacbio.rds	intron
chr16	876646	876957	312	*	AluY	SINE	Alu	10	1391541	312	876627	876958	312	332	GIAB_HG002_SVs_Tier1_v0.6.vcf.gz.rds	intergenic
chr16	8066622	8066937	316	*	AluYb8	SINE	Alu	6	1404010	316	8066621	8066947	316	327	GIAB_HG002_SVs_Tier1_v0.6.vcf.gz.rds	intergenic
chr16	12002335	12002645	311	*	AluYa5	SINE	Alu	7	1412800	310	12002319	12002644	311	326	GIAB_HG002_SVs_Tier1_v0.6.vcf.gz.rds	intron
chr16	16934393	16940413	6021	*	L1HS	LINE	L1	4	1424056	6021	16934363	16940414	6021	6052	GIAB_HG002_SVs_Tier1_v0.6.vcf.gz.rds	intergenic
chr16	18832575	18838378	5804	*	L1HS	LINE	L1	4	1428238	5802	18832524	18838376	5804	5853	GIAB_HG002_SVs_Tier1_v0.6.vcf.gz.rds	intron
chr16	19230442	19230760	319	*	AluYb9	SINE	Alu	0	1429281	319	19230429	19230781	319	353	GIAB_HG002_SVs_Tier1_v0.6.vcf.gz.rds	intron
chr16	19506330	19506635	306	*	AluYa5	SINE	Alu	7	1430030	306	19506316	19506635	306	320	GIAB_HG002_SVs_Tier1_v0.6.vcf.gz.rds	intron
chr16	20778557	20778867	311	*	AluY	SINE	Alu	3	1432842	305	20778541	20778861	311	321	GIAB_HG002_SVs_Tier1_v0.6.vcf.gz.rds	intron
chr16	23528544	23528849	306	*	AluYa5	SINE	Alu	7	1438976	305	23528535	23528848	306	314	GIAB_HG002_SVs_Tier1_v0.6.vcf.gz.rds	intergenic	distal enhancer like
chr16	25623571	25623861	291	*	AluYa5	SINE	Alu	3	1444074	291	25623554	25623861	291	308	GIAB_HG002_SVs_Tier1_v0.6.vcf.gz.rds	intergenic
chr16	26383413	26383723	311	*	AluYa5	SINE	Alu	3	1445588	311	26383399	26383732	311	334	GIAB_HG002_SVs_Tier1_v0.6.vcf.gz.rds	intergenic
chr16	26608043	26608365	323	*	AluYb8	SINE	Alu	6	1446004	323	26608023	26608365	323	343	GIAB_HG002_SVs_Tier1_v0.6.vcf.gz.rds	intergenic
chr16	48816877	48817185	309	*	AluYa5	SINE	Alu	3	1465788	309	48816867	48817185	309	319	GIAB_HG002_SVs_Tier1_v0.6.vcf.gz.rds	intergenic
chr16	49036088	49036195	108	*	AluYa8	SINE	Alu	0	1466183	108	49036088	49036207	108	120	GIAB_HG002_SVs_Tier1_v0.6.vcf.gz.rds	intergenic
chr16	49979406	49979710	305	*	AluYa5	SINE	Alu	3	1467758	305	49979396	49979710	305	315	GIAB_HG002_SVs_Tier1_v0.6.vcf.gz.rds	intergenic
chr16	54660364	54660670	307	*	AluY	SINE	Alu	13	1475952	302	54660356	54660665	307	310	GIAB_HG002_SVs_Tier1_v0.6.vcf.gz.rds	intergenic
chr16	57252636	57252947	312	*	AluYa5	SINE	Alu	3	1480606	309	57252621	57252944	312	324	GIAB_HG002_SVs_Tier1_v0.6.vcf.gz.rds	intron
chr16	60032089	60032395	307	*	AluY	SINE	Alu	13	1485808	307	60032082	60032396	307	315	GIAB_HG002_SVs_Tier1_v0.6.vcf.gz.rds	intergenic
chr16	62046876	62047195	320	*	AluYb9	SINE	Alu	3	1488569	319	62046861	62047194	320	334	GIAB_HG002_SVs_Tier1_v0.6.vcf.gz.rds	intron
chr16	63442444	63442754	311	*	AluYa5	SINE	Alu	7	1490508	310	63442423	63442753	311	331	GIAB_HG002_SVs_Tier1_v0.6.vcf.gz.rds	intergenic
chr16	66823205	66823536	332	*	AluY	SINE	Alu	6	1495827	323	66823193	66823527	332	335	GIAB_HG002_SVs_Tier1_v0.6.vcf.gz.rds	intron
chr16	70553019	70553329	311	*	AluYb8	SINE	Alu	19	1503807	311	70553009	70553329	311	321	GIAB_HG002_SVs_Tier1_v0.6.vcf.gz.rds	intron
chr16	72753297	72753596	300	*	AluYa5	SINE	Alu	3	1507696	300	72753292	72753597	300	306	GIAB_HG002_SVs_Tier1_v0.6.vcf.gz.rds	intron
chr16	81119479	81119797	319	*	AluYb8	SINE	Alu	3	1521797	319	81119464	81119817	319	354	GIAB_HG002_SVs_Tier1_v0.6.vcf.gz.rds	intron
chr16	82012072	82012390	319	*	AluYb8	SINE	Alu	16	1523802	315	82012062	82012386	319	325	GIAB_HG002_SVs_Tier1_v0.6.vcf.gz.rds	intergenic
chr16	83670857	83676901	6045	*	L1HS	LINE	L1	3	1526604	6045	83670839	83676912	6045	6074	GIAB_HG002_SVs_Tier1_v0.6.vcf.gz.rds	intron
chr16	86284316	86284617	302	*	AluY	SINE	Alu	13	1531517	301	86284308	86284616	302	309	GIAB_HG002_SVs_Tier1_v0.6.vcf.gz.rds	intergenic
chr16	58290914	58291220	307	*	AluYa5	SINE	Alu	10	1482820	301	58290920	58291239	307	320	GIAB_HG005+6+7_GRCh37_pbsv.vcf.gz.rds	intron
chr16	80468639	80468943	305	*	AluYa5	SINE	Alu	3	1520594	305	80468630	80468943	305	314	GIAB_HG005+6+7_GRCh37_pbsv.vcf.gz.rds	intergenic
chr16	83003987	83004270	284	*	AluYb8	SINE	Alu	11	1525464	284	83003974	83004270	284	297	GIAB_HG005+6+7_GRCh37_pbsv.vcf.gz.rds	intron
chr16	82482529	82482848	320	*	AluYg6	SINE	Alu	6	1524611	319	82482520	82482847	320	328	korean_nature20098-s2.rds	intergenic
chr16	65520006	65520320	315	*	AluYb9	SINE	Alu	6	1493459	315	65520003	65520329	315	327	schatzlab_na12878_ngm_Nanopore_human_ngmlr-0.2.3_mapped.bam.sniffles1kb_auto_s5_noalts.vcf.rds	intron
chr16	8826074	8827671	1598	*	SVA_F	Other	Other	35	1405567	1598	8826043	8827721	1598	1679	short_read_melt_1000Genomes_v2_ALL.wgs.mergedSV.v8.20130502.svs.genotypes.vcf.gz.rds	intron
chr16	52004421	52004738	318	*	AluYb8	SINE	Alu	9	1471405	317	52004398	52004737	318	340	short_read_melt_1000Genomes_v2_ALL.wgs.mergedSV.v8.20130502.svs.genotypes.vcf.gz.rds	intergenic
chr16	59604163	59604469	307	*	AluYa5	SINE	Alu	13	1485181	303	59604149	59604465	307	317	short_read_melt_1000Genomes_v2_ALL.wgs.mergedSV.v8.20130502.svs.genotypes.vcf.gz.rds	intergenic
chr16	61310580	61310896	317	*	AluYb8	SINE	Alu	9	1487565	317	61310573	61310896	317	324	short_read_melt_1000Genomes_v2_ALL.wgs.mergedSV.v8.20130502.svs.genotypes.vcf.gz.rds	intergenic
chr16	62419381	62419693	313	*	AluY	SINE	Alu	3	1489125	308	62419371	62419688	313	318	short_read_melt_1000Genomes_v2_ALL.wgs.mergedSV.v8.20130502.svs.genotypes.vcf.gz.rds	intergenic
chr16	70537496	70537796	301	*	AluYk12	SINE	Alu	17	1503751	301	70537483	70537796	301	314	short_read_melt_1000Genomes_v2_ALL.wgs.mergedSV.v8.20130502.svs.genotypes.vcf.gz.rds	intron
chr16	82077007	82077319	313	*	AluY	SINE	Alu	61	1523906	308	82076992	82077314	313	323	short_read_melt_1000Genomes_v2_ALL.wgs.mergedSV.v8.20130502.svs.genotypes.vcf.gz.rds	intron	distal enhancer like
chr16	67513820	67514127	308	*	AluYa5	SINE	Alu	3	1497056	305	67513806	67514124	308	319	eichler_cell_pacbio.rds	intron	proximal enhancer like
chr16	68617379	68623408	6030	*	L1HS	LINE	L1	5	1499243	6030	68617341	68623408	6030	6068	eichler_cell_pacbio.rds	intergenic
chr17	213292	213606	315	*	AluYb8	SINE	Alu	6	1538043	308	213277	213599	315	323	GIAB_HG002_SVs_Tier1_v0.6.vcf.gz.rds	intergenic
chr17	5464746	5465062	317	*	AluYb8	SINE	Alu	6	1548642	317	5464738	5465062	317	325	GIAB_HG002_SVs_Tier1_v0.6.vcf.gz.rds	intron
chr17	5933614	5933924	311	*	AluYa5	SINE	Alu	10	1549575	310	5933606	5933923	311	318	GIAB_HG002_SVs_Tier1_v0.6.vcf.gz.rds	intergenic
chr17	6874736	6875032	297	*	AluYf4	SINE	Alu	17	1551334	297	6874732	6875034	297	303	GIAB_HG002_SVs_Tier1_v0.6.vcf.gz.rds	intergenic
chr17	10203434	10203752	319	*	AluYb8	SINE	Alu	13	1557878	319	10203420	10203771	319	352	GIAB_HG002_SVs_Tier1_v0.6.vcf.gz.rds	intergenic
chr17	12196592	12196899	308	*	AluYa5	SINE	Alu	10	1561240	305	12196579	12196896	308	318	GIAB_HG002_SVs_Tier1_v0.6.vcf.gz.rds	intergenic
chr17	12353220	12359249	6030	*	L1PA2	LINE	L1	13	1561489	6030	12353133	12359254	6030	6122	GIAB_HG002_SVs_Tier1_v0.6.vcf.gz.rds	intergenic
chr17	13220495	13220804	310	*	AluYa5	SINE	Alu	7	1563007	310	13220477	13220804	310	328	GIAB_HG002_SVs_Tier1_v0.6.vcf.gz.rds	intergenic
chr17	13704559	13704834	276	*	AluY	SINE	Alu	7	1563779	275	13704544	13704833	276	290	GIAB_HG002_SVs_Tier1_v0.6.vcf.gz.rds	intergenic
chr17	18791155	18792151	997	*	SVA_F	Other	Other	47	1572998	997	18791138	18792163	997	1026	GIAB_HG002_SVs_Tier1_v0.6.vcf.gz.rds	intron
chr17	19543427	19543724	298	*	AluYb8	SINE	Alu	7	1574773	298	19543417	19543725	298	309	GIAB_HG002_SVs_Tier1_v0.6.vcf.gz.rds	intergenic
chr17	29659595	29659940	346	*	L1HS	LINE	L1	3	1587810	346	29659591	29659941	346	351	GIAB_HG002_SVs_Tier1_v0.6.vcf.gz.rds	intron
chr17	34376293	34376611	319	*	AluYb8	SINE	Alu	6	1596884	317	34376278	34376609	319	332	GIAB_HG002_SVs_Tier1_v0.6.vcf.gz.rds	intergenic
chr17	44223917	44224226	310	*	AluYa5	SINE	Alu	13	1616236	305	44223907	44224221	310	315	GIAB_HG002_SVs_Tier1_v0.6.vcf.gz.rds	intron	distal enhancer like
chr17	47228454	47228764	311	*	AluYa5	SINE	Alu	0	1621964	311	47228439	47228769	311	331	GIAB_HG002_SVs_Tier1_v0.6.vcf.gz.rds	intron
chr17	64265142	64266111	970	*	SVA_F	Other	Other	51	1652553	970	64265042	64266114	970	1073	GIAB_HG002_SVs_Tier1_v0.6.vcf.gz.rds	intergenic
chr17	65520866	65521184	319	*	AluYb8	SINE	Alu	6	1654796	319	65520854	65521184	319	331	GIAB_HG002_SVs_Tier1_v0.6.vcf.gz.rds	intron
chr17	65727367	65727631	265	*	AluYd8	SINE	Alu	8	1655233	264	65727354	65727630	265	277	GIAB_HG002_SVs_Tier1_v0.6.vcf.gz.rds	intron
chr17	66960949	66961257	309	*	AluYa5	SINE	Alu	16	1657662	309	66960926	66961259	309	334	GIAB_HG002_SVs_Tier1_v0.6.vcf.gz.rds	intergenic
chr17	67087661	67087962	302	*	AluYa5	SINE	Alu	7	1657816	302	67087651	67087962	302	312	GIAB_HG002_SVs_Tier1_v0.6.vcf.gz.rds	intron
chr17	68455097	68461128	6032	*	L1HS	LINE	L1	3	1659806	6032	68455086	68461176	6032	6091	GIAB_HG002_SVs_Tier1_v0.6.vcf.gz.rds	intergenic
chr17	69852154	69852468	315	*	AluYb8	SINE	Alu	10	1661572	313	69852139	69852466	315	328	GIAB_HG002_SVs_Tier1_v0.6.vcf.gz.rds	intergenic
chr17	73040286	73040599	314	*	AluYb8	SINE	Alu	16	1667229	314	73040282	73040599	314	318	GIAB_HG002_SVs_Tier1_v0.6.vcf.gz.rds	intron
chr17	74987529	74987839	311	*	AluYf4	SINE	Alu	16	1671151	311	74987520	74987839	311	320	GIAB_HG002_SVs_Tier1_v0.6.vcf.gz.rds	intergenic	distal enhancer like
chr17	75235972	75236290	319	*	AluYb8	SINE	Alu	16	1671702	319	75235948	75236290	319	343	GIAB_HG002_SVs_Tier1_v0.6.vcf.gz.rds	intergenic
chr17	75988298	75988599	302	*	AluYg6	SINE	Alu	10	1672999	300	75988282	75988597	302	316	GIAB_HG002_SVs_Tier1_v0.6.vcf.gz.rds	intergenic
chr17	79577696	79578007	312	*	AluYb8	SINE	Alu	3	1678256	308	79577680	79578003	312	324	GIAB_HG002_SVs_Tier1_v0.6.vcf.gz.rds	intron
chr17	79610355	79610660	306	*	AluYa5	SINE	Alu	7	1678346	306	79610351	79610666	306	316	GIAB_HG002_SVs_Tier1_v0.6.vcf.gz.rds	intron
chr17	64930554	64930862	309	*	AluYa5	SINE	Alu	7	1653635	303	64930540	64930856	309	317	GIAB_HG005+6+7_GRCh37_pbsv.vcf.gz.rds	intergenic
chr17	66548807	66549121	315	*	AluYb8	SINE	Alu	10	1657010	315	66548791	66549121	315	331	GIAB_HG005+6+7_GRCh37_pbsv.vcf.gz.rds	intron
chr17	68150247	68150547	301	*	AluY	SINE	Alu	3	1659398	299	68150237	68150545	301	309	korean_nature20098-s2.rds	intergenic
chr17	68159939	68160249	311	*	AluYa5	SINE	Alu	3	1659411	311	68159924	68160257	311	334	korean_nature20098-s2.rds	intergenic
chr17	78575361	78576273	913	*	SVA_F	Other	Other	41	1677076	913	78575354	78576280	913	927	schatzlab_all_reads.fa.giab_h002_ngmlr-0.2.3_mapped.bam.sniffles1kb_auto_noalts.vcf.gz.rds	intron
chr17	6770021	6770324	304	*	AluYb8	SINE	Alu	3	1551130	304	6770009	6770333	304	325	short_read_melt_1000Genomes_v2_ALL.wgs.mergedSV.v8.20130502.svs.genotypes.vcf.gz.rds	intron
chr17	9784695	9784992	298	*	AluYa5	SINE	Alu	3	1556972	298	9784685	9784992	298	308	short_read_melt_1000Genomes_v2_ALL.wgs.mergedSV.v8.20130502.svs.genotypes.vcf.gz.rds	intron
chr17	29932474	29932775	302	*	AluYa5	SINE	Alu	10	1588353	298	29932459	29932771	302	313	short_read_melt_1000Genomes_v2_ALL.wgs.mergedSV.v8.20130502.svs.genotypes.vcf.gz.rds	intergenic
chr17	31453874	31454186	313	*	AluYb8	SINE	Alu	13	1591565	313	31453856	31454186	313	331	short_read_melt_1000Genomes_v2_ALL.wgs.mergedSV.v8.20130502.svs.genotypes.vcf.gz.rds	intron
chr17	26782422	26783495	1074	*	SVA_F	Other	Other	50	1582072	1074	26782398	26783496	1074	1099	eichler_cell_pacbio.rds	intergenic
chr17	58446352	58446654	303	*	AluYa5	SINE	Alu	3	1641758	303	58446346	58446654	303	309	eichler_cell_pacbio.rds	intron
chr18	837111	837418	308	*	AluYb8	SINE	Alu	7	1682008	308	837103	837419	308	317	GIAB_HG002_SVs_Tier1_v0.6.vcf.gz.rds	intergenic
chr18	9036100	9036374	275	*	AluYa5	SINE	Alu	4	1693982	273	9036083	9036372	275	290	GIAB_HG002_SVs_Tier1_v0.6.vcf.gz.rds	intergenic
chr18	9385404	9385723	320	*	AluYb8	SINE	Alu	9	1694629	312	9385391	9385715	320	325	GIAB_HG002_SVs_Tier1_v0.6.vcf.gz.rds	intron
chr18	12851196	12851513	318	*	AluYb8	SINE	Alu	13	1699939	316	12851182	12851511	318	330	GIAB_HG002_SVs_Tier1_v0.6.vcf.gz.rds	intron
chr18	22892494	22892808	315	*	AluYb8	SINE	Alu	13	1710889	311	22892480	22892804	315	325	GIAB_HG002_SVs_Tier1_v0.6.vcf.gz.rds	intron
chr18	25827891	25828209	319	*	AluYb9	SINE	Alu	9	1715145	319	25827876	25828209	319	334	GIAB_HG002_SVs_Tier1_v0.6.vcf.gz.rds	intergenic
chr18	26363758	26364068	311	*	AluYa5	SINE	Alu	7	1715845	307	26363743	26364064	311	322	GIAB_HG002_SVs_Tier1_v0.6.vcf.gz.rds	intergenic
chr18	27629690	27630000	311	*	AluYa5	SINE	Alu	3	1717470	311	27629680	27630006	311	327	GIAB_HG002_SVs_Tier1_v0.6.vcf.gz.rds	intergenic
chr18	27872586	27872896	311	*	AluYa5	SINE	Alu	10	1717789	311	27872570	27872899	311	330	GIAB_HG002_SVs_Tier1_v0.6.vcf.gz.rds	intergenic
chr18	31746719	31747038	320	*	AluYb9	SINE	Alu	6	1723110	320	31746705	31747042	320	338	GIAB_HG002_SVs_Tier1_v0.6.vcf.gz.rds	intron
chr18	32661972	32662276	305	*	AluYa5	SINE	Alu	7	1724258	300	32661954	32662271	305	318	GIAB_HG002_SVs_Tier1_v0.6.vcf.gz.rds	intron	proximal enhancer like
chr18	35315631	35315939	309	*	AluYa5	SINE	Alu	13	1727992	309	35315621	35315939	309	319	GIAB_HG002_SVs_Tier1_v0.6.vcf.gz.rds	intergenic
chr18	37061646	37061964	319	*	AluYb8	SINE	Alu	6	1730121	317	37061632	37061962	319	331	GIAB_HG002_SVs_Tier1_v0.6.vcf.gz.rds	intron
chr18	41031548	41032491	944	*	L1HS	LINE	L1	5	1734999	944	41031544	41032528	944	985	GIAB_HG002_SVs_Tier1_v0.6.vcf.gz.rds	intergenic
chr18	41453442	41453752	311	*	AluYa5	SINE	Alu	7	1735599	311	41453427	41453755	311	329	GIAB_HG002_SVs_Tier1_v0.6.vcf.gz.rds	intergenic
chr18	43261017	43261328	312	*	AluYa5	SINE	Alu	6	1737909	312	43261003	43261328	312	326	GIAB_HG002_SVs_Tier1_v0.6.vcf.gz.rds	intron
chr18	43750691	43751009	319	*	AluYb8	SINE	Alu	13	1738803	318	43750679	43751008	319	330	GIAB_HG002_SVs_Tier1_v0.6.vcf.gz.rds	intergenic
chr18	44338437	44338755	319	*	AluYb8	SINE	Alu	3	1739792	318	44338417	44338754	319	338	GIAB_HG002_SVs_Tier1_v0.6.vcf.gz.rds	promoter
chr18	44382724	44383065	342	*	AluYa5	SINE	Alu	0	1739886	336	44382709	44383059	342	351	GIAB_HG002_SVs_Tier1_v0.6.vcf.gz.rds	intergenic
chr18	45099908	45100211	304	*	AluYg6	SINE	Alu	13	1741017	299	45099894	45100206	304	313	GIAB_HG002_SVs_Tier1_v0.6.vcf.gz.rds	intron	proximal enhancer like
chr18	45996160	45996466	307	*	AluYa5	SINE	Alu	10	1742505	301	45996143	45996460	307	318	GIAB_HG002_SVs_Tier1_v0.6.vcf.gz.rds	intergenic
chr18	47019868	47020175	308	*	AluYa5	SINE	Alu	3	1744132	306	47019851	47020173	308	323	GIAB_HG002_SVs_Tier1_v0.6.vcf.gz.rds	promoter	proximal enhancer like
chr18	50925992	50926303	312	*	AluYa5	SINE	Alu	3	1750177	309	50925977	50926300	312	324	GIAB_HG002_SVs_Tier1_v0.6.vcf.gz.rds	intron
chr18	51953351	51956951	3601	*	L1HS	LINE	L1	6	1751626	3601	51952963	51956959	3601	3997	GIAB_HG002_SVs_Tier1_v0.6.vcf.gz.rds	intergenic
chr18	53467166	53467475	310	*	AluYa5	SINE	Alu	16	1753389	309	53467161	53467474	310	314	GIAB_HG002_SVs_Tier1_v0.6.vcf.gz.rds	intergenic
chr18	55671134	55671428	295	*	AluYa5	SINE	Alu	0	1756672	295	55671122	55671428	295	307	GIAB_HG002_SVs_Tier1_v0.6.vcf.gz.rds	intergenic
chr18	55801593	55801903	311	*	AluYa5	SINE	Alu	7	1756916	311	55801577	55801903	311	327	GIAB_HG002_SVs_Tier1_v0.6.vcf.gz.rds	intron
chr18	57258194	57258507	314	*	AluY	SINE	Alu	26	1759155	314	57258178	57258516	314	339	GIAB_HG002_SVs_Tier1_v0.6.vcf.gz.rds	intron
chr18	59283875	59284100	226	*	AluYa5	SINE	Alu	0	1762060	224	59283862	59284098	226	237	GIAB_HG002_SVs_Tier1_v0.6.vcf.gz.rds	intergenic
chr18	59728669	59728771	103	*	AluYb8	SINE	Alu	20	1762779	103	59728661	59728772	103	112	GIAB_HG002_SVs_Tier1_v0.6.vcf.gz.rds	intron	distal enhancer like
chr18	63533253	63533563	311	*	AluYa5	SINE	Alu	7	1767954	311	63533238	63533582	311	345	GIAB_HG002_SVs_Tier1_v0.6.vcf.gz.rds	intron	proximal enhancer like
chr18	64542941	64543251	311	*	AluYa5	SINE	Alu	10	1769217	311	64542930	64543251	311	322	GIAB_HG002_SVs_Tier1_v0.6.vcf.gz.rds	intergenic
chr18	66221328	66221646	319	*	AluYb9	SINE	Alu	6	1771290	314	66221318	66221641	319	324	GIAB_HG002_SVs_Tier1_v0.6.vcf.gz.rds	intergenic
chr18	67949610	67949925	316	*	AluY	SINE	Alu	6	1773506	314	67949598	67949923	316	326	GIAB_HG002_SVs_Tier1_v0.6.vcf.gz.rds	intergenic
chr18	68846740	68847050	311	*	AluYa5	SINE	Alu	0	1774761	311	68846724	68847058	311	335	GIAB_HG002_SVs_Tier1_v0.6.vcf.gz.rds	intergenic
chr18	69896771	69897075	305	*	AluYa5	SINE	Alu	0	1776051	305	69896769	69897089	305	321	GIAB_HG002_SVs_Tier1_v0.6.vcf.gz.rds	intergenic
chr18	70978862	70979164	303	*	AluYa5	SINE	Alu	13	1777392	296	70978842	70979157	303	316	GIAB_HG002_SVs_Tier1_v0.6.vcf.gz.rds	intergenic
chr18	71273411	71273717	307	*	AluY	SINE	Alu	3	1777819	307	71273396	71273717	307	322	GIAB_HG002_SVs_Tier1_v0.6.vcf.gz.rds	intergenic
chr18	71444224	71444542	319	*	AluYb8	SINE	Alu	16	1778052	319	71444207	71444542	319	336	GIAB_HG002_SVs_Tier1_v0.6.vcf.gz.rds	intergenic
chr18	72152449	72152768	320	*	AluYb8	SINE	Alu	6	1778984	320	72152428	72152768	320	341	GIAB_HG002_SVs_Tier1_v0.6.vcf.gz.rds	intergenic	distal enhancer like
chr18	73570021	73570337	317	*	AluYb8	SINE	Alu	9	1780353	311	73570006	73570331	317	326	GIAB_HG002_SVs_Tier1_v0.6.vcf.gz.rds	intergenic
chr18	74365372	74365671	300	*	AluYa5	SINE	Alu	0	1781217	299	74365364	74365670	300	307	GIAB_HG002_SVs_Tier1_v0.6.vcf.gz.rds	intergenic
chr18	74769780	74770073	294	*	AluY	SINE	Alu	20	1781807	292	74769770	74770071	294	302	GIAB_HG002_SVs_Tier1_v0.6.vcf.gz.rds	intron
chr18	75997297	75997609	313	*	AluY	SINE	Alu	16	1783122	313	75997283	75997615	313	333	GIAB_HG002_SVs_Tier1_v0.6.vcf.gz.rds	intergenic
chr18	1116866	1117134	269	*	AluY	SINE	Alu	11	1682426	261	1116853	1117126	269	274	GIAB_HG005+6+7_GRCh37_pbsv.vcf.gz.rds	intergenic
chr18	47870329	47876357	6029	*	L1HS	LINE	L1	6	1745514	6028	47870303	47876356	6029	6054	GIAB_HG005+6+7_GRCh37_pbsv.vcf.gz.rds	intergenic
chr18	73303020	73303328	309	*	AluYa5	SINE	Alu	10	1780083	307	73303008	73303326	309	319	GIAB_HG005+6+7_GRCh37_pbsv.vcf.gz.rds	intergenic
chr18	1852007	1852302	296	*	AluY	SINE	Alu	7	1683458	290	1852008	1852297	296	290	HCC11871_picky_nanopore_data.rds	intergenic
chr18	62385778	62386081	304	*	AluYa5	SINE	Alu	3	1766616	304	62385767	62386081	304	315	korean_nature20098-s2.rds	intergenic
chr18	8372051	8372371	321	*	AluYb8	SINE	Alu	9	1692880	320	8372039	8372370	321	332	short_read_melt_1000Genomes_v2_ALL.wgs.mergedSV.v8.20130502.svs.genotypes.vcf.gz.rds	intron
chr18	10251320	10251637	318	*	AluYb8	SINE	Alu	19	1696020	314	10251307	10251633	318	327	short_read_melt_1000Genomes_v2_ALL.wgs.mergedSV.v8.20130502.svs.genotypes.vcf.gz.rds	intergenic	distal enhancer like
chr18	11971929	11972239	311	*	AluYa5	SINE	Alu	16	1698383	309	11971916	11972237	311	322	short_read_melt_1000Genomes_v2_ALL.wgs.mergedSV.v8.20130502.svs.genotypes.vcf.gz.rds	intergenic
chr18	21911361	21911658	298	*	AluY	SINE	Alu	7	1709564	298	21911349	21911658	298	310	short_read_melt_1000Genomes_v2_ALL.wgs.mergedSV.v8.20130502.svs.genotypes.vcf.gz.rds	intron
chr18	31143926	31144230	305	*	AluYa5	SINE	Alu	20	1722430	305	31143912	31144230	305	319	short_read_melt_1000Genomes_v2_ALL.wgs.mergedSV.v8.20130502.svs.genotypes.vcf.gz.rds	intergenic
chr18	42078920	42079226	307	*	AluYa5	SINE	Alu	20	1736379	307	42078909	42079227	307	319	short_read_melt_1000Genomes_v2_ALL.wgs.mergedSV.v8.20130502.svs.genotypes.vcf.gz.rds	intron
chr18	63060446	63060756	311	*	AluYa5	SINE	Alu	10	1767403	311	63060418	63060756	311	339	short_read_melt_1000Genomes_v2_ALL.wgs.mergedSV.v8.20130502.svs.genotypes.vcf.gz.rds	intergenic
chr18	68724372	68724671	300	*	AluYf4	SINE	Alu	10	1774617	298	68724359	68724669	300	311	short_read_melt_1000Genomes_v2_ALL.wgs.mergedSV.v8.20130502.svs.genotypes.vcf.gz.rds	intergenic
chr18	70126676	70127015	340	*	AluYb8	SINE	Alu	9	1776353	335	70126661	70127010	340	350	short_read_melt_1000Genomes_v2_ALL.wgs.mergedSV.v8.20130502.svs.genotypes.vcf.gz.rds	intergenic
chr18	75933049	75933366	318	*	AluYb8	SINE	Alu	3	1783061	318	75933044	75933366	318	323	short_read_melt_1000Genomes_v2_ALL.wgs.mergedSV.v8.20130502.svs.genotypes.vcf.gz.rds	intergenic
chr18	828484	828800	317	*	AluYb9	SINE	Alu	16	1681984	313	828473	828796	317	324	eichler_cell_pacbio.rds	intergenic
chr18	64214898	64215203	306	*	AluYa5	SINE	Alu	0	1768823	306	64214895	64215204	306	310	hg38_yoruban_nigerian_NA19240.merged_nonredundant.vcf.rds	intron
chr19	6152290	6152562	273	*	AluYb8	SINE	Alu	7	1797900	268	6152295	6152562	273	268	GIAB_HG002_SVs_Tier1_v0.6.vcf.gz.rds	intron
chr19	6987474	6987792	319	*	AluYb8	SINE	Alu	16	1800092	319	6987463	6987792	319	330	GIAB_HG002_SVs_Tier1_v0.6.vcf.gz.rds	promoter
chr19	12557705	12557985	281	*	AluYf4	SINE	Alu	11	1813387	281	12557696	12557985	281	290	GIAB_HG002_SVs_Tier1_v0.6.vcf.gz.rds	intergenic
chr19	23986410	23986721	312	*	AluY	SINE	Alu	3	1837259	307	23986395	23986716	312	322	GIAB_HG002_SVs_Tier1_v0.6.vcf.gz.rds	intron
chr19	29119787	29120097	311	*	AluYa5	SINE	Alu	7	1839123	311	29119771	29120097	311	327	GIAB_HG002_SVs_Tier1_v0.6.vcf.gz.rds	intron
chr19	29950197	29956095	5899	*	L1PA2	LINE	L1	7	1840324	5899	29950184	29956167	5899	5984	GIAB_HG002_SVs_Tier1_v0.6.vcf.gz.rds	intron
chr19	30386532	30386746	215	*	AluY	SINE	Alu	5	1841149	210	30386518	30386741	215	224	GIAB_HG002_SVs_Tier1_v0.6.vcf.gz.rds	intergenic
chr19	37046190	37046497	308	*	AluYb9	SINE	Alu	0	1853129	308	37046181	37046497	308	317	GIAB_HG002_SVs_Tier1_v0.6.vcf.gz.rds	intron
chr19	40257559	40257850	292	*	AluYa5	SINE	Alu	3	1860333	292	40257544	40257850	292	307	GIAB_HG002_SVs_Tier1_v0.6.vcf.gz.rds	intergenic
chr19	45904023	45904333	311	*	AluYa5	SINE	Alu	16	1872399	310	45904007	45904332	311	326	GIAB_HG002_SVs_Tier1_v0.6.vcf.gz.rds	intron
chr19	46796820	46797137	318	*	AluYb8	SINE	Alu	19	1874505	302	46796793	46797121	318	329	GIAB_HG002_SVs_Tier1_v0.6.vcf.gz.rds	intron
chr19	46956107	46956413	307	*	AluYa5	SINE	Alu	7	1874927	307	46956093	46956420	307	328	GIAB_HG002_SVs_Tier1_v0.6.vcf.gz.rds	intergenic
chr19	49889482	49889792	311	*	AluY	SINE	Alu	16	1882325	311	49889475	49889799	311	325	GIAB_HG002_SVs_Tier1_v0.6.vcf.gz.rds	promoter	proximal enhancer like
chr19	51776407	51776706	300	*	AluYa5	SINE	Alu	3	1886514	295	51776390	51776701	300	312	GIAB_HG002_SVs_Tier1_v0.6.vcf.gz.rds	intergenic
chr19	53616479	53616787	309	*	AluYg6	SINE	Alu	3	1890265	304	53616464	53616782	309	319	GIAB_HG002_SVs_Tier1_v0.6.vcf.gz.rds	intron	distal enhancer like
chr19	58617787	58618099	313	*	AluYa5	SINE	Alu	6	1900663	313	58617769	58618100	313	332	GIAB_HG002_SVs_Tier1_v0.6.vcf.gz.rds	intron
chr19	13479570	13479875	306	*	AluY	SINE	Alu	7	1815459	301	13479550	13479870	306	321	GIAB_HG005+6+7_GRCh37_pbsv.vcf.gz.rds	intron
chr19	20176728	20177026	299	*	AluYa5	SINE	Alu	7	1831170	299	20176716	20177026	299	311	GIAB_HG005+6+7_GRCh37_pbsv.vcf.gz.rds	intergenic
chr19	22768154	22768470	317	*	AluYb8	SINE	Alu	6	1835330	317	22768147	22768470	317	324	GIAB_HG005+6+7_GRCh37_pbsv.vcf.gz.rds	intergenic
chr19	40623099	40625294	2196	*	SVA_F	Other	Other	17	1861147	2196	40623089	40625302	2196	2214	GIAB_HG005+6+7_GRCh37_pbsv.vcf.gz.rds	intergenic	distal enhancer like
chr19	53096032	53097606	1575	*	SVA_D	Other	Other	37	1889197	1575	53096006	53097608	1575	1603	GIAB_HG005+6+7_GRCh37_pbsv.vcf.gz.rds	intergenic
chr19	53820800	53821104	305	*	AluYa5	SINE	Alu	7	1890568	305	53820789	53821104	305	316	GIAB_HG005+6+7_GRCh37_pbsv.vcf.gz.rds	intergenic
chr19	28126008	28126318	311	*	AluYa5	SINE	Alu	13	1837870	311	28126007	28126332	311	326	schatzlab_reads_lr_skbr3.fa_ngmlr-0.2.3_mapped.bam.sniffles1kb_auto_l8_s5_noalt.vcf.rds	intergenic
chr19	28132458	28132768	311	*	AluYa5	SINE	Alu	7	1837873	311	28132447	28132769	311	323	schatzlab_reads_lr_skbr3.fa_ngmlr-0.2.3_mapped.bam.sniffles1kb_auto_l8_s5_noalt.vcf.rds	intron
chr19	31017349	31017655	307	*	AluYa5	SINE	Alu	10	1841985	307	31017340	31017656	307	317	schatzlab_reads_lr_skbr3.fa_ngmlr-0.2.3_mapped.bam.sniffles1kb_auto_l8_s5_noalt.vcf.rds	intron
chr19	51457476	51457786	311	*	AluYa5	SINE	Alu	3	1885943	311	51457476	51457793	311	318	schatzlab_reads_lr_skbr3.fa_ngmlr-0.2.3_mapped.bam.sniffles1kb_auto_l8_s5_noalt.vcf.rds	promoter
chr19	20180441	20180750	310	*	AluYb8	SINE	Alu	7	1831178	308	20180432	20180748	310	317	short_read_melt_1000Genomes_v2_ALL.wgs.mergedSV.v8.20130502.svs.genotypes.vcf.gz.rds	intergenic
chr19	21758590	21758904	315	*	AluYb8	SINE	Alu	10	1833898	313	21758578	21758902	315	325	short_read_melt_1000Genomes_v2_ALL.wgs.mergedSV.v8.20130502.svs.genotypes.vcf.gz.rds	intergenic
chr19	33863506	33863809	304	*	AluYa5	SINE	Alu	13	1846630	300	33863493	33863805	304	313	short_read_melt_1000Genomes_v2_ALL.wgs.mergedSV.v8.20130502.svs.genotypes.vcf.gz.rds	promoter	proximal enhancer like
chr19	3994561	3994871	311	*	AluYa5	SINE	Alu	3	1792931	311	3994545	3994872	311	328	eichler_cell_pacbio.rds	intergenic
chr19	49581935	49582258	324	*	AluYa5	SINE	Alu	7	1881579	306	49581953	49582259	324	307	eichler_cell_pacbio.rds	intergenic
chr2	4781319	4787350	6032	*	L1HS	LINE	L1	3	1906960	6030	4781283	4787348	6032	6066	GIAB_HG002_SVs_Tier1_v0.6.vcf.gz.rds	intergenic
chr2	5209190	5209500	311	*	AluYg6	SINE	Alu	10	1907382	311	5209176	5209502	311	327	GIAB_HG002_SVs_Tier1_v0.6.vcf.gz.rds	intergenic
chr2	5487786	5488035	250	*	AluYa5	SINE	Alu	12	1907759	250	5487768	5488035	250	268	GIAB_HG002_SVs_Tier1_v0.6.vcf.gz.rds	intergenic
chr2	8616810	8617106	297	*	AluYb8	SINE	Alu	10	1911893	292	8616794	8617101	297	308	GIAB_HG002_SVs_Tier1_v0.6.vcf.gz.rds	intergenic	distal enhancer like
chr2	9959255	9959573	319	*	AluYb8	SINE	Alu	16	1914126	317	9959221	9959571	319	351	GIAB_HG002_SVs_Tier1_v0.6.vcf.gz.rds	intergenic
chr2	15166298	15166615	318	*	AluYb9	SINE	Alu	3	1922504	314	15166285	15166611	318	327	GIAB_HG002_SVs_Tier1_v0.6.vcf.gz.rds	intergenic
chr2	16251116	16251429	314	*	AluYa5	SINE	Alu	0	1924466	314	16251106	16251431	314	326	GIAB_HG002_SVs_Tier1_v0.6.vcf.gz.rds	intergenic
chr2	18574240	18574524	285	*	AluY	SINE	Alu	11	1927933	285	18574230	18574524	285	295	GIAB_HG002_SVs_Tier1_v0.6.vcf.gz.rds	intergenic
chr2	20666678	20666976	299	*	AluYa5	SINE	Alu	7	1930828	295	20666665	20666972	299	308	GIAB_HG002_SVs_Tier1_v0.6.vcf.gz.rds	intergenic	distal enhancer like
chr2	25227629	25227940	312	*	AluYb8	SINE	Alu	10	1937706	307	25227620	25227935	312	316	GIAB_HG002_SVs_Tier1_v0.6.vcf.gz.rds	intron
chr2	31342740	31343045	306	*	AluY	SINE	Alu	7	1948853	301	31342725	31343040	306	316	GIAB_HG002_SVs_Tier1_v0.6.vcf.gz.rds	intron
chr2	34643643	34643937	295	*	AluY	SINE	Alu	14	1954519	295	34643630	34643937	295	308	GIAB_HG002_SVs_Tier1_v0.6.vcf.gz.rds	intergenic
chr2	35034448	35034683	236	*	AluYa5	SINE	Alu	4	1955023	235	35034437	35034682	236	246	GIAB_HG002_SVs_Tier1_v0.6.vcf.gz.rds	intergenic
chr2	36955674	36955984	311	*	AluYa5	SINE	Alu	10	1957415	303	36955660	36955976	311	317	GIAB_HG002_SVs_Tier1_v0.6.vcf.gz.rds	intron
chr2	40978148	40978469	322	*	AluYb8	SINE	Alu	16	1963823	322	40978139	40978471	322	333	GIAB_HG002_SVs_Tier1_v0.6.vcf.gz.rds	intergenic
chr2	44783589	44783907	319	*	AluYb8	SINE	Alu	9	1970286	319	44783587	44783908	319	322	GIAB_HG002_SVs_Tier1_v0.6.vcf.gz.rds	intron
chr2	46910141	46910448	308	*	AluYa5	SINE	Alu	3	1973380	308	46910132	46910448	308	317	GIAB_HG002_SVs_Tier1_v0.6.vcf.gz.rds	intergenic	distal enhancer like
chr2	49612896	49613206	311	*	AluYa5	SINE	Alu	3	1978226	310	49612882	49613205	311	324	GIAB_HG002_SVs_Tier1_v0.6.vcf.gz.rds	intergenic
chr2	56083539	56083843	305	*	AluYa5	SINE	Alu	3	1987194	305	56083526	56083843	305	318	GIAB_HG002_SVs_Tier1_v0.6.vcf.gz.rds	intergenic	distal enhancer like
chr2	56850123	56850434	312	*	AluYk12	SINE	Alu	0	1988113	311	56850110	56850433	312	324	GIAB_HG002_SVs_Tier1_v0.6.vcf.gz.rds	intergenic
chr2	57342738	57343056	319	*	AluYb8	SINE	Alu	6	1988708	319	57342729	57343056	319	328	GIAB_HG002_SVs_Tier1_v0.6.vcf.gz.rds	intergenic
chr2	65807515	65807817	303	*	AluYf4	SINE	Alu	13	2002004	303	65807507	65807817	303	311	GIAB_HG002_SVs_Tier1_v0.6.vcf.gz.rds	intron
chr2	77976784	77977093	310	*	AluYa5	SINE	Alu	3	2020428	308	77976767	77977091	310	325	GIAB_HG002_SVs_Tier1_v0.6.vcf.gz.rds	intergenic
chr2	79057670	79057983	314	*	AluYa5	SINE	Alu	3	2021821	314	79057647	79057983	314	337	GIAB_HG002_SVs_Tier1_v0.6.vcf.gz.rds	intergenic
chr2	81753614	81753911	298	*	AluY	SINE	Alu	7	2025281	296	81753604	81753909	298	306	GIAB_HG002_SVs_Tier1_v0.6.vcf.gz.rds	intergenic
chr2	82340466	82340765	300	*	AluYa5	SINE	Alu	3	2026032	300	82340445	82340765	300	321	GIAB_HG002_SVs_Tier1_v0.6.vcf.gz.rds	intergenic
chr2	84758462	84758733	272	*	AluY	SINE	Alu	11	2029152	272	84758440	84758733	272	294	GIAB_HG002_SVs_Tier1_v0.6.vcf.gz.rds	intron
chr2	85326981	85327277	297	*	AluY	SINE	Alu	0	2030205	297	85326970	85327277	297	308	GIAB_HG002_SVs_Tier1_v0.6.vcf.gz.rds	intergenic
chr2	85335370	85335679	310	*	AluYb8	SINE	Alu	10	2030230	306	85335357	85335675	310	319	GIAB_HG002_SVs_Tier1_v0.6.vcf.gz.rds	intergenic
chr2	85519132	85519442	311	*	AluYa5	SINE	Alu	10	2030594	311	85519105	85519442	311	338	GIAB_HG002_SVs_Tier1_v0.6.vcf.gz.rds	intron
chr2	88600831	88601142	312	*	AluYa5	SINE	Alu	0	2035995	312	88600816	88601142	312	327	GIAB_HG002_SVs_Tier1_v0.6.vcf.gz.rds	intergenic
chr2	89029230	89032287	3058	*	L1HS	LINE	L1	5	2036950	3053	89029228	89032282	3058	3055	GIAB_HG002_SVs_Tier1_v0.6.vcf.gz.rds	intron
chr2	99752979	99753290	312	*	AluYa5	SINE	Alu	6	2045934	312	99752964	99753300	312	337	GIAB_HG002_SVs_Tier1_v0.6.vcf.gz.rds	intron
chr2	101975215	101975525	311	*	AluYa5	SINE	Alu	0	2049617	311	101975203	101975536	311	334	GIAB_HG002_SVs_Tier1_v0.6.vcf.gz.rds	intron
chr2	102097854	102098165	312	*	AluY	SINE	Alu	3	2049804	312	102097838	102098165	312	328	GIAB_HG002_SVs_Tier1_v0.6.vcf.gz.rds	intergenic
chr2	103322496	103322814	319	*	AluYb8	SINE	Alu	22	2051551	319	103322483	103322818	319	336	GIAB_HG002_SVs_Tier1_v0.6.vcf.gz.rds	intron
chr2	105826121	105828425	2305	*	SVA_E	Other	Other	56	2054557	2305	105825891	105828426	2305	2536	GIAB_HG002_SVs_Tier1_v0.6.vcf.gz.rds	intergenic
chr2	106938473	106938788	316	*	AluYb8	SINE	Alu	24	2056220	315	106938458	106938787	316	330	GIAB_HG002_SVs_Tier1_v0.6.vcf.gz.rds	intergenic
chr2	107926396	107926706	311	*	AluYa5	SINE	Alu	3	2057700	311	107926381	107926722	311	342	GIAB_HG002_SVs_Tier1_v0.6.vcf.gz.rds	intergenic
chr2	117893063	117893381	319	*	AluYb8	SINE	Alu	16	2072241	319	117893050	117893389	319	340	GIAB_HG002_SVs_Tier1_v0.6.vcf.gz.rds	intergenic
chr2	128871272	128871571	300	*	AluY	SINE	Alu	7	2089202	298	128871259	128871569	300	311	GIAB_HG002_SVs_Tier1_v0.6.vcf.gz.rds	intron
chr2	130172952	130173260	309	*	AluYa5	SINE	Alu	7	2091223	304	130172940	130173255	309	316	GIAB_HG002_SVs_Tier1_v0.6.vcf.gz.rds	intergenic
chr2	134460272	134460572	301	*	AluYa5	SINE	Alu	7	2097119	300	134460264	134460571	301	308	GIAB_HG002_SVs_Tier1_v0.6.vcf.gz.rds	intergenic
chr2	134966761	134970130	3370	*	L1HS	LINE	L1	5	2097942	3370	134966700	134970130	3370	3431	GIAB_HG002_SVs_Tier1_v0.6.vcf.gz.rds	intergenic
chr2	138245322	138245632	311	*	AluYa5	SINE	Alu	0	2103042	311	138245288	138245632	311	345	GIAB_HG002_SVs_Tier1_v0.6.vcf.gz.rds	intron
chr2	142351005	142351323	319	*	AluYb8	SINE	Alu	6	2108187	319	142350998	142351323	319	326	GIAB_HG002_SVs_Tier1_v0.6.vcf.gz.rds	intron
chr2	143434631	143434944	314	*	AluYf4	SINE	Alu	13	2109421	313	143434605	143434943	314	339	GIAB_HG002_SVs_Tier1_v0.6.vcf.gz.rds	intergenic
chr2	150626980	150627290	311	*	AluYa5	SINE	Alu	3	2117967	311	150626970	150627291	311	322	GIAB_HG002_SVs_Tier1_v0.6.vcf.gz.rds	intergenic
chr2	150759309	150759621	313	*	AluY	SINE	Alu	3	2118125	313	150759300	150759621	313	322	GIAB_HG002_SVs_Tier1_v0.6.vcf.gz.rds	intergenic
chr2	151903089	151903361	273	*	AluYa5	SINE	Alu	7	2119602	271	151903083	151903359	273	277	GIAB_HG002_SVs_Tier1_v0.6.vcf.gz.rds	intergenic
chr2	152617296	152617603	308	*	AluYa5	SINE	Alu	7	2120662	308	152617288	152617603	308	316	GIAB_HG002_SVs_Tier1_v0.6.vcf.gz.rds	intergenic
chr2	154411703	154412006	304	*	AluY	SINE	Alu	10	2123266	304	154411691	154412006	304	316	GIAB_HG002_SVs_Tier1_v0.6.vcf.gz.rds	intergenic
chr2	155891188	155891495	308	*	AluYb8	SINE	Alu	7	2125067	307	155891178	155891494	308	317	GIAB_HG002_SVs_Tier1_v0.6.vcf.gz.rds	intergenic
chr2	158433347	158433666	320	*	AluYb9	SINE	Alu	3	2128128	320	158433337	158433666	320	330	GIAB_HG002_SVs_Tier1_v0.6.vcf.gz.rds	intron
chr2	158719100	158719401	302	*	AluYa5	SINE	Alu	7	2128524	297	158719085	158719396	302	312	GIAB_HG002_SVs_Tier1_v0.6.vcf.gz.rds	intron
chr2	160855864	160856174	311	*	AluYa5	SINE	Alu	7	2131693	311	160855851	160856174	311	324	GIAB_HG002_SVs_Tier1_v0.6.vcf.gz.rds	intron	distal enhancer like
chr2	161795614	161795924	311	*	AluYa5	SINE	Alu	3	2132890	311	161795600	161795924	311	325	GIAB_HG002_SVs_Tier1_v0.6.vcf.gz.rds	intergenic
chr2	163666416	163666724	309	*	AluY	SINE	Alu	23	2135181	308	163666408	163666723	309	316	GIAB_HG002_SVs_Tier1_v0.6.vcf.gz.rds	intron
chr2	166267524	166267834	311	*	AluYa5	SINE	Alu	0	2138409	308	166267508	166267831	311	324	GIAB_HG002_SVs_Tier1_v0.6.vcf.gz.rds	intergenic
chr2	167844964	167851000	6037	*	L1HS	LINE	L1	4	2140307	6037	167844952	167851208	6037	6257	GIAB_HG002_SVs_Tier1_v0.6.vcf.gz.rds	intron
chr2	168895820	168896132	313	*	AluYb8	SINE	Alu	10	2141525	307	168895806	168896126	313	321	GIAB_HG002_SVs_Tier1_v0.6.vcf.gz.rds	intron	distal enhancer like
chr2	169395472	169395774	303	*	AluYa5	SINE	Alu	3	2142228	303	169395462	169395774	303	313	GIAB_HG002_SVs_Tier1_v0.6.vcf.gz.rds	intron
chr2	170105133	170111166	6034	*	L1HS	LINE	L1	5	2143175	6030	170105115	170111162	6034	6048	GIAB_HG002_SVs_Tier1_v0.6.vcf.gz.rds	intron
chr2	170992023	170992321	299	*	AluYk12	SINE	Alu	10	2144721	299	170992012	170992321	299	310	GIAB_HG002_SVs_Tier1_v0.6.vcf.gz.rds	intergenic
chr2	171339885	171340157	273	*	AluY	SINE	Alu	15	2145245	273	171339879	171340157	273	279	GIAB_HG002_SVs_Tier1_v0.6.vcf.gz.rds	intron
chr2	173179998	173186025	6028	*	L1HS	LINE	L1	6	2148636	6028	173179979	173186104	6028	6126	GIAB_HG002_SVs_Tier1_v0.6.vcf.gz.rds	intergenic
chr2	173888934	173889244	311	*	AluYa5	SINE	Alu	10	2149690	311	173888920	173889244	311	325	GIAB_HG002_SVs_Tier1_v0.6.vcf.gz.rds	intron
chr2	174151739	174152045	307	*	AluYa5	SINE	Alu	13	2150057	307	174151730	174152045	307	316	GIAB_HG002_SVs_Tier1_v0.6.vcf.gz.rds	intergenic
chr2	174198592	174198905	314	*	AluYb9	SINE	Alu	10	2150178	313	174198583	174198904	314	322	GIAB_HG002_SVs_Tier1_v0.6.vcf.gz.rds	intergenic
chr2	175090640	175090950	311	*	AluYa5	SINE	Alu	7	2151569	306	175090625	175090945	311	321	GIAB_HG002_SVs_Tier1_v0.6.vcf.gz.rds	intron
chr2	181925833	181926149	317	*	AluYb8	SINE	Alu	9	2160526	317	181925827	181926149	317	323	GIAB_HG002_SVs_Tier1_v0.6.vcf.gz.rds	intron
chr2	182355983	182356291	309	*	AluYg6	SINE	Alu	10	2160989	304	182355971	182356286	309	316	GIAB_HG002_SVs_Tier1_v0.6.vcf.gz.rds	intron
chr2	182565258	182565569	312	*	AluY	SINE	Alu	6	2161248	311	182565240	182565568	312	329	GIAB_HG002_SVs_Tier1_v0.6.vcf.gz.rds	intergenic
chr2	183315823	183316126	304	*	AluYa5	SINE	Alu	10	2162095	299	183315806	183316121	304	316	GIAB_HG002_SVs_Tier1_v0.6.vcf.gz.rds	intron
chr2	184249976	184250309	334	*	AluYa5	SINE	Alu	3	2163460	334	184249966	184250309	334	344	GIAB_HG002_SVs_Tier1_v0.6.vcf.gz.rds	intergenic
chr2	188215730	188216031	302	*	AluYk11	SINE	Alu	7	2168448	296	188215718	188216025	302	308	GIAB_HG002_SVs_Tier1_v0.6.vcf.gz.rds	intron
chr2	192562205	192562517	313	*	AluYa5	SINE	Alu	10	2174435	313	192562188	192562523	313	336	GIAB_HG002_SVs_Tier1_v0.6.vcf.gz.rds	intergenic
chr2	193355412	193355707	296	*	AluYa5	SINE	Alu	14	2175336	296	193355404	193355708	296	305	GIAB_HG002_SVs_Tier1_v0.6.vcf.gz.rds	intergenic
chr2	194398508	194398818	311	*	AluYa5	SINE	Alu	3	2176573	311	194398493	194398833	311	341	GIAB_HG002_SVs_Tier1_v0.6.vcf.gz.rds	intergenic
chr2	195477633	195477734	102	*	AluYb8	SINE	Alu	20	2177808	102	195477627	195477734	102	108	GIAB_HG002_SVs_Tier1_v0.6.vcf.gz.rds	intergenic
chr2	196031315	196031614	300	*	AluYf4	SINE	Alu	7	2178433	300	196031309	196031614	300	306	GIAB_HG002_SVs_Tier1_v0.6.vcf.gz.rds	intergenic
chr2	196051831	196052077	247	*	L1HS	LINE	L1	20	2178462	247	196051814	196052084	247	271	GIAB_HG002_SVs_Tier1_v0.6.vcf.gz.rds	intergenic
chr2	196736427	196736683	257	*	AluYa5	SINE	Alu	8	2179486	257	196736411	196736690	257	280	GIAB_HG002_SVs_Tier1_v0.6.vcf.gz.rds	intron
chr2	197614632	197614948	317	*	AluYb8	SINE	Alu	6	2180732	317	197614616	197614948	317	333	GIAB_HG002_SVs_Tier1_v0.6.vcf.gz.rds	intergenic
chr2	202721664	202721971	308	*	AluYb8	SINE	Alu	7	2188359	306	202721648	202721969	308	322	GIAB_HG002_SVs_Tier1_v0.6.vcf.gz.rds	intron
chr2	206731198	206731508	311	*	AluYa5	SINE	Alu	3	2194994	308	206731182	206731505	311	324	GIAB_HG002_SVs_Tier1_v0.6.vcf.gz.rds	intergenic
chr2	208567224	208567529	306	*	AluYa5	SINE	Alu	0	2197952	305	208567225	208567529	306	305	GIAB_HG002_SVs_Tier1_v0.6.vcf.gz.rds	intergenic
chr2	209061168	209061477	310	*	AluYa5	SINE	Alu	0	2198900	310	209061157	209061477	310	321	GIAB_HG002_SVs_Tier1_v0.6.vcf.gz.rds	intergenic
chr2	209451726	209452044	319	*	AluYb9	SINE	Alu	3	2199480	319	209451717	209452044	319	328	GIAB_HG002_SVs_Tier1_v0.6.vcf.gz.rds	intron
chr2	213574686	213574981	296	*	AluYa5	SINE	Alu	7	2204378	292	213574671	213574977	296	307	GIAB_HG002_SVs_Tier1_v0.6.vcf.gz.rds	intergenic
chr2	214507345	214507573	229	*	AluYa5	SINE	Alu	18	2205499	225	214507330	214507569	229	240	GIAB_HG002_SVs_Tier1_v0.6.vcf.gz.rds	intron
chr2	214775209	214775511	303	*	AluY	SINE	Alu	20	2205862	303	214775204	214775511	303	308	GIAB_HG002_SVs_Tier1_v0.6.vcf.gz.rds	intron
chr2	217092830	217093111	282	*	AluY	SINE	Alu	7	2209201	282	217092808	217093119	282	312	GIAB_HG002_SVs_Tier1_v0.6.vcf.gz.rds	intergenic
chr2	221345937	221346255	319	*	AluYb8	SINE	Alu	19	2216321	319	221345932	221346260	319	329	GIAB_HG002_SVs_Tier1_v0.6.vcf.gz.rds	intergenic
chr2	223481701	223481980	280	*	AluYb8	SINE	Alu	11	2219270	279	223481690	223481979	280	290	GIAB_HG002_SVs_Tier1_v0.6.vcf.gz.rds	intron
chr2	223797367	223797679	313	*	AluYb8	SINE	Alu	6	2219874	309	223797358	223797675	313	318	GIAB_HG002_SVs_Tier1_v0.6.vcf.gz.rds	intron
chr2	227017576	227017815	240	*	AluYa5	SINE	Alu	17	2224709	231	227017557	227017806	240	250	GIAB_HG002_SVs_Tier1_v0.6.vcf.gz.rds	intron
chr2	231325319	231325637	319	*	AluYb8	SINE	Alu	3	2231156	319	231325294	231325637	319	344	GIAB_HG002_SVs_Tier1_v0.6.vcf.gz.rds	intron
chr2	231996195	231996504	310	*	AluYa5	SINE	Alu	7	2232337	306	231996176	231996500	310	325	GIAB_HG002_SVs_Tier1_v0.6.vcf.gz.rds	promoter	distal enhancer like
chr2	233668381	233668676	296	*	AluYb8	SINE	Alu	10	2235758	296	233668371	233668676	296	306	GIAB_HG002_SVs_Tier1_v0.6.vcf.gz.rds	intron
chr2	236094683	236095001	319	*	AluYb8	SINE	Alu	16	2239574	315	236094668	236094997	319	330	GIAB_HG002_SVs_Tier1_v0.6.vcf.gz.rds	intergenic
chr2	239409381	239409691	311	*	AluYa5	SINE	Alu	10	2244257	311	239409371	239409697	311	327	GIAB_HG002_SVs_Tier1_v0.6.vcf.gz.rds	intergenic
chr2	240958953	240959264	312	*	AluYa5	SINE	Alu	3	2245918	309	240958939	240959261	312	323	GIAB_HG002_SVs_Tier1_v0.6.vcf.gz.rds	intron
chr2	33781298	33781613	316	*	AluYb8	SINE	Alu	3	1953105	316	33781285	33781613	316	329	GIAB_HG005+6+7_GRCh37_pbsv.vcf.gz.rds	intron
chr2	62457108	62457426	319	*	AluYb8	SINE	Alu	13	1996312	319	62457099	62457426	319	328	GIAB_HG005+6+7_GRCh37_pbsv.vcf.gz.rds	intergenic
chr2	74511285	74511606	322	*	AluYb8	SINE	Alu	9	2015486	322	74511276	74511606	322	331	GIAB_HG005+6+7_GRCh37_pbsv.vcf.gz.rds	intron
chr2	118906139	118906282	144	*	AluYa8	SINE	Alu	7	2073602	143	118906129	118906281	144	153	GIAB_HG005+6+7_GRCh37_pbsv.vcf.gz.rds	intergenic
chr2	119653337	119659368	6032	*	L1PA2	LINE	L1	10	2074714	6032	119653317	119659368	6032	6052	GIAB_HG005+6+7_GRCh37_pbsv.vcf.gz.rds	intergenic
chr2	122564393	122564701	309	*	AluYa5	SINE	Alu	7	2079822	309	122564384	122564701	309	318	GIAB_HG005+6+7_GRCh37_pbsv.vcf.gz.rds	intergenic
chr2	131844356	131844658	303	*	AluYf4	SINE	Alu	10	2093774	303	131844355	131844674	303	320	GIAB_HG005+6+7_GRCh37_pbsv.vcf.gz.rds	intron
chr2	133873778	133874089	312	*	AluY	SINE	Alu	0	2096383	310	133873765	133874087	312	323	GIAB_HG005+6+7_GRCh37_pbsv.vcf.gz.rds	intron
chr2	134544291	134544601	311	*	AluYa5	SINE	Alu	13	2097261	311	134544274	134544606	311	333	GIAB_HG005+6+7_GRCh37_pbsv.vcf.gz.rds	intergenic
chr2	142788904	142789112	209	*	L1HS	LINE	L1	0	2108660	209	142788887	142789112	209	226	GIAB_HG005+6+7_GRCh37_pbsv.vcf.gz.rds	intron
chr2	169886234	169886549	316	*	AluYb8	SINE	Alu	13	2142915	315	169886221	169886548	316	328	GIAB_HG005+6+7_GRCh37_pbsv.vcf.gz.rds	intron
chr2	176346693	176352722	6030	*	L1HS	LINE	L1	5	2153499	6029	176346668	176352721	6030	6054	GIAB_HG005+6+7_GRCh37_pbsv.vcf.gz.rds	intergenic
chr2	208910342	208910651	310	*	AluYa5	SINE	Alu	13	2198598	310	208910336	208910651	310	316	GIAB_HG005+6+7_GRCh37_pbsv.vcf.gz.rds	intergenic
chr2	235812278	235812580	303	*	AluY	SINE	Alu	26	2239168	300	235812266	235812577	303	312	GIAB_HG005+6+7_GRCh37_pbsv.vcf.gz.rds	intergenic
chr2	36090522	36090832	311	*	AluYa5	SINE	Alu	3	1956308	299	36090523	36090821	311	299	HCC11871_picky_nanopore_data.rds	intergenic
chr2	157077122	157077335	214	*	AluYa5	SINE	Alu	0	2126417	209	157077126	157077334	214	209	HCC11871_picky_nanopore_data.rds	intron
chr2	182592460	182592764	305	*	AluY	SINE	Alu	10	2161290	299	182592466	182592764	305	299	HCC11871_picky_nanopore_data.rds	intergenic
chr2	6560024	6560334	311	*	AluYa5	SINE	Alu	7	1909182	310	6560006	6560333	311	328	korean_nature20098-s2.rds	intergenic
chr2	117334936	117335244	309	*	AluYa5	SINE	Alu	13	2071519	305	117334924	117335240	309	317	korean_nature20098-s2.rds	intergenic
chr2	78786000	78786120	121	*	AluYc	SINE	Alu	0	2021445	121	78785997	78786125	121	129	schatzlab_all_reads.fa.giab_h002_ngmlr-0.2.3_mapped.bam.sniffles1kb_auto_noalts.vcf.gz.rds	intergenic
chr2	46433797	46433941	145	*	AluYb8	SINE	Alu	14	1972643	145	46433797	46433947	145	151	schatzlab_all_reads.fa.giab_h004_ngmlr-0.2.3_mapped.bam.sniffles1kb_auto_s5_noalts.vcf.gz.rds	intergenic
chr2	54693493	54693728	236	*	AluY	SINE	Alu	8	1984958	236	54693489	54693750	236	262	schatzlab_all_reads.fa.giab_h004_ngmlr-0.2.3_mapped.bam.sniffles1kb_auto_s5_noalts.vcf.gz.rds	intron
chr2	73430946	73431256	311	*	AluYg6	SINE	Alu	13	2013584	299	73430929	73431244	311	316	schatzlab_na12878_ngm_Nanopore_human_ngmlr-0.2.3_mapped.bam.sniffles1kb_auto_s5_noalts.vcf.rds	intron
chr2	78748499	78748631	133	*	AluYc	SINE	Alu	0	2021394	133	78748499	78748640	133	142	schatzlab_na12878_ngm_Nanopore_human_ngmlr-0.2.3_mapped.bam.sniffles1kb_auto_s5_noalts.vcf.rds	intron
chr2	123989147	123989464	318	*	AluYb8	SINE	Alu	28	2081917	318	123989137	123989469	318	333	schatzlab_na12878_ngm_Nanopore_human_ngmlr-0.2.3_mapped.bam.sniffles1kb_auto_s5_noalts.vcf.rds	intergenic
chr2	176637498	176637816	319	*	AluYb9	SINE	Alu	3	2153818	319	176637491	176637820	319	330	schatzlab_na12878_ngm_Nanopore_human_ngmlr-0.2.3_mapped.bam.sniffles1kb_auto_s5_noalts.vcf.rds	intergenic
chr2	215749644	215749807	164	*	AluYb9	SINE	Alu	6	2207190	164	215749635	215749813	164	179	schatzlab_na12878_pacbio_mts_ngmlr-0.2.3_mapped.bam.sniffles1kb_auto_noalts.vcf.rds	intergenic
chr2	200530400	200530482	83	*	AluYc	SINE	Alu	49	2184805	83	200530397	200530485	83	89	schatzlab_reads_lr_skbr3.fa_ngmlr-0.2.3_mapped.bam.sniffles1kb_auto_l8_s5_noalt.vcf.rds	intergenic
chr2	9342309	9342622	314	*	AluYb8	SINE	Alu	13	1913020	308	9342295	9342616	314	322	short_read_melt_1000Genomes_v2_ALL.wgs.mergedSV.v8.20130502.svs.genotypes.vcf.gz.rds	intergenic
chr2	21572793	21573084	292	*	AluY	SINE	Alu	7	1932058	291	21572778	21573083	292	306	short_read_melt_1000Genomes_v2_ALL.wgs.mergedSV.v8.20130502.svs.genotypes.vcf.gz.rds	intergenic
chr2	38851429	38851728	300	*	AluYd8	SINE	Alu	7	1960502	300	38851419	38851728	300	310	short_read_melt_1000Genomes_v2_ALL.wgs.mergedSV.v8.20130502.svs.genotypes.vcf.gz.rds	intergenic
chr2	56723740	56723916	177	*	AluYa5	SINE	Alu	11	1987952	169	56723730	56723908	177	179	short_read_melt_1000Genomes_v2_ALL.wgs.mergedSV.v8.20130502.svs.genotypes.vcf.gz.rds	intergenic
chr2	58539317	58539632	316	*	AluYb8	SINE	Alu	13	1990132	312	58539303	58539628	316	326	short_read_melt_1000Genomes_v2_ALL.wgs.mergedSV.v8.20130502.svs.genotypes.vcf.gz.rds	intergenic
chr2	60197904	60198207	304	*	AluYa5	SINE	Alu	10	1992010	296	60197885	60198199	304	315	short_read_melt_1000Genomes_v2_ALL.wgs.mergedSV.v8.20130502.svs.genotypes.vcf.gz.rds	intergenic
chr2	75803370	75803680	311	*	AluY	SINE	Alu	10	2017665	311	75803358	75803680	311	323	short_read_melt_1000Genomes_v2_ALL.wgs.mergedSV.v8.20130502.svs.genotypes.vcf.gz.rds	intergenic
chr2	82960074	82960387	314	*	AluYb8	SINE	Alu	10	2026808	309	82960060	82960382	314	323	short_read_melt_1000Genomes_v2_ALL.wgs.mergedSV.v8.20130502.svs.genotypes.vcf.gz.rds	intergenic
chr2	83061293	83061601	309	*	AluY	SINE	Alu	7	2026901	309	83061278	83061610	309	333	short_read_melt_1000Genomes_v2_ALL.wgs.mergedSV.v8.20130502.svs.genotypes.vcf.gz.rds	intergenic
chr2	116570539	116570813	275	*	AluYb8	SINE	Alu	4	2070542	273	116570526	116570811	275	286	short_read_melt_1000Genomes_v2_ALL.wgs.mergedSV.v8.20130502.svs.genotypes.vcf.gz.rds	intron
chr2	142043353	142043657	305	*	AluYa5	SINE	Alu	10	2107856	300	142043342	142043652	305	311	short_read_melt_1000Genomes_v2_ALL.wgs.mergedSV.v8.20130502.svs.genotypes.vcf.gz.rds	intron
chr2	150913588	150913742	155	*	AluYd8	SINE	Alu	19	2118281	151	150913577	150913738	155	162	short_read_melt_1000Genomes_v2_ALL.wgs.mergedSV.v8.20130502.svs.genotypes.vcf.gz.rds	intergenic
chr2	153205332	153205648	317	*	AluYb9	SINE	Alu	9	2121678	317	153205322	153205649	317	328	short_read_melt_1000Genomes_v2_ALL.wgs.mergedSV.v8.20130502.svs.genotypes.vcf.gz.rds	intron
chr2	211329408	211329715	308	*	AluYb8	SINE	Alu	23	2201797	304	211329392	211329711	308	320	short_read_melt_1000Genomes_v2_ALL.wgs.mergedSV.v8.20130502.svs.genotypes.vcf.gz.rds	intron
chr2	224473114	224473338	225	*	AluYb8	SINE	Alu	5	2220900	221	224473100	224473334	225	235	short_read_melt_1000Genomes_v2_ALL.wgs.mergedSV.v8.20130502.svs.genotypes.vcf.gz.rds	intergenic
chr2	222725446	222725764	319	*	AluYb8	SINE	Alu	3	2218241	316	222725446	222725761	319	316	A549.rds	intergenic
chr2	102356613	102356915	303	*	AluYa5	SINE	Alu	3	2050338	301	102356615	102356915	303	301	Caki2.rds	intron
chr2	134868832	134869140	309	*	AluYa5	SINE	Alu	3	2097797	306	134868832	134869137	309	306	Caki2.rds	intergenic
chr2	43658985	43659294	310	*	AluYa5	SINE	Alu	7	1968322	310	43658969	43659295	310	327	eichler_cell_pacbio.rds	intron
chr2	65886942	65887251	310	*	AluYa5	SINE	Alu	10	2002144	310	65886926	65887252	310	327	eichler_cell_pacbio.rds	intron
chr2	179564126	179564437	312	*	AluYk11	SINE	Alu	10	2157591	312	179564118	179564451	312	334	eichler_cell_pacbio.rds	intron
chr20	2864016	2864327	312	*	AluY	SINE	Alu	6	2254744	308	2864001	2864323	312	323	GIAB_HG002_SVs_Tier1_v0.6.vcf.gz.rds	intron
chr20	6150959	6151269	311	*	AluYa5	SINE	Alu	3	2261356	311	6150945	6151277	311	333	GIAB_HG002_SVs_Tier1_v0.6.vcf.gz.rds	intergenic
chr20	7096828	7102846	6019	*	L1HS	LINE	L1	6	2262692	6019	7096781	7102846	6019	6066	GIAB_HG002_SVs_Tier1_v0.6.vcf.gz.rds	intergenic
chr20	7274345	7274649	305	*	AluYa5	SINE	Alu	3	2262894	305	7274336	7274649	305	314	GIAB_HG002_SVs_Tier1_v0.6.vcf.gz.rds	intergenic
chr20	14529082	14529385	304	*	AluYa5	SINE	Alu	13	2273634	300	14529068	14529381	304	314	GIAB_HG002_SVs_Tier1_v0.6.vcf.gz.rds	intron
chr20	19061426	19061730	305	*	AluYa5	SINE	Alu	0	2280696	304	19061416	19061729	305	314	GIAB_HG002_SVs_Tier1_v0.6.vcf.gz.rds	intergenic
chr20	22655337	22655648	312	*	AluYk12	SINE	Alu	0	2285698	312	22655322	22655650	312	329	GIAB_HG002_SVs_Tier1_v0.6.vcf.gz.rds	intergenic
chr20	30899238	30899532	295	*	AluYa5	SINE	Alu	7	2293515	295	30899227	30899532	295	306	GIAB_HG002_SVs_Tier1_v0.6.vcf.gz.rds	intron
chr20	31310979	31312769	1791	*	SVA_F	Other	Other	10	2294481	1763	31310837	31312741	1791	1905	GIAB_HG002_SVs_Tier1_v0.6.vcf.gz.rds	intron
chr20	33115835	33116145	311	*	AluYa5	SINE	Alu	3	2298809	310	33115811	33116144	311	334	GIAB_HG002_SVs_Tier1_v0.6.vcf.gz.rds	intron
chr20	33621666	33621981	316	*	AluYb8	SINE	Alu	6	2300002	312	33621655	33621977	316	323	GIAB_HG002_SVs_Tier1_v0.6.vcf.gz.rds	intron	distal enhancer like
chr20	35815623	35815923	301	*	AluYa5	SINE	Alu	10	2305408	299	35815609	35815921	301	313	GIAB_HG002_SVs_Tier1_v0.6.vcf.gz.rds	intron
chr20	38337644	38337759	116	*	AluYa8	SINE	Alu	9	2310633	114	38337646	38337769	116	124	GIAB_HG002_SVs_Tier1_v0.6.vcf.gz.rds	intergenic
chr20	42024636	42025792	1157	*	L1HS	LINE	L1	7	2317114	1157	42024594	42025792	1157	1199	GIAB_HG002_SVs_Tier1_v0.6.vcf.gz.rds	intergenic
chr20	42676130	42676503	374	*	SVA_F	Other	Other	0	2318711	374	42676125	42676524	374	400	GIAB_HG002_SVs_Tier1_v0.6.vcf.gz.rds	intron
chr20	46019069	46019386	318	*	AluYb8	SINE	Alu	6	2326362	318	46019061	46019386	318	326	GIAB_HG002_SVs_Tier1_v0.6.vcf.gz.rds	intergenic	distal enhancer like
chr20	47724678	47725007	330	*	AluYb8	SINE	Alu	9	2330077	314	47724665	47724991	330	327	GIAB_HG002_SVs_Tier1_v0.6.vcf.gz.rds	intergenic
chr20	53292661	53292965	305	*	AluYa5	SINE	Alu	10	2342655	305	53292651	53292965	305	315	GIAB_HG002_SVs_Tier1_v0.6.vcf.gz.rds	intergenic
chr20	54114165	54114483	319	*	AluYb8	SINE	Alu	9	2343889	319	54114163	54114483	319	321	GIAB_HG002_SVs_Tier1_v0.6.vcf.gz.rds	intergenic
chr20	54434622	54440577	5956	*	L1HS	LINE	L1	4	2344415	5956	54434610	54440616	5956	6007	GIAB_HG002_SVs_Tier1_v0.6.vcf.gz.rds	intergenic
chr20	54463226	54463537	312	*	AluY	SINE	Alu	6	2344453	312	54463220	54463537	312	318	GIAB_HG002_SVs_Tier1_v0.6.vcf.gz.rds	intergenic
chr20	59974175	59974487	313	*	AluYb8	SINE	Alu	16	2353683	313	59974166	59974487	313	322	GIAB_HG002_SVs_Tier1_v0.6.vcf.gz.rds	intron
chr20	60526302	60526599	298	*	AluYa5	SINE	Alu	3	2354215	292	60526288	60526593	298	306	GIAB_HG002_SVs_Tier1_v0.6.vcf.gz.rds	intergenic
chr20	60570638	60570952	315	*	AluYb9	SINE	Alu	0	2354276	306	60570624	60570943	315	320	GIAB_HG002_SVs_Tier1_v0.6.vcf.gz.rds	intron
chr20	17103463	17103774	312	*	AluYa5	SINE	Alu	0	2277238	312	17103451	17103796	312	346	GIAB_HG005+6+7_GRCh37_pbsv.vcf.gz.rds	intergenic
chr20	36177224	36177535	312	*	AluY	SINE	Alu	42	2306170	312	36177213	36177535	312	323	GIAB_HG005+6+7_GRCh37_pbsv.vcf.gz.rds	intergenic
chr20	57785911	57786124	214	*	AluYb8	SINE	Alu	19	2350553	210	57785904	57786120	214	217	GIAB_HG005+6+7_GRCh37_pbsv.vcf.gz.rds	intron
chr20	19170070	19170377	308	*	AluY	SINE	Alu	13	2280851	287	19170091	19170377	308	287	HCC11871_picky_nanopore_data.rds	intergenic
chr20	52866296	52867342	1047	*	SVA_E	Other	Other	57	2341836	1047	52866243	52867351	1047	1109	schatzlab_na12878_ngm_Nanopore_human_ngmlr-0.2.3_mapped.bam.sniffles1kb_auto_s5_noalts.vcf.rds	intergenic	proximal enhancer like
chr20	57723454	57723764	311	*	AluYg6	SINE	Alu	7	2350456	311	57723454	57723788	311	335	schatzlab_reads_lr_skbr3.fa_ngmlr-0.2.3_mapped.bam.sniffles1kb_auto_l8_s5_noalt.vcf.rds	intergenic	distal enhancer like
chr20	2479831	2480139	309	*	AluYa5	SINE	Alu	13	2253964	309	2479815	2480141	309	327	short_read_melt_1000Genomes_v2_ALL.wgs.mergedSV.v8.20130502.svs.genotypes.vcf.gz.rds	intron
chr20	9936016	9936325	310	*	AluYa5	SINE	Alu	10	2266846	307	9936002	9936322	310	321	short_read_melt_1000Genomes_v2_ALL.wgs.mergedSV.v8.20130502.svs.genotypes.vcf.gz.rds	intergenic
chr20	14980987	14981305	319	*	AluYb9	SINE	Alu	6	2274199	319	14980974	14981305	319	332	short_read_melt_1000Genomes_v2_ALL.wgs.mergedSV.v8.20130502.svs.genotypes.vcf.gz.rds	intron
chr20	24269605	24269833	229	*	AluYa5	SINE	Alu	18	2287688	225	24269596	24269829	229	234	short_read_melt_1000Genomes_v2_ALL.wgs.mergedSV.v8.20130502.svs.genotypes.vcf.gz.rds	intergenic
chr20	32335139	32335448	310	*	AluYa5	SINE	Alu	7	2296903	310	32335128	32335449	310	322	short_read_melt_1000Genomes_v2_ALL.wgs.mergedSV.v8.20130502.svs.genotypes.vcf.gz.rds	intron
chr20	37139271	37139574	304	*	AluYa5	SINE	Alu	13	2308347	299	37139256	37139569	304	314	short_read_melt_1000Genomes_v2_ALL.wgs.mergedSV.v8.20130502.svs.genotypes.vcf.gz.rds	intron	distal enhancer like
chr20	43295569	43295878	310	*	AluYa5	SINE	Alu	3	2320315	305	43295555	43295873	310	319	short_read_melt_1000Genomes_v2_ALL.wgs.mergedSV.v8.20130502.svs.genotypes.vcf.gz.rds	intron
chr20	54033320	54033615	296	*	AluYb9	SINE	Alu	10	2343765	296	54033316	54033615	296	300	short_read_melt_1000Genomes_v2_ALL.wgs.mergedSV.v8.20130502.svs.genotypes.vcf.gz.rds	intergenic
chr20	54107391	54107663	273	*	AluYa5	SINE	Alu	7	2343884	273	54107375	54107663	273	289	short_read_melt_1000Genomes_v2_ALL.wgs.mergedSV.v8.20130502.svs.genotypes.vcf.gz.rds	intergenic
chr20	58926728	58927041	314	*	AluYb8	SINE	Alu	13	2352270	309	58926715	58927036	314	322	short_read_melt_1000Genomes_v2_ALL.wgs.mergedSV.v8.20130502.svs.genotypes.vcf.gz.rds	intron
chr20	40943732	40943853	122	*	AluYb8	SINE	Alu	8	2315088	116	40943733	40943848	122	116	Caki2.rds	intron
chr20	52479027	52479187	161	*	SVA_D	Other	Other	11	2341055	158	52479026	52479184	161	159	hg38_han_chinese_HG00514.merged_nonredundant.vcf.rds	intergenic
chr21	24742246	24742553	308	*	AluYa5	SINE	Alu	10	2371680	301	24742232	24742546	308	315	GIAB_HG002_SVs_Tier1_v0.6.vcf.gz.rds	intron
chr21	25764212	25764529	318	*	AluYb8	SINE	Alu	6	2373096	316	25764214	25764537	318	324	GIAB_HG002_SVs_Tier1_v0.6.vcf.gz.rds	intergenic
chr21	26825146	26825390	245	*	L1HS	LINE	L1	0	2374483	245	26825131	26825398	245	268	GIAB_HG002_SVs_Tier1_v0.6.vcf.gz.rds	intergenic
chr21	30601826	30602144	319	*	AluYb8	SINE	Alu	9	2379903	319	30601816	30602156	319	341	GIAB_HG002_SVs_Tier1_v0.6.vcf.gz.rds	intron
chr21	38961714	38961986	273	*	AluYa5	SINE	Alu	7	2393522	269	38961700	38961982	273	283	GIAB_HG002_SVs_Tier1_v0.6.vcf.gz.rds	intergenic
chr21	39590537	39590873	337	*	AluYa5	SINE	Alu	0	2394394	336	39590526	39590872	337	347	GIAB_HG002_SVs_Tier1_v0.6.vcf.gz.rds	intergenic
chr21	39900360	39900671	312	*	AluYa5	SINE	Alu	19	2394737	311	39900346	39900670	312	325	GIAB_HG002_SVs_Tier1_v0.6.vcf.gz.rds	intron
chr21	41586879	41587182	304	*	AluYb8	SINE	Alu	10	2397336	304	41586865	41587190	304	326	GIAB_HG002_SVs_Tier1_v0.6.vcf.gz.rds	intron
chr21	41957250	41957376	127	*	AluYa8	SINE	Alu	32	2397871	118	41957248	41957367	127	120	GIAB_HG002_SVs_Tier1_v0.6.vcf.gz.rds	intron
chr21	42402896	42403207	312	*	AluYa5	SINE	Alu	6	2398494	308	42402882	42403203	312	322	GIAB_HG002_SVs_Tier1_v0.6.vcf.gz.rds	intergenic
chr21	20123891	20124197	307	*	AluYk12	SINE	Alu	10	2365844	306	20123880	20124196	307	317	GIAB_HG005+6+7_GRCh37_pbsv.vcf.gz.rds	intron
chr21	22051926	22051996	71	*	AluYc	SINE	Alu	29	2368256	69	22051928	22051998	71	71	GIAB_HG005+6+7_GRCh37_pbsv.vcf.gz.rds	intergenic
chr21	32092883	32093121	239	*	AluYb9	SINE	Alu	4	2381952	239	32092875	32093121	239	247	GIAB_HG005+6+7_GRCh37_pbsv.vcf.gz.rds	promoter
chr21	37864450	37864766	317	*	AluYb8	SINE	Alu	9	2391652	309	37864436	37864758	317	323	GIAB_HG005+6+7_GRCh37_pbsv.vcf.gz.rds	intron
chr21	30263766	30264077	312	*	AluY	SINE	Alu	16	2379320	303	30263767	30264069	312	303	HCC11871_picky_nanopore_data.rds	intergenic
chr21	40344316	40344633	318	*	AluYb9	SINE	Alu	9	2395416	313	40344306	40344628	318	323	short_read_melt_1000Genomes_v2_ALL.wgs.mergedSV.v8.20130502.svs.genotypes.vcf.gz.rds	intergenic
chr21	30234680	30234984	305	*	AluYb8	SINE	Alu	23	2379270	299	30234680	30234978	305	299	A549.rds	intergenic
chr21	40881873	40882168	296	*	AluYk11	SINE	Alu	3	2396355	292	40881877	40882168	296	292	Caki2.rds	intron
chr21	25286452	25286754	303	*	AluYg6	SINE	Alu	3	2372441	303	25286447	25286755	303	309	hg38_yoruban_nigerian_NA19240.merged_nonredundant.vcf.rds	intergenic
chr22	18047370	18047717	348	*	AluYb8	SINE	Alu	16	2408996	348	18047360	18047718	348	359	GIAB_HG002_SVs_Tier1_v0.6.vcf.gz.rds	intron
chr22	18283908	18284218	311	*	AluYa5	SINE	Alu	7	2409519	311	18283896	18284218	311	323	GIAB_HG002_SVs_Tier1_v0.6.vcf.gz.rds	intron	distal enhancer like
chr22	33295772	33296080	309	*	AluYb8	SINE	Alu	13	2438224	305	33295758	33296076	309	319	GIAB_HG002_SVs_Tier1_v0.6.vcf.gz.rds	intron	distal enhancer like
chr22	37127089	37127247	159	*	AluYc	SINE	Alu	19	2446257	157	37127073	37127245	159	173	GIAB_HG002_SVs_Tier1_v0.6.vcf.gz.rds	intergenic
chr22	43549338	43549655	318	*	AluYb8	SINE	Alu	9	2460640	315	43549325	43549652	318	328	GIAB_HG002_SVs_Tier1_v0.6.vcf.gz.rds	intron	proximal enhancer like
chr22	45875029	45875350	322	*	AluYb8	SINE	Alu	16	2465154	322	45875020	45875350	322	331	GIAB_HG002_SVs_Tier1_v0.6.vcf.gz.rds	intergenic
chr22	48645224	48645530	307	*	AluYa5	SINE	Alu	16	2469351	305	48645210	48645528	307	319	GIAB_HG002_SVs_Tier1_v0.6.vcf.gz.rds	intergenic	distal enhancer like
chr22	17884251	17884561	311	*	AluYa5	SINE	Alu	10	2408662	311	17884230	17884561	311	332	GIAB_HG005+6+7_GRCh37_pbsv.vcf.gz.rds	intron
chr22	36798034	36798342	309	*	AluYa5	SINE	Alu	7	2445443	308	36798020	36798341	309	322	eichler_cell_pacbio.rds	intergenic
chr3	982598	982908	311	*	AluYa5	SINE	Alu	23	2473853	308	982589	982905	311	317	GIAB_HG002_SVs_Tier1_v0.6.vcf.gz.rds	intergenic
chr3	1781992	1782293	302	*	AluY	SINE	Alu	33	2474888	302	1781984	1782293	302	310	GIAB_HG002_SVs_Tier1_v0.6.vcf.gz.rds	intergenic
chr3	3873217	3873535	319	*	AluYb8	SINE	Alu	6	2478052	317	3873204	3873533	319	330	GIAB_HG002_SVs_Tier1_v0.6.vcf.gz.rds	intron
chr3	7347033	7347323	291	*	L1HS	LINE	L1	17	2483433	290	7347024	7347322	291	299	GIAB_HG002_SVs_Tier1_v0.6.vcf.gz.rds	intron
chr3	17731697	17732007	311	*	AluYa5	SINE	Alu	7	2502614	311	17731682	17732007	311	326	GIAB_HG002_SVs_Tier1_v0.6.vcf.gz.rds	intron
chr3	17948553	17948863	311	*	AluYa5	SINE	Alu	7	2502999	306	17948538	17948858	311	321	GIAB_HG002_SVs_Tier1_v0.6.vcf.gz.rds	intergenic	distal enhancer like
chr3	18755825	18756127	303	*	AluYa5	SINE	Alu	3	2504018	302	18755817	18756126	303	310	GIAB_HG002_SVs_Tier1_v0.6.vcf.gz.rds	intergenic
chr3	21457504	21457821	318	*	AluYb8	SINE	Alu	9	2507793	317	21457497	21457820	318	324	GIAB_HG002_SVs_Tier1_v0.6.vcf.gz.rds	intergenic
chr3	23764073	23764384	312	*	AluY	SINE	Alu	39	2510987	312	23764057	23764387	312	331	GIAB_HG002_SVs_Tier1_v0.6.vcf.gz.rds	intergenic
chr3	24090794	24091043	250	*	AluY	SINE	Alu	12	2511649	249	24090786	24091042	250	257	GIAB_HG002_SVs_Tier1_v0.6.vcf.gz.rds	intergenic	distal enhancer like
chr3	24819526	24819836	311	*	AluYa5	SINE	Alu	7	2512706	310	24819510	24819835	311	326	GIAB_HG002_SVs_Tier1_v0.6.vcf.gz.rds	intergenic
chr3	26786719	26787028	310	*	AluY	SINE	Alu	3	2515439	307	26786705	26787025	310	321	GIAB_HG002_SVs_Tier1_v0.6.vcf.gz.rds	intergenic
chr3	28167467	28167782	316	*	AluYb8	SINE	Alu	9	2517621	316	28167456	28167782	316	327	GIAB_HG002_SVs_Tier1_v0.6.vcf.gz.rds	intergenic
chr3	29620278	29620591	314	*	AluYb8	SINE	Alu	10	2519607	310	29620282	29620604	314	323	GIAB_HG002_SVs_Tier1_v0.6.vcf.gz.rds	intron
chr3	32203872	32204143	272	*	AluYb9	SINE	Alu	7	2523462	272	32203861	32204143	272	283	GIAB_HG002_SVs_Tier1_v0.6.vcf.gz.rds	intron
chr3	33300947	33301251	305	*	AluYf4	SINE	Alu	13	2525873	301	33300939	33301247	305	309	GIAB_HG002_SVs_Tier1_v0.6.vcf.gz.rds	intergenic
chr3	33553158	33554062	905	*	L1HS	LINE	L1	16	2526381	874	33553189	33554075	905	887	GIAB_HG002_SVs_Tier1_v0.6.vcf.gz.rds	intron
chr3	35051668	35051985	318	*	AluYb8	SINE	Alu	6	2528655	318	35051657	35051985	318	329	GIAB_HG002_SVs_Tier1_v0.6.vcf.gz.rds	intergenic
chr3	36108131	36108439	309	*	AluY	SINE	Alu	10	2529907	308	36108120	36108438	309	319	GIAB_HG002_SVs_Tier1_v0.6.vcf.gz.rds	intergenic
chr3	43031110	43031420	311	*	AluYa5	SINE	Alu	0	2541010	311	43031092	43031420	311	329	GIAB_HG002_SVs_Tier1_v0.6.vcf.gz.rds	intron
chr3	45768358	45768676	319	*	AluYb8	SINE	Alu	9	2545601	319	45768351	45768676	319	326	GIAB_HG002_SVs_Tier1_v0.6.vcf.gz.rds	intron
chr3	49197759	49198070	312	*	AluYa5	SINE	Alu	6	2552324	312	49197749	49198072	312	324	GIAB_HG002_SVs_Tier1_v0.6.vcf.gz.rds	intergenic
chr3	49494294	49494604	311	*	AluYa5	SINE	Alu	7	2553032	311	49494276	49494605	311	330	GIAB_HG002_SVs_Tier1_v0.6.vcf.gz.rds	intergenic
chr3	52709849	52710159	311	*	AluYa5	SINE	Alu	7	2558079	311	52709837	52710172	311	336	GIAB_HG002_SVs_Tier1_v0.6.vcf.gz.rds	intron
chr3	66049252	66049558	307	*	AluYb8	SINE	Alu	10	2579644	307	66049244	66049558	307	315	GIAB_HG002_SVs_Tier1_v0.6.vcf.gz.rds	intergenic
chr3	68870487	68870763	277	*	AluYf4	SINE	Alu	14	2584079	277	68870474	68870763	277	290	GIAB_HG002_SVs_Tier1_v0.6.vcf.gz.rds	intron
chr3	68890215	68890502	288	*	AluYa5	SINE	Alu	11	2584110	281	68890204	68890495	288	292	GIAB_HG002_SVs_Tier1_v0.6.vcf.gz.rds	intron
chr3	70415122	70415440	319	*	AluYb8	SINE	Alu	9	2586580	319	70415105	70415440	319	336	GIAB_HG002_SVs_Tier1_v0.6.vcf.gz.rds	intergenic
chr3	74765425	74765735	311	*	AluY	SINE	Alu	3	2593771	311	74765412	74765735	311	324	GIAB_HG002_SVs_Tier1_v0.6.vcf.gz.rds	intergenic
chr3	80925329	80926606	1278	*	L1HS	LINE	L1	2	2601183	1276	80925311	80926604	1278	1294	GIAB_HG002_SVs_Tier1_v0.6.vcf.gz.rds	intergenic
chr3	81346081	81346385	305	*	AluYa5	SINE	Alu	10	2601702	300	81346065	81346380	305	316	GIAB_HG002_SVs_Tier1_v0.6.vcf.gz.rds	intergenic	promoter like
chr3	81907507	81907817	311	*	AluYa5	SINE	Alu	3	2602377	306	81907492	81907812	311	321	GIAB_HG002_SVs_Tier1_v0.6.vcf.gz.rds	intergenic
chr3	83853135	83855348	2214	*	L1HS	LINE	L1	6	2604661	2214	83853115	83855349	2214	2235	GIAB_HG002_SVs_Tier1_v0.6.vcf.gz.rds	intergenic
chr3	89509975	89516006	6032	*	L1HS	LINE	L1	4	2611185	6032	89509964	89516006	6032	6043	GIAB_HG002_SVs_Tier1_v0.6.vcf.gz.rds	intron
chr3	95116206	95116523	318	*	AluYb8	SINE	Alu	6	2614132	317	95116192	95116522	318	331	GIAB_HG002_SVs_Tier1_v0.6.vcf.gz.rds	intergenic
chr3	99037449	99037757	309	*	AluY	SINE	Alu	10	2618710	309	99037445	99037757	309	313	GIAB_HG002_SVs_Tier1_v0.6.vcf.gz.rds	intergenic
chr3	99785364	99785657	294	*	AluYa5	SINE	Alu	3	2619705	293	99785350	99785656	294	307	GIAB_HG002_SVs_Tier1_v0.6.vcf.gz.rds	intron
chr3	100306762	100307073	312	*	AluYk12	SINE	Alu	3	2620575	306	100306747	100307067	312	321	GIAB_HG002_SVs_Tier1_v0.6.vcf.gz.rds	intergenic
chr3	102810352	102810663	312	*	AluYa5	SINE	Alu	10	2624185	312	102810349	102810663	312	315	GIAB_HG002_SVs_Tier1_v0.6.vcf.gz.rds	intergenic
chr3	112467401	112467712	312	*	AluYk11	SINE	Alu	3	2636937	312	112467382	112467712	312	331	GIAB_HG002_SVs_Tier1_v0.6.vcf.gz.rds	intergenic	proximal enhancer like
chr3	113854031	113854347	317	*	AluYb8	SINE	Alu	13	2639139	317	113854021	113854347	317	327	GIAB_HG002_SVs_Tier1_v0.6.vcf.gz.rds	intron
chr3	114466483	114466793	311	*	AluYf4	SINE	Alu	7	2639811	311	114466474	114466798	311	325	GIAB_HG002_SVs_Tier1_v0.6.vcf.gz.rds	intron
chr3	115024251	115024563	313	*	AluYa8	SINE	Alu	3	2640549	313	115024235	115024576	313	342	GIAB_HG002_SVs_Tier1_v0.6.vcf.gz.rds	intergenic
chr3	116275283	116275593	311	*	AluYf4	SINE	Alu	7	2642041	311	116275271	116275595	311	325	GIAB_HG002_SVs_Tier1_v0.6.vcf.gz.rds	intergenic
chr3	122138451	122138769	319	*	AluYb8	SINE	Alu	6	2650329	318	122138442	122138768	319	327	GIAB_HG002_SVs_Tier1_v0.6.vcf.gz.rds	intergenic
chr3	123236757	123237066	310	*	AluYa5	SINE	Alu	3	2652183	305	123236746	123237061	310	316	GIAB_HG002_SVs_Tier1_v0.6.vcf.gz.rds	intron
chr3	124890044	124890768	725	*	L1HS	LINE	L1	18	2654757	720	124890049	124890819	725	771	GIAB_HG002_SVs_Tier1_v0.6.vcf.gz.rds	intron
chr3	126358937	126359249	313	*	AluY	SINE	Alu	3	2657186	313	126358922	126359249	313	328	GIAB_HG002_SVs_Tier1_v0.6.vcf.gz.rds	intron
chr3	129184480	129184781	302	*	AluYb8	SINE	Alu	7	2662397	298	129184467	129184777	302	311	GIAB_HG002_SVs_Tier1_v0.6.vcf.gz.rds	intron
chr3	130347652	130352909	5258	*	L1HS	LINE	L1	3	2664471	5258	130347566	130353108	5258	5543	GIAB_HG002_SVs_Tier1_v0.6.vcf.gz.rds	intron
chr3	131315184	131315494	311	*	AluYa5	SINE	Alu	0	2665868	308	131315168	131315491	311	324	GIAB_HG002_SVs_Tier1_v0.6.vcf.gz.rds	intron
chr3	131354676	131354942	267	*	AluYa5	SINE	Alu	4	2665939	262	131354662	131354937	267	276	GIAB_HG002_SVs_Tier1_v0.6.vcf.gz.rds	intron
chr3	137072366	137073443	1078	*	L1HS	LINE	L1	1	2675111	1078	137072361	137073446	1078	1086	GIAB_HG002_SVs_Tier1_v0.6.vcf.gz.rds	intergenic
chr3	145931904	145932209	306	*	AluYa5	SINE	Alu	3	2688555	306	145931898	145932210	306	313	GIAB_HG002_SVs_Tier1_v0.6.vcf.gz.rds	intron
chr3	148566799	148567110	312	*	AluYb8	SINE	Alu	13	2691670	312	148566792	148567110	312	319	GIAB_HG002_SVs_Tier1_v0.6.vcf.gz.rds	intron
chr3	148844386	148844696	311	*	AluYa5	SINE	Alu	7	2692116	311	148844372	148844700	311	329	GIAB_HG002_SVs_Tier1_v0.6.vcf.gz.rds	intergenic
chr3	149878064	149878375	312	*	AluY	SINE	Alu	10	2693751	311	149878065	149878375	312	311	GIAB_HG002_SVs_Tier1_v0.6.vcf.gz.rds	intergenic
chr3	154096747	154097057	311	*	AluYb8	SINE	Alu	10	2699851	307	154096733	154097053	311	321	GIAB_HG002_SVs_Tier1_v0.6.vcf.gz.rds	intron
chr3	155410973	155411288	316	*	AluYb8	SINE	Alu	9	2701624	310	155410957	155411282	316	326	GIAB_HG002_SVs_Tier1_v0.6.vcf.gz.rds	intron
chr3	158116932	158117244	313	*	AluYa5	SINE	Alu	0	2705490	313	158116901	158117244	313	344	GIAB_HG002_SVs_Tier1_v0.6.vcf.gz.rds	intron
chr3	159428988	159429178	191	*	AluYa5	SINE	Alu	11	2707301	191	159428985	159429184	191	200	GIAB_HG002_SVs_Tier1_v0.6.vcf.gz.rds	intron
chr3	161246728	161247038	311	*	AluYa5	SINE	Alu	0	2710148	311	161246712	161247047	311	336	GIAB_HG002_SVs_Tier1_v0.6.vcf.gz.rds	intergenic
chr3	162408300	162408611	312	*	AluY	SINE	Alu	16	2711570	312	162408296	162408612	312	317	GIAB_HG002_SVs_Tier1_v0.6.vcf.gz.rds	intergenic
chr3	163464170	163464473	304	*	AluY	SINE	Alu	13	2712808	304	163464167	163464473	304	307	GIAB_HG002_SVs_Tier1_v0.6.vcf.gz.rds	intergenic
chr3	170119580	170119883	304	*	AluYa5	SINE	Alu	3	2721309	298	170119564	170119877	304	314	GIAB_HG002_SVs_Tier1_v0.6.vcf.gz.rds	intergenic
chr3	185017341	185017653	313	*	AluYb8	SINE	Alu	6	2744207	313	185017328	185017653	313	326	GIAB_HG002_SVs_Tier1_v0.6.vcf.gz.rds	intron	distal enhancer like
chr3	186826665	186826973	309	*	AluY	SINE	Alu	10	2747691	305	186826655	186826969	309	315	GIAB_HG002_SVs_Tier1_v0.6.vcf.gz.rds	intergenic
chr3	188304849	188305167	319	*	AluYb8	SINE	Alu	3	2750139	316	188304831	188305164	319	334	GIAB_HG002_SVs_Tier1_v0.6.vcf.gz.rds	intron
chr3	189575912	189576222	311	*	AluYf4	SINE	Alu	10	2752053	305	189575894	189576216	311	323	GIAB_HG002_SVs_Tier1_v0.6.vcf.gz.rds	intron
chr3	189955414	189955710	297	*	AluYa5	SINE	Alu	3	2752618	296	189955408	189955709	297	302	GIAB_HG002_SVs_Tier1_v0.6.vcf.gz.rds	intergenic
chr3	190290644	190290936	293	*	AluYa5	SINE	Alu	14	2753123	293	190290639	190290936	293	298	GIAB_HG002_SVs_Tier1_v0.6.vcf.gz.rds	intron
chr3	191856097	191856415	319	*	AluYb8	SINE	Alu	3	2755388	319	191856085	191856423	319	339	GIAB_HG002_SVs_Tier1_v0.6.vcf.gz.rds	intergenic
chr3	192063194	192063493	300	*	AluY	SINE	Alu	7	2755643	298	192063181	192063491	300	311	GIAB_HG002_SVs_Tier1_v0.6.vcf.gz.rds	intron
chr3	194121171	194121919	749	*	SVA_E	Other	Other	27	2758871	749	194121164	194121921	749	758	GIAB_HG002_SVs_Tier1_v0.6.vcf.gz.rds	promoter
chr3	194614733	194615040	308	*	AluYa5	SINE	Alu	13	2759855	306	194614722	194615038	308	317	GIAB_HG002_SVs_Tier1_v0.6.vcf.gz.rds	intergenic
chr3	195653524	195653828	305	*	AluY	SINE	Alu	7	2761770	305	195653513	195653828	305	316	GIAB_HG002_SVs_Tier1_v0.6.vcf.gz.rds	intergenic
chr3	195654395	195655363	969	*	LTR5_Hs	LTR	ERVK	11	2761774	969	195654390	195655363	969	974	GIAB_HG002_SVs_Tier1_v0.6.vcf.gz.rds	intergenic
chr3	2633037	2633347	311	*	AluYa5	SINE	Alu	7	2476079	311	2633026	2633347	311	322	GIAB_HG005+6+7_GRCh37_pbsv.vcf.gz.rds	intron
chr3	12351957	12352261	305	*	AluYa5	SINE	Alu	16	2493049	305	12351951	12352261	305	311	GIAB_HG005+6+7_GRCh37_pbsv.vcf.gz.rds	promoter
chr3	61475061	61475371	311	*	AluYa5	SINE	Alu	10	2572221	311	61475059	61475381	311	323	GIAB_HG005+6+7_GRCh37_pbsv.vcf.gz.rds	intergenic
chr3	72379726	72380011	286	*	AluYa5	SINE	Alu	3	2589602	281	72379710	72380006	286	297	GIAB_HG005+6+7_GRCh37_pbsv.vcf.gz.rds	intergenic
chr3	101188386	101188699	314	*	AluYb8	SINE	Alu	19	2621677	307	101188369	101188692	314	324	GIAB_HG005+6+7_GRCh37_pbsv.vcf.gz.rds	intron
chr3	102283794	102284112	319	*	AluYb8	SINE	Alu	3	2623459	319	102283774	102284112	319	339	GIAB_HG005+6+7_GRCh37_pbsv.vcf.gz.rds	intergenic
chr3	131677833	131678143	311	*	AluYa5	SINE	Alu	7	2666473	311	131677802	131678143	311	342	GIAB_HG005+6+7_GRCh37_pbsv.vcf.gz.rds	intron
chr3	169268603	169268879	277	*	AluYa5	SINE	Alu	7	2719835	277	169268600	169268879	277	280	GIAB_HG005+6+7_GRCh37_pbsv.vcf.gz.rds	intron
chr3	190669807	190670118	312	*	AluY	SINE	Alu	10	2753676	312	190669797	190670120	312	324	GIAB_HG005+6+7_GRCh37_pbsv.vcf.gz.rds	intergenic
chr3	103547920	103548229	310	*	AluYa5	SINE	Alu	3	2625018	307	103547923	103548231	310	309	HCC11871_picky_nanopore_data.rds	intergenic
chr3	172400911	172401221	311	*	AluYa5	SINE	Alu	10	2724761	307	172400896	172401217	311	322	korean_nature20098-s2.rds	intron
chr3	174416372	174416673	302	*	AluYa5	SINE	Alu	20	2727483	302	174416370	174416677	302	308	korean_nature20098-s2.rds	intron
chr3	74789883	74789946	64	*	AluYc	SINE	Alu	0	2593811	64	74789883	74789953	64	71	schatzlab_all_reads.fa.giab_h003_ngmlr-0.2.3_mapped.bam.sniffles1kb_auto_s5_noalts.vcf.gz.rds	intergenic
chr3	10397475	10397788	314	*	AluY	SINE	Alu	6	2489168	314	10397475	10397813	314	339	schatzlab_reads_lr_skbr3.fa_ngmlr-0.2.3_mapped.bam.sniffles1kb_auto_l8_s5_noalt.vcf.rds	intron	distal enhancer like
chr3	571763	572075	313	*	AluYa5	SINE	Alu	19	2473333	313	571750	572075	313	326	short_read_melt_1000Genomes_v2_ALL.wgs.mergedSV.v8.20130502.svs.genotypes.vcf.gz.rds	intergenic
chr3	13949455	13949621	167	*	AluYg6	SINE	Alu	6	2496256	167	13949443	13949626	167	184	short_read_melt_1000Genomes_v2_ALL.wgs.mergedSV.v8.20130502.svs.genotypes.vcf.gz.rds	intergenic
chr3	14132684	14133652	969	*	LTR5_Hs	LTR	ERVK	12	2496461	969	14132678	14133652	969	975	short_read_melt_1000Genomes_v2_ALL.wgs.mergedSV.v8.20130502.svs.genotypes.vcf.gz.rds	intergenic
chr3	17513064	17513188	125	*	AluYc	SINE	Alu	8	2502332	119	17513051	17513182	125	132	short_read_melt_1000Genomes_v2_ALL.wgs.mergedSV.v8.20130502.svs.genotypes.vcf.gz.rds	intron
chr3	19077017	19077310	294	*	AluYa5	SINE	Alu	3	2504450	294	19077007	19077310	294	304	short_read_melt_1000Genomes_v2_ALL.wgs.mergedSV.v8.20130502.svs.genotypes.vcf.gz.rds	intergenic
chr3	31719291	31719600	310	*	AluYb8	SINE	Alu	7	2522575	308	31719278	31719598	310	321	short_read_melt_1000Genomes_v2_ALL.wgs.mergedSV.v8.20130502.svs.genotypes.vcf.gz.rds	intron
chr3	54843331	54843644	314	*	AluYb8	SINE	Alu	13	2561372	306	54843339	54843650	314	312	short_read_melt_1000Genomes_v2_ALL.wgs.mergedSV.v8.20130502.svs.genotypes.vcf.gz.rds	intron
chr3	59125232	59125545	314	*	AluYa5	SINE	Alu	3	2568771	314	59125219	59125546	314	328	short_read_melt_1000Genomes_v2_ALL.wgs.mergedSV.v8.20130502.svs.genotypes.vcf.gz.rds	intergenic
chr3	69845641	69845923	283	*	AluYb9	SINE	Alu	14	2585795	282	69845630	69845922	283	293	short_read_melt_1000Genomes_v2_ALL.wgs.mergedSV.v8.20130502.svs.genotypes.vcf.gz.rds	intron	distal enhancer like
chr3	85225069	85225200	132	*	AluYa8	SINE	Alu	0	2606302	131	85225059	85225199	132	141	short_read_melt_1000Genomes_v2_ALL.wgs.mergedSV.v8.20130502.svs.genotypes.vcf.gz.rds	intron
chr3	87128426	87128669	244	*	AluYb8	SINE	Alu	33	2608377	242	87128416	87128667	244	252	short_read_melt_1000Genomes_v2_ALL.wgs.mergedSV.v8.20130502.svs.genotypes.vcf.gz.rds	intergenic
chr3	97435130	97435447	318	*	AluYb8	SINE	Alu	9	2616787	308	97435116	97435437	318	322	short_read_melt_1000Genomes_v2_ALL.wgs.mergedSV.v8.20130502.svs.genotypes.vcf.gz.rds	intron
chr3	127330530	127330841	312	*	AluYa5	SINE	Alu	3	2658727	312	127330517	127330843	312	327	short_read_melt_1000Genomes_v2_ALL.wgs.mergedSV.v8.20130502.svs.genotypes.vcf.gz.rds	intron
chr3	131533416	131533747	332	*	AluYa5	SINE	Alu	3	2666211	332	131533406	131533747	332	342	short_read_melt_1000Genomes_v2_ALL.wgs.mergedSV.v8.20130502.svs.genotypes.vcf.gz.rds	intron
chr3	133204762	133205073	312	*	AluY	SINE	Alu	29	2668726	310	133204748	133205071	312	324	short_read_melt_1000Genomes_v2_ALL.wgs.mergedSV.v8.20130502.svs.genotypes.vcf.gz.rds	intergenic
chr3	154648369	154648678	310	*	AluYa5	SINE	Alu	10	2700551	310	154648358	154648679	310	322	short_read_melt_1000Genomes_v2_ALL.wgs.mergedSV.v8.20130502.svs.genotypes.vcf.gz.rds	intergenic
chr3	155498778	155499056	279	*	AluYb8	SINE	Alu	18	2701802	279	155498773	155499056	279	284	short_read_melt_1000Genomes_v2_ALL.wgs.mergedSV.v8.20130502.svs.genotypes.vcf.gz.rds	intron
chr3	156113052	156113362	311	*	AluYa5	SINE	Alu	3	2702780	311	156113034	156113370	311	337	short_read_melt_1000Genomes_v2_ALL.wgs.mergedSV.v8.20130502.svs.genotypes.vcf.gz.rds	intron
chr3	160126794	160127080	287	*	AluYg6	SINE	Alu	11	2708414	285	160126787	160127078	287	292	short_read_melt_1000Genomes_v2_ALL.wgs.mergedSV.v8.20130502.svs.genotypes.vcf.gz.rds	intron
chr3	160237300	160237614	315	*	AluYb9	SINE	Alu	10	2708597	307	160237287	160237606	315	320	short_read_melt_1000Genomes_v2_ALL.wgs.mergedSV.v8.20130502.svs.genotypes.vcf.gz.rds	intron
chr3	174615621	174615931	311	*	AluYa5	SINE	Alu	3	2727725	311	174615604	174615934	311	331	short_read_melt_1000Genomes_v2_ALL.wgs.mergedSV.v8.20130502.svs.genotypes.vcf.gz.rds	intron
chr3	180961902	180962218	317	*	AluY	SINE	Alu	25	2737072	315	180961888	180962216	317	329	short_read_melt_1000Genomes_v2_ALL.wgs.mergedSV.v8.20130502.svs.genotypes.vcf.gz.rds	intron
chr3	120755626	120755697	72	*	L1HS	LINE	L1	0	2648148	71	120755625	120755696	72	72	A549.rds	intron
chr3	186029623	186029941	319	*	AluYb8	SINE	Alu	3	2746158	318	186029624	186029945	319	322	A549.rds	intron
chr3	4080905	4081347	443	*	L1HS	LINE	L1	0	2478327	435	4080896	4081339	443	444	eichler_cell_pacbio.rds	intron
chr3	19172943	19173222	280	*	AluY	SINE	Alu	11	2504578	280	19172934	19173223	280	290	eichler_cell_pacbio.rds	intergenic
chr3	26439508	26445536	6029	*	L1HS	LINE	L1	6	2514967	6029	26439494	26445536	6029	6043	eichler_cell_pacbio.rds	intergenic
chr3	31532898	31533208	311	*	AluYa5	SINE	Alu	16	2522306	311	31532883	31533208	311	326	eichler_cell_pacbio.rds	intergenic	distal enhancer like
chr3	46223518	46223795	278	*	AluYa5	SINE	Alu	11	2546320	278	46223516	46223796	278	281	eichler_cell_pacbio.rds	intron
chr3	77812828	77818814	5987	*	L1HS	LINE	L1	5	2597505	5987	77812812	77818829	5987	6018	eichler_cell_pacbio.rds	intergenic
chr3	148206485	148206794	310	*	AluY	SINE	Alu	7	2691254	310	148206477	148206795	310	319	eichler_cell_pacbio.rds	intergenic
chr3	174218867	174219167	301	*	AluYa5	SINE	Alu	10	2727198	299	174218869	174219168	301	300	eichler_cell_pacbio.rds	intron
chr3	193154611	193154911	301	*	AluYa5	SINE	Alu	13	2757301	298	193154596	193154908	301	313	eichler_cell_pacbio.rds	intron
chr3	31543676	31543987	312	*	AluY	SINE	Alu	55	2522323	293	31543666	31543968	312	303	hg38_han_chinese_HG00514.merged_nonredundant.vcf.rds	intergenic	distal enhancer like
chr3	82201946	82203207	1262	*	L1P1	LINE	L1	6	2602714	1260	82201948	82203331	1262	1384	hg38_han_chinese_HG00514.merged_nonredundant.vcf.rds	intron
chr3	165579021	165579101	81	*	AluYc	SINE	Alu	75	2715392	78	165579013	165579098	81	86	hg38_yoruban_nigerian_NA19240.merged_nonredundant.vcf.rds	intergenic
chr4	9952307	9952546	240	*	AluY	SINE	Alu	21	2782589	234	9952290	9952540	240	251	GIAB_HG002_SVs_Tier1_v0.6.vcf.gz.rds	intron
chr4	9956834	9957143	310	*	AluY	SINE	Alu	23	2782601	306	9956821	9957139	310	319	GIAB_HG002_SVs_Tier1_v0.6.vcf.gz.rds	intron
chr4	17202761	17203066	306	*	AluYk11	SINE	Alu	3	2794251	306	17202756	17203066	306	311	GIAB_HG002_SVs_Tier1_v0.6.vcf.gz.rds	intergenic
chr4	19079521	19085552	6032	*	L1HS	LINE	L1	5	2797503	6030	19079450	19085550	6032	6101	GIAB_HG002_SVs_Tier1_v0.6.vcf.gz.rds	intergenic
chr4	19643125	19643436	312	*	AluYa5	SINE	Alu	3	2798321	312	19643112	19643453	312	342	GIAB_HG002_SVs_Tier1_v0.6.vcf.gz.rds	intergenic
chr4	21161013	21167044	6032	*	L1HS	LINE	L1	3	2800418	6032	21160986	21167097	6032	6112	GIAB_HG002_SVs_Tier1_v0.6.vcf.gz.rds	intron
chr4	23721682	23721992	311	*	AluYb8	SINE	Alu	23	2804300	304	23721664	23721985	311	322	GIAB_HG002_SVs_Tier1_v0.6.vcf.gz.rds	intergenic
chr4	25497164	25497466	303	*	AluYa5	SINE	Alu	10	2807270	300	25497150	25497463	303	314	GIAB_HG002_SVs_Tier1_v0.6.vcf.gz.rds	intergenic	distal enhancer like
chr4	28564301	28564610	310	*	AluY	SINE	Alu	16	2812460	310	28564286	28564610	310	325	GIAB_HG002_SVs_Tier1_v0.6.vcf.gz.rds	intergenic	distal enhancer like
chr4	29661120	29661437	318	*	AluYb8	SINE	Alu	13	2813784	318	29661109	29661437	318	329	GIAB_HG002_SVs_Tier1_v0.6.vcf.gz.rds	intergenic
chr4	31205822	31206134	313	*	AluYb8	SINE	Alu	16	2815601	313	31205815	31206134	313	320	GIAB_HG002_SVs_Tier1_v0.6.vcf.gz.rds	intergenic
chr4	31406686	31406996	311	*	AluYa5	SINE	Alu	13	2815898	311	31406677	31407004	311	328	GIAB_HG002_SVs_Tier1_v0.6.vcf.gz.rds	intergenic
chr4	31492863	31493304	442	*	L1P1	LINE	L1	11	2816021	437	31492863	31493299	442	437	GIAB_HG002_SVs_Tier1_v0.6.vcf.gz.rds	intergenic
chr4	32540613	32540919	307	*	AluY	SINE	Alu	23	2817308	303	32540600	32540915	307	316	GIAB_HG002_SVs_Tier1_v0.6.vcf.gz.rds	intergenic
chr4	36469921	36470231	311	*	AluYa5	SINE	Alu	10	2822254	311	36469904	36470237	311	334	GIAB_HG002_SVs_Tier1_v0.6.vcf.gz.rds	intergenic
chr4	36780624	36780937	314	*	AluY	SINE	Alu	19	2822692	314	36780614	36780937	314	324	GIAB_HG002_SVs_Tier1_v0.6.vcf.gz.rds	intergenic
chr4	36842771	36843089	319	*	AluYb8	SINE	Alu	3	2822786	319	36842746	36843089	319	344	GIAB_HG002_SVs_Tier1_v0.6.vcf.gz.rds	intergenic
chr4	39031089	39031363	275	*	AluY	SINE	Alu	7	2826396	270	39031076	39031358	275	283	GIAB_HG002_SVs_Tier1_v0.6.vcf.gz.rds	intron
chr4	44507312	44507730	419	*	L1HS	LINE	L1	0	2835971	418	44507275	44507729	419	455	GIAB_HG002_SVs_Tier1_v0.6.vcf.gz.rds	intergenic
chr4	44509394	44509703	310	*	AluYg6	SINE	Alu	7	2835975	302	44509377	44509695	310	319	GIAB_HG002_SVs_Tier1_v0.6.vcf.gz.rds	intergenic
chr4	44870716	44870902	187	*	AluYb8	SINE	Alu	21	2836472	176	44870724	44870899	187	176	GIAB_HG002_SVs_Tier1_v0.6.vcf.gz.rds	intergenic
chr4	55482436	55482746	311	*	AluYa8	SINE	Alu	7	2847180	305	55482419	55482740	311	322	GIAB_HG002_SVs_Tier1_v0.6.vcf.gz.rds	intergenic
chr4	55808685	55808927	243	*	AluYa5	SINE	Alu	8	2847686	234	55808674	55808918	243	245	GIAB_HG002_SVs_Tier1_v0.6.vcf.gz.rds	intergenic	proximal enhancer like
chr4	58087360	58087734	375	*	L1HS	LINE	L1	3	2851823	375	58087336	58087734	375	399	GIAB_HG002_SVs_Tier1_v0.6.vcf.gz.rds	intergenic
chr4	58148030	58148348	319	*	AluYb8	SINE	Alu	10	2851925	313	58148016	58148342	319	327	GIAB_HG002_SVs_Tier1_v0.6.vcf.gz.rds	intergenic
chr4	58887270	58888301	1032	*	L1HS	LINE	L1	7	2852885	1030	58887272	58888330	1032	1059	GIAB_HG002_SVs_Tier1_v0.6.vcf.gz.rds	intergenic
chr4	59944565	59950595	6031	*	L1HS	LINE	L1	6	2854153	6031	59944559	59950601	6031	6043	GIAB_HG002_SVs_Tier1_v0.6.vcf.gz.rds	intergenic
chr4	61569246	61569558	313	*	AluYa5	SINE	Alu	3	2855984	313	61569228	61569558	313	331	GIAB_HG002_SVs_Tier1_v0.6.vcf.gz.rds	intergenic
chr4	64442555	64442873	319	*	AluYb8	SINE	Alu	16	2859420	316	64442532	64442870	319	339	GIAB_HG002_SVs_Tier1_v0.6.vcf.gz.rds	intergenic
chr4	64783657	64784554	898	*	SVA_F	Other	Other	43	2859824	898	64783584	64784554	898	971	GIAB_HG002_SVs_Tier1_v0.6.vcf.gz.rds	intergenic
chr4	66755390	66755662	273	*	AluYa5	SINE	Alu	18	2861956	266	66755375	66755655	273	281	GIAB_HG002_SVs_Tier1_v0.6.vcf.gz.rds	intergenic
chr4	67537948	67538253	306	*	AluYa5	SINE	Alu	3	2862862	301	67537931	67538248	306	318	GIAB_HG002_SVs_Tier1_v0.6.vcf.gz.rds	intergenic
chr4	69036904	69037214	311	*	AluY	SINE	Alu	29	2864986	310	69036892	69037213	311	322	GIAB_HG002_SVs_Tier1_v0.6.vcf.gz.rds	intergenic
chr4	69959847	69960165	319	*	AluY	SINE	Alu	6	2866179	319	69959841	69960165	319	325	GIAB_HG002_SVs_Tier1_v0.6.vcf.gz.rds	intergenic
chr4	71926417	71926567	151	*	AluYc	SINE	Alu	7	2868864	151	71926412	71926572	151	161	GIAB_HG002_SVs_Tier1_v0.6.vcf.gz.rds	intergenic
chr4	72829641	72829956	316	*	AluYb8	SINE	Alu	19	2870022	315	72829626	72829955	316	330	GIAB_HG002_SVs_Tier1_v0.6.vcf.gz.rds	intergenic
chr4	75642765	75648797	6033	*	L1HS	LINE	L1	5	2873694	6033	75642742	75648799	6033	6058	GIAB_HG002_SVs_Tier1_v0.6.vcf.gz.rds	intergenic
chr4	78236288	78236536	249	*	L1HS	LINE	L1	24	2877920	249	78236274	78236540	249	267	GIAB_HG002_SVs_Tier1_v0.6.vcf.gz.rds	intergenic
chr4	79269134	79275167	6034	*	L1HS	LINE	L1	5	2879362	6034	79269120	79275195	6034	6076	GIAB_HG002_SVs_Tier1_v0.6.vcf.gz.rds	intron
chr4	80205742	80206062	321	*	AluYb8	SINE	Alu	12	2880743	315	80205728	80206056	321	329	GIAB_HG002_SVs_Tier1_v0.6.vcf.gz.rds	intron
chr4	80888061	80894087	6027	*	L1HS	LINE	L1	4	2881525	6023	80888065	80894089	6027	6025	GIAB_HG002_SVs_Tier1_v0.6.vcf.gz.rds	intron
chr4	81302547	81302865	319	*	AluYb8	SINE	Alu	6	2881994	319	81302526	81302865	319	340	GIAB_HG002_SVs_Tier1_v0.6.vcf.gz.rds	intron
chr4	81456497	81456677	181	*	AluYa5	SINE	Alu	0	2882180	181	81456481	81456677	181	197	GIAB_HG002_SVs_Tier1_v0.6.vcf.gz.rds	intron
chr4	81991530	81991841	312	*	AluY	SINE	Alu	10	2882818	307	81991515	81991836	312	322	GIAB_HG002_SVs_Tier1_v0.6.vcf.gz.rds	intergenic
chr4	83179793	83180081	289	*	AluYc	SINE	Alu	7	2884476	289	83179778	83180090	289	313	GIAB_HG002_SVs_Tier1_v0.6.vcf.gz.rds	intergenic
chr4	83395521	83395832	312	*	AluY	SINE	Alu	10	2884884	309	83395508	83395829	312	322	GIAB_HG002_SVs_Tier1_v0.6.vcf.gz.rds	intergenic
chr4	84221719	84221995	277	*	AluYa5	SINE	Alu	11	2886510	275	84221708	84221993	277	286	GIAB_HG002_SVs_Tier1_v0.6.vcf.gz.rds	intron
chr4	86310522	86310830	309	*	AluYa5	SINE	Alu	7	2889674	309	86310519	86310830	309	312	GIAB_HG002_SVs_Tier1_v0.6.vcf.gz.rds	intergenic
chr4	86564392	86564710	319	*	AluYb9	SINE	Alu	3	2889982	319	86564378	86564710	319	333	GIAB_HG002_SVs_Tier1_v0.6.vcf.gz.rds	intron
chr4	86660767	86661078	312	*	AluY	SINE	Alu	13	2890104	311	86660755	86661077	312	323	GIAB_HG002_SVs_Tier1_v0.6.vcf.gz.rds	intron
chr4	87066366	87066538	173	*	AluY	SINE	Alu	23	2890540	170	87066353	87066535	173	183	GIAB_HG002_SVs_Tier1_v0.6.vcf.gz.rds	intron
chr4	88032150	88032468	319	*	AluY	SINE	Alu	6	2892014	319	88032137	88032469	319	333	GIAB_HG002_SVs_Tier1_v0.6.vcf.gz.rds	intron
chr4	88268275	88274298	6024	*	L1HS	LINE	L1	3	2892447	6024	88268243	88274298	6024	6056	GIAB_HG002_SVs_Tier1_v0.6.vcf.gz.rds	intron
chr4	88484097	88486294	2198	*	L1HS	LINE	L1	2	2892826	2198	88483883	88486312	2198	2430	GIAB_HG002_SVs_Tier1_v0.6.vcf.gz.rds	intergenic
chr4	88775647	88775952	306	*	AluYb8	SINE	Alu	3	2893224	306	88775635	88775952	306	318	GIAB_HG002_SVs_Tier1_v0.6.vcf.gz.rds	intergenic
chr4	89037693	89038004	312	*	AluY	SINE	Alu	6	2893657	312	89037668	89038004	312	337	GIAB_HG002_SVs_Tier1_v0.6.vcf.gz.rds	intron
chr4	89522925	89523229	305	*	AluYa5	SINE	Alu	7	2894660	299	89522908	89523223	305	316	GIAB_HG002_SVs_Tier1_v0.6.vcf.gz.rds	intron
chr4	89681473	89681783	311	*	AluYh9	SINE	Alu	7	2894842	310	89681460	89681782	311	323	GIAB_HG002_SVs_Tier1_v0.6.vcf.gz.rds	promoter	distal enhancer like
chr4	91596877	91602908	6032	*	L1HS	LINE	L1	4	2897372	6032	91596785	91602908	6032	6124	GIAB_HG002_SVs_Tier1_v0.6.vcf.gz.rds	intron
chr4	93393073	93393383	311	*	AluYa5	SINE	Alu	13	2899419	311	93393064	93393384	311	321	GIAB_HG002_SVs_Tier1_v0.6.vcf.gz.rds	intron
chr4	94559458	94565488	6031	*	L1HS	LINE	L1	5	2900809	6031	94559439	94565490	6031	6052	GIAB_HG002_SVs_Tier1_v0.6.vcf.gz.rds	intron
chr4	95498972	95499280	309	*	AluYa5	SINE	Alu	0	2902105	309	95498964	95499280	309	317	GIAB_HG002_SVs_Tier1_v0.6.vcf.gz.rds	intron
chr4	95870456	95870766	311	*	AluYb8	SINE	Alu	19	2902650	311	95870448	95870766	311	319	GIAB_HG002_SVs_Tier1_v0.6.vcf.gz.rds	intron
chr4	97572114	97572429	316	*	AluYb9	SINE	Alu	13	2904673	308	97572102	97572421	316	320	GIAB_HG002_SVs_Tier1_v0.6.vcf.gz.rds	intergenic
chr4	97897220	97897531	312	*	AluYa5	SINE	Alu	6	2905042	311	97897194	97897530	312	337	GIAB_HG002_SVs_Tier1_v0.6.vcf.gz.rds	intergenic
chr4	98110656	98110966	311	*	AluYa5	SINE	Alu	7	2905320	311	98110644	98110970	311	327	GIAB_HG002_SVs_Tier1_v0.6.vcf.gz.rds	intergenic
chr4	98133385	98133689	305	*	AluYa5	SINE	Alu	3	2905343	305	98133375	98133689	305	315	GIAB_HG002_SVs_Tier1_v0.6.vcf.gz.rds	intergenic
chr4	98181277	98181586	310	*	AluYa5	SINE	Alu	0	2905404	306	98181261	98181582	310	322	GIAB_HG002_SVs_Tier1_v0.6.vcf.gz.rds	intergenic
chr4	98590665	98590974	310	*	AluYb8	SINE	Alu	10	2905864	306	98590652	98590970	310	319	GIAB_HG002_SVs_Tier1_v0.6.vcf.gz.rds	intron
chr4	100070299	100070604	306	*	AluYa5	SINE	Alu	3	2908119	306	100070288	100070604	306	317	GIAB_HG002_SVs_Tier1_v0.6.vcf.gz.rds	intron
chr4	101244846	101245113	268	*	AluYg6	SINE	Alu	8	2909753	265	101244846	101245110	268	265	GIAB_HG002_SVs_Tier1_v0.6.vcf.gz.rds	intergenic
chr4	102787785	102788330	546	*	L1HS	LINE	L1	11	2911718	545	102787786	102788351	546	566	GIAB_HG002_SVs_Tier1_v0.6.vcf.gz.rds	intron
chr4	107419488	107419799	312	*	AluY	SINE	Alu	6	2917718	298	107419502	107419799	312	298	GIAB_HG002_SVs_Tier1_v0.6.vcf.gz.rds	intergenic
chr4	108127829	108131714	3886	*	L1HS	LINE	L1	4	2918558	3886	108127808	108131714	3886	3907	GIAB_HG002_SVs_Tier1_v0.6.vcf.gz.rds	intron	distal enhancer like
chr4	109107684	109107975	292	*	AluYd8	SINE	Alu	3	2919855	292	109107674	109107975	292	302	GIAB_HG002_SVs_Tier1_v0.6.vcf.gz.rds	intergenic
chr4	110498754	110499065	312	*	AluYf4	SINE	Alu	19	2921941	312	110498740	110499065	312	326	GIAB_HG002_SVs_Tier1_v0.6.vcf.gz.rds	intron
chr4	111808765	111809064	300	*	AluYb8	SINE	Alu	20	2923877	295	111808750	111809059	300	310	GIAB_HG002_SVs_Tier1_v0.6.vcf.gz.rds	intergenic
chr4	113469988	113470286	299	*	AluYa5	SINE	Alu	7	2925921	294	113469974	113470281	299	308	GIAB_HG002_SVs_Tier1_v0.6.vcf.gz.rds	intron
chr4	115624609	115624870	262	*	AluYb9	SINE	Alu	4	2928824	262	115624597	115624870	262	274	GIAB_HG002_SVs_Tier1_v0.6.vcf.gz.rds	intergenic
chr4	117251486	117251796	311	*	AluYa5	SINE	Alu	3	2930705	310	117251478	117251795	311	318	GIAB_HG002_SVs_Tier1_v0.6.vcf.gz.rds	intergenic
chr4	117420644	117420912	269	*	AluY	SINE	Alu	4	2930917	265	117420629	117420908	269	280	GIAB_HG002_SVs_Tier1_v0.6.vcf.gz.rds	intergenic
chr4	119296368	119296678	311	*	AluYa5	SINE	Alu	10	2933108	311	119296342	119296678	311	337	GIAB_HG002_SVs_Tier1_v0.6.vcf.gz.rds	intergenic
chr4	120017252	120017559	308	*	AluYa5	SINE	Alu	10	2934217	304	120017235	120017555	308	321	GIAB_HG002_SVs_Tier1_v0.6.vcf.gz.rds	intergenic
chr4	121407659	121407969	311	*	AluYa5	SINE	Alu	10	2936093	311	121407647	121407970	311	324	GIAB_HG002_SVs_Tier1_v0.6.vcf.gz.rds	intergenic
chr4	121808941	121809246	306	*	AluYa5	SINE	Alu	7	2936590	306	121808929	121809246	306	318	GIAB_HG002_SVs_Tier1_v0.6.vcf.gz.rds	intron
chr4	125671751	125672061	311	*	AluYb8	SINE	Alu	10	2941799	307	125671738	125672057	311	320	GIAB_HG002_SVs_Tier1_v0.6.vcf.gz.rds	intergenic
chr4	125867374	125867684	311	*	AluYa5	SINE	Alu	3	2942050	311	125867361	125867690	311	330	GIAB_HG002_SVs_Tier1_v0.6.vcf.gz.rds	intergenic
chr4	131694837	131695080	244	*	AluYb8	SINE	Alu	16	2949735	238	131694825	131695074	244	250	GIAB_HG002_SVs_Tier1_v0.6.vcf.gz.rds	intergenic
chr4	133619886	133620182	297	*	AluYd8	SINE	Alu	0	2952052	297	133619876	133620182	297	307	GIAB_HG002_SVs_Tier1_v0.6.vcf.gz.rds	intergenic
chr4	133819613	133819924	312	*	AluY	SINE	Alu	3	2952299	308	133819597	133819920	312	324	GIAB_HG002_SVs_Tier1_v0.6.vcf.gz.rds	intergenic
chr4	134141611	134141912	302	*	AluYa5	SINE	Alu	10	2952650	301	134141602	134141911	302	310	GIAB_HG002_SVs_Tier1_v0.6.vcf.gz.rds	intergenic
chr4	134295554	134295863	310	*	AluY	SINE	Alu	10	2952838	310	134295543	134295863	310	321	GIAB_HG002_SVs_Tier1_v0.6.vcf.gz.rds	intergenic
chr4	135927550	135927861	312	*	AluYa5	SINE	Alu	3	2954601	308	135927536	135927857	312	322	GIAB_HG002_SVs_Tier1_v0.6.vcf.gz.rds	intergenic
chr4	139468877	139473208	4332	*	L1HS	LINE	L1	3	2958703	4332	139468835	139473221	4332	4387	GIAB_HG002_SVs_Tier1_v0.6.vcf.gz.rds	intergenic
chr4	141145862	141146149	288	*	AluYa5	SINE	Alu	7	2961580	282	141145851	141146143	288	293	GIAB_HG002_SVs_Tier1_v0.6.vcf.gz.rds	intergenic
chr4	147920598	147920903	306	*	AluYa5	SINE	Alu	7	2970726	306	147920590	147920903	306	314	GIAB_HG002_SVs_Tier1_v0.6.vcf.gz.rds	intergenic
chr4	150161056	150161378	323	*	AluYb8	SINE	Alu	12	2973728	323	150161039	150161381	323	343	GIAB_HG002_SVs_Tier1_v0.6.vcf.gz.rds	intergenic
chr4	150951040	150951349	310	*	AluY	SINE	Alu	13	2974756	310	150951027	150951349	310	323	GIAB_HG002_SVs_Tier1_v0.6.vcf.gz.rds	intergenic
chr4	152340717	152341560	844	*	L1HS	LINE	L1	4	2977116	836	152340705	152341552	844	848	GIAB_HG002_SVs_Tier1_v0.6.vcf.gz.rds	intron
chr4	157002053	157002343	291	*	AluYf4	SINE	Alu	10	2983820	291	157002032	157002343	291	312	GIAB_HG002_SVs_Tier1_v0.6.vcf.gz.rds	intergenic
chr4	163062258	163062566	309	*	AluYg6	SINE	Alu	7	2991509	307	163062245	163062564	309	320	GIAB_HG002_SVs_Tier1_v0.6.vcf.gz.rds	intron
chr4	163232414	163232719	306	*	AluYa5	SINE	Alu	10	2991732	301	163232405	163232714	306	310	GIAB_HG002_SVs_Tier1_v0.6.vcf.gz.rds	intergenic
chr4	164501950	164502253	304	*	AluYb8	SINE	Alu	7	2993482	304	164501940	164502253	304	314	GIAB_HG002_SVs_Tier1_v0.6.vcf.gz.rds	intron
chr4	166468028	166468304	277	*	AluYa5	SINE	Alu	11	2996357	277	166468011	166468313	277	303	GIAB_HG002_SVs_Tier1_v0.6.vcf.gz.rds	intergenic
chr4	167108111	167108429	319	*	AluYb8	SINE	Alu	6	2997124	319	167108087	167108429	319	343	GIAB_HG002_SVs_Tier1_v0.6.vcf.gz.rds	intergenic
chr4	167677046	167683059	6014	*	L1HS	LINE	L1	4	2997785	6014	167677025	167683060	6014	6036	GIAB_HG002_SVs_Tier1_v0.6.vcf.gz.rds	intron
chr4	177869332	177869640	309	*	AluYa5	SINE	Alu	3	3011063	303	177869318	177869634	309	317	GIAB_HG002_SVs_Tier1_v0.6.vcf.gz.rds	intergenic
chr4	178156838	178157156	319	*	AluYb8	SINE	Alu	6	3011462	319	178156827	178157156	319	330	GIAB_HG002_SVs_Tier1_v0.6.vcf.gz.rds	intergenic
chr4	179956852	179957167	316	*	AluYb9	SINE	Alu	19	3013834	309	179956841	179957160	316	320	GIAB_HG002_SVs_Tier1_v0.6.vcf.gz.rds	intergenic
chr4	181317287	181317456	170	*	AluY	SINE	Alu	12	3015503	168	181317271	181317454	170	184	GIAB_HG002_SVs_Tier1_v0.6.vcf.gz.rds	intergenic
chr4	181549435	181549742	308	*	AluYa5	SINE	Alu	3	3015759	308	181549428	181549742	308	315	GIAB_HG002_SVs_Tier1_v0.6.vcf.gz.rds	intergenic
chr4	183082287	183082590	304	*	AluY	SINE	Alu	3	3017498	299	183082277	183082585	304	309	GIAB_HG002_SVs_Tier1_v0.6.vcf.gz.rds	intron
chr4	184754853	184755157	305	*	AluYa5	SINE	Alu	13	3020040	299	184754838	184755151	305	314	GIAB_HG002_SVs_Tier1_v0.6.vcf.gz.rds	intergenic
chr4	185665779	185666090	312	*	AluY	SINE	Alu	6	3021421	311	185665771	185666089	312	319	GIAB_HG002_SVs_Tier1_v0.6.vcf.gz.rds	intergenic
chr4	186155554	186155856	303	*	AluY	SINE	Alu	7	3022276	298	186155540	186155851	303	312	GIAB_HG002_SVs_Tier1_v0.6.vcf.gz.rds	intron
chr4	186198875	186199185	311	*	AluYa5	SINE	Alu	0	3022351	310	186198865	186199184	311	320	GIAB_HG002_SVs_Tier1_v0.6.vcf.gz.rds	intron
chr4	187795709	187796018	310	*	AluYa5	SINE	Alu	7	3024537	309	187795697	187796017	310	321	GIAB_HG002_SVs_Tier1_v0.6.vcf.gz.rds	intergenic
chr4	189793254	189793561	308	*	AluYa5	SINE	Alu	36	3027382	305	189793239	189793558	308	320	GIAB_HG002_SVs_Tier1_v0.6.vcf.gz.rds	intergenic
chr4	189969688	189970030	343	*	AluYb8	SINE	Alu	13	3027596	343	189969676	189970030	343	355	GIAB_HG002_SVs_Tier1_v0.6.vcf.gz.rds	intergenic
chr4	190058239	190064258	6020	*	L1HS	LINE	L1	5	3027697	6020	190057998	190064272	6020	6275	GIAB_HG002_SVs_Tier1_v0.6.vcf.gz.rds	intergenic
chr4	190253848	190254160	313	*	AluYb8	SINE	Alu	13	3027882	313	190253838	190254160	313	323	GIAB_HG002_SVs_Tier1_v0.6.vcf.gz.rds	intergenic
chr4	401051	401369	319	*	AluYb8	SINE	Alu	13	2767080	319	401039	401369	319	331	GIAB_HG005+6+7_GRCh37_pbsv.vcf.gz.rds	intergenic
chr4	16946253	16946549	297	*	AluYb8	SINE	Alu	7	2793778	297	16946240	16946549	297	310	GIAB_HG005+6+7_GRCh37_pbsv.vcf.gz.rds	intergenic
chr4	34268246	34268337	92	*	AluYa8	SINE	Alu	11	2819475	88	34268237	34268333	92	97	GIAB_HG005+6+7_GRCh37_pbsv.vcf.gz.rds	intergenic
chr4	34531640	34531950	311	*	AluYa5	SINE	Alu	7	2819807	311	34531616	34531950	311	335	GIAB_HG005+6+7_GRCh37_pbsv.vcf.gz.rds	intergenic
chr4	55998570	55998888	319	*	AluYb8	SINE	Alu	3	2847930	319	55998554	55998888	319	335	GIAB_HG005+6+7_GRCh37_pbsv.vcf.gz.rds	intergenic
chr4	61035485	61035804	320	*	AluYb8	SINE	Alu	12	2855371	320	61035479	61035806	320	328	GIAB_HG005+6+7_GRCh37_pbsv.vcf.gz.rds	intergenic
chr4	90548299	90548615	317	*	AluYb9	SINE	Alu	16	2896136	316	90548291	90548614	317	324	GIAB_HG005+6+7_GRCh37_pbsv.vcf.gz.rds	intergenic
chr4	100023050	100023368	319	*	AluYb8	SINE	Alu	9	2908040	319	100023042	100023377	319	336	GIAB_HG005+6+7_GRCh37_pbsv.vcf.gz.rds	intron
chr4	120013813	120014125	313	*	AluYb8	SINE	Alu	13	2934210	313	120013808	120014132	313	325	GIAB_HG005+6+7_GRCh37_pbsv.vcf.gz.rds	intergenic
chr4	120244572	120244885	314	*	AluY	SINE	Alu	26	2934550	314	120244558	120244903	314	346	GIAB_HG005+6+7_GRCh37_pbsv.vcf.gz.rds	promoter
chr4	130216528	130219482	2955	*	L1PA2	LINE	L1	8	2947974	2955	130216499	130219482	2955	2984	GIAB_HG005+6+7_GRCh37_pbsv.vcf.gz.rds	intergenic
chr4	130590929	130591216	288	*	AluYb8	SINE	Alu	14	2948417	283	130590920	130591211	288	292	GIAB_HG005+6+7_GRCh37_pbsv.vcf.gz.rds	intergenic
chr4	133790477	133790795	319	*	AluYb9	SINE	Alu	6	2952269	319	133790463	133790796	319	334	GIAB_HG005+6+7_GRCh37_pbsv.vcf.gz.rds	intergenic
chr4	161034246	161034517	272	*	AluY	SINE	Alu	7	2989145	272	161034238	161034523	272	286	GIAB_HG005+6+7_GRCh37_pbsv.vcf.gz.rds	intergenic
chr4	167412040	167412139	100	*	AluYa8	SINE	Alu	0	2997472	100	167412029	167412139	100	111	GIAB_HG005+6+7_GRCh37_pbsv.vcf.gz.rds	intergenic
chr4	171888870	171889179	310	*	AluYg6	SINE	Alu	13	3003469	305	171888855	171889174	310	320	GIAB_HG005+6+7_GRCh37_pbsv.vcf.gz.rds	intergenic
chr4	178514257	178514567	311	*	AluYb8	SINE	Alu	3	3011988	307	178514244	178514563	311	320	GIAB_HG005+6+7_GRCh37_pbsv.vcf.gz.rds	intron
chr4	160952524	160952828	305	*	AluYa5	SINE	Alu	10	2989043	303	160952523	160952826	305	304	HCC11871_picky_nanopore_data.rds	intergenic
chr4	5834886	5835192	307	*	AluYa5	SINE	Alu	13	2775882	307	5834879	5835192	307	314	korean_nature20098-s2.rds	intron
chr4	37766292	37766609	318	*	AluYb8	SINE	Alu	16	2824187	318	37766282	37766610	318	329	korean_nature20098-s2.rds	intergenic
chr4	41445209	41445295	87	*	AluYb8	SINE	Alu	0	2831670	87	41445208	41445302	87	95	schatzlab_all_reads.fa.giab_h004_ngmlr-0.2.3_mapped.bam.sniffles1kb_auto_s5_noalts.vcf.gz.rds	intron	distal enhancer like
chr4	72785728	72786024	297	*	AluYd8	SINE	Alu	7	2869964	297	72785707	72786033	297	327	schatzlab_na12878_ngm_Nanopore_human_ngmlr-0.2.3_mapped.bam.sniffles1kb_auto_s5_noalts.vcf.rds	intergenic
chr4	171549673	171549983	311	*	AluYa5	SINE	Alu	16	3003061	311	171549658	171549992	311	335	schatzlab_na12878_ngm_Nanopore_human_ngmlr-0.2.3_mapped.bam.sniffles1kb_auto_s5_noalts.vcf.rds	intergenic
chr4	71194623	71200024	5402	*	L1HS	LINE	L1	4	2867584	5401	71194624	71200103	5402	5480	schatzlab_reads_lr_skbr3.fa_ngmlr-0.2.3_mapped.bam.sniffles1kb_auto_l8_s5_noalt.vcf.rds	promoter
chr4	122448047	122448224	178	*	AluY	SINE	Alu	23	2937393	178	122448047	122448232	178	186	schatzlab_reads_lr_skbr3.fa_ngmlr-0.2.3_mapped.bam.sniffles1kb_auto_l8_s5_noalt.vcf.rds	intergenic
chr4	33473419	33473729	311	*	AluYa5	SINE	Alu	10	2818469	311	33473404	33473743	311	340	short_read_melt_1000Genomes_v2_ALL.wgs.mergedSV.v8.20130502.svs.genotypes.vcf.gz.rds	intergenic
chr4	65199456	65199773	318	*	AluYb8	SINE	Alu	9	2860268	318	65199443	65199773	318	331	short_read_melt_1000Genomes_v2_ALL.wgs.mergedSV.v8.20130502.svs.genotypes.vcf.gz.rds	intron
chr4	91381195	91381496	302	*	AluYg6	SINE	Alu	10	2897078	297	91381183	91381491	302	309	short_read_melt_1000Genomes_v2_ALL.wgs.mergedSV.v8.20130502.svs.genotypes.vcf.gz.rds	intron
chr4	91382205	91382517	313	*	AluYa5	SINE	Alu	0	2897079	313	91382199	91382518	313	320	short_read_melt_1000Genomes_v2_ALL.wgs.mergedSV.v8.20130502.svs.genotypes.vcf.gz.rds	intron
chr4	100764001	100764113	113	*	AluYc	SINE	Alu	27	2909025	113	100763989	100764113	113	125	short_read_melt_1000Genomes_v2_ALL.wgs.mergedSV.v8.20130502.svs.genotypes.vcf.gz.rds	intron	proximal enhancer like
chr4	101751946	101752259	314	*	AluYa5	SINE	Alu	6	2910402	314	101751934	101752259	314	326	short_read_melt_1000Genomes_v2_ALL.wgs.mergedSV.v8.20130502.svs.genotypes.vcf.gz.rds	intergenic
chr4	106370093	106370403	311	*	AluYa8	SINE	Alu	0	2916348	311	106370079	106370417	311	339	short_read_melt_1000Genomes_v2_ALL.wgs.mergedSV.v8.20130502.svs.genotypes.vcf.gz.rds	intron
chr4	112059282	112059585	304	*	AluYa5	SINE	Alu	16	2924160	300	112059269	112059581	304	313	short_read_melt_1000Genomes_v2_ALL.wgs.mergedSV.v8.20130502.svs.genotypes.vcf.gz.rds	intergenic
chr4	115768250	115768560	311	*	AluYa5	SINE	Alu	3	2928989	311	115768241	115768572	311	332	short_read_melt_1000Genomes_v2_ALL.wgs.mergedSV.v8.20130502.svs.genotypes.vcf.gz.rds	intron
chr4	127640385	127640696	312	*	AluY	SINE	Alu	19	2944107	307	127640373	127640691	312	319	short_read_melt_1000Genomes_v2_ALL.wgs.mergedSV.v8.20130502.svs.genotypes.vcf.gz.rds	intergenic
chr4	133100043	133100356	314	*	AluYb9	SINE	Alu	10	2951479	309	133100027	133100351	314	325	short_read_melt_1000Genomes_v2_ALL.wgs.mergedSV.v8.20130502.svs.genotypes.vcf.gz.rds	intergenic
chr4	133865600	133871588	5989	*	L1PA2	LINE	L1	16	2952357	5989	133865277	133871619	5989	6343	short_read_melt_1000Genomes_v2_ALL.wgs.mergedSV.v8.20130502.svs.genotypes.vcf.gz.rds	intergenic
chr4	154235335	154235595	261	*	AluYa5	SINE	Alu	8	2979970	257	154235322	154235591	261	270	short_read_melt_1000Genomes_v2_ALL.wgs.mergedSV.v8.20130502.svs.genotypes.vcf.gz.rds	intron
chr4	158107247	158107557	311	*	AluY	SINE	Alu	10	2985201	311	158107236	158107557	311	322	short_read_melt_1000Genomes_v2_ALL.wgs.mergedSV.v8.20130502.svs.genotypes.vcf.gz.rds	intergenic
chr4	163863165	163863475	311	*	AluYa5	SINE	Alu	7	2992598	311	163863141	163863475	311	335	short_read_melt_1000Genomes_v2_ALL.wgs.mergedSV.v8.20130502.svs.genotypes.vcf.gz.rds	intergenic
chr4	166895285	166895591	307	*	AluYa5	SINE	Alu	13	2996901	305	166895278	166895589	307	312	short_read_melt_1000Genomes_v2_ALL.wgs.mergedSV.v8.20130502.svs.genotypes.vcf.gz.rds	intron
chr4	183438529	183438835	307	*	AluY	SINE	Alu	13	3017868	307	183438516	183438835	307	320	short_read_melt_1000Genomes_v2_ALL.wgs.mergedSV.v8.20130502.svs.genotypes.vcf.gz.rds	intron
chr4	114154255	114154590	336	*	AluYa5	SINE	Alu	3	2927083	328	114154263	114154592	336	330	Caki2.rds	intron
chr4	36908105	36908414	310	*	AluY	SINE	Alu	10	2822868	310	36908093	36908435	310	343	eichler_cell_pacbio.rds	intergenic
chr4	44319241	44319555	315	*	AluYb8	SINE	Alu	10	2835737	315	44319236	44319557	315	322	eichler_cell_pacbio.rds	intron
chr4	56077580	56077897	318	*	L1P1	LINE	L1	46	2848044	307	56077591	56077898	318	308	eichler_cell_pacbio.rds	intergenic
chr4	86462295	86462605	311	*	AluYa5	SINE	Alu	10	2889871	311	86462285	86462606	311	322	eichler_cell_pacbio.rds	intron
chr4	110339337	110339474	138	*	AluYa8	SINE	Alu	7	2921640	138	110339333	110339474	138	142	eichler_cell_pacbio.rds	intergenic
chr4	141926940	141927238	299	*	AluYa5	SINE	Alu	3	2962736	299	141926928	141927241	299	314	eichler_cell_pacbio.rds	intron
chr4	147584765	147585074	310	*	AluYa5	SINE	Alu	10	2970328	310	147584750	147585075	310	326	eichler_cell_pacbio.rds	intergenic
chr5	1682475	1682780	306	*	AluYa5	SINE	Alu	3	3030385	301	1682463	1682775	306	313	GIAB_HG002_SVs_Tier1_v0.6.vcf.gz.rds	intergenic
chr5	1941151	1941456	306	*	AluYb8	SINE	Alu	16	3030632	304	1941144	1941454	306	311	GIAB_HG002_SVs_Tier1_v0.6.vcf.gz.rds	intergenic
chr5	3499273	3499586	314	*	AluYb8	SINE	Alu	13	3032074	310	3499261	3499582	314	322	GIAB_HG002_SVs_Tier1_v0.6.vcf.gz.rds	intron
chr5	3502323	3502641	319	*	AluYb8	SINE	Alu	13	3032080	319	3502313	3502641	319	329	GIAB_HG002_SVs_Tier1_v0.6.vcf.gz.rds	intron
chr5	6524386	6524698	313	*	AluYb8	SINE	Alu	35	3035370	309	6524375	6524694	313	320	GIAB_HG002_SVs_Tier1_v0.6.vcf.gz.rds	intergenic
chr5	7221938	7222248	311	*	AluYb8	SINE	Alu	10	3036250	311	7221928	7222248	311	321	GIAB_HG002_SVs_Tier1_v0.6.vcf.gz.rds	intergenic
chr5	8027012	8027320	309	*	AluY	SINE	Alu	7	3037198	281	8027040	8027333	309	294	GIAB_HG002_SVs_Tier1_v0.6.vcf.gz.rds	intergenic
chr5	8937853	8938820	968	*	LTR5_Hs	LTR	ERVK	20	3038310	968	8937847	8938820	968	974	GIAB_HG002_SVs_Tier1_v0.6.vcf.gz.rds	intergenic
chr5	9400613	9400880	268	*	AluYa5	SINE	Alu	8	3038769	268	9400610	9400880	268	271	GIAB_HG002_SVs_Tier1_v0.6.vcf.gz.rds	intron
chr5	9411773	9412079	307	*	AluYa5	SINE	Alu	3	3038779	302	9411760	9412074	307	315	GIAB_HG002_SVs_Tier1_v0.6.vcf.gz.rds	intron
chr5	10005279	10005578	300	*	AluYa8	SINE	Alu	13	3039515	287	10005264	10005565	300	302	GIAB_HG002_SVs_Tier1_v0.6.vcf.gz.rds	intergenic
chr5	11339039	11339349	311	*	AluYf4	SINE	Alu	13	3041475	311	11339025	11339349	311	325	GIAB_HG002_SVs_Tier1_v0.6.vcf.gz.rds	intron
chr5	12186501	12186791	291	*	AluYa5	SINE	Alu	0	3042489	291	12186487	12186791	291	305	GIAB_HG002_SVs_Tier1_v0.6.vcf.gz.rds	intergenic
chr5	13855313	13855616	304	*	AluYa5	SINE	Alu	0	3044652	303	13855300	13855615	304	316	GIAB_HG002_SVs_Tier1_v0.6.vcf.gz.rds	intron
chr5	13895092	13895386	295	*	AluYa5	SINE	Alu	3	3044699	288	13895082	13895379	295	298	GIAB_HG002_SVs_Tier1_v0.6.vcf.gz.rds	intron
chr5	21651580	21651890	311	*	AluYa5	SINE	Alu	13	3055256	311	21651568	21651891	311	324	GIAB_HG002_SVs_Tier1_v0.6.vcf.gz.rds	intron
chr5	22796617	22796928	312	*	AluYa5	SINE	Alu	10	3056641	312	22796610	22796928	312	319	GIAB_HG002_SVs_Tier1_v0.6.vcf.gz.rds	intron
chr5	24091622	24091932	311	*	AluYa5	SINE	Alu	7	3058358	311	24091607	24091932	311	326	GIAB_HG002_SVs_Tier1_v0.6.vcf.gz.rds	intron
chr5	24452852	24453168	317	*	AluYb8	SINE	Alu	9	3058804	310	24452839	24453161	317	323	GIAB_HG002_SVs_Tier1_v0.6.vcf.gz.rds	intergenic
chr5	25777319	25777630	312	*	AluY	SINE	Alu	6	3060466	312	25777306	25777630	312	325	GIAB_HG002_SVs_Tier1_v0.6.vcf.gz.rds	intergenic
chr5	26111202	26111512	311	*	AluYa5	SINE	Alu	10	3060905	311	26111186	26111512	311	327	GIAB_HG002_SVs_Tier1_v0.6.vcf.gz.rds	intergenic
chr5	26600722	26600835	114	*	AluYa8	SINE	Alu	9	3061493	114	26600717	26600835	114	119	GIAB_HG002_SVs_Tier1_v0.6.vcf.gz.rds	intergenic
chr5	31677441	31677750	310	*	AluY	SINE	Alu	29	3067844	305	31677424	31677745	310	322	GIAB_HG002_SVs_Tier1_v0.6.vcf.gz.rds	intron
chr5	33200866	33201170	305	*	AluYa5	SINE	Alu	10	3070589	305	33200859	33201171	305	313	GIAB_HG002_SVs_Tier1_v0.6.vcf.gz.rds	intergenic
chr5	33355576	33355894	319	*	AluYb8	SINE	Alu	13	3070813	319	33355563	33355894	319	332	GIAB_HG002_SVs_Tier1_v0.6.vcf.gz.rds	intergenic
chr5	35191161	35191471	311	*	AluYa5	SINE	Alu	7	3073687	311	35191134	35191471	311	338	GIAB_HG002_SVs_Tier1_v0.6.vcf.gz.rds	intron
chr5	35614184	35614492	309	*	AluY	SINE	Alu	3	3074281	303	35614173	35614486	309	314	GIAB_HG002_SVs_Tier1_v0.6.vcf.gz.rds	intergenic
chr5	37293819	37294134	316	*	AluYb9	SINE	Alu	9	3076885	312	37293799	37294130	316	332	GIAB_HG002_SVs_Tier1_v0.6.vcf.gz.rds	intron
chr5	52231794	52232105	312	*	AluYa5	SINE	Alu	3	3091918	311	52231771	52232104	312	334	GIAB_HG002_SVs_Tier1_v0.6.vcf.gz.rds	intron
chr5	53176941	53177237	297	*	AluYa5	SINE	Alu	0	3093144	293	53176928	53177233	297	306	GIAB_HG002_SVs_Tier1_v0.6.vcf.gz.rds	intergenic
chr5	57680001	57686033	6033	*	L1HS	LINE	L1	5	3100307	6033	57679986	57686095	6033	6110	GIAB_HG002_SVs_Tier1_v0.6.vcf.gz.rds	intergenic
chr5	61293640	61293958	319	*	AluYb8	SINE	Alu	13	3105113	313	61293626	61293952	319	327	GIAB_HG002_SVs_Tier1_v0.6.vcf.gz.rds	intergenic
chr5	62620697	62621006	310	*	AluYb8	SINE	Alu	7	3107143	310	62620685	62621007	310	323	GIAB_HG002_SVs_Tier1_v0.6.vcf.gz.rds	intergenic
chr5	62704451	62704761	311	*	AluYa5	SINE	Alu	7	3107242	311	62704438	62704761	311	324	GIAB_HG002_SVs_Tier1_v0.6.vcf.gz.rds	intergenic
chr5	64286080	64286391	312	*	AluYa5	SINE	Alu	16	3109366	312	64286054	64286391	312	338	GIAB_HG002_SVs_Tier1_v0.6.vcf.gz.rds	intron
chr5	65346061	65346372	312	*	AluYa5	SINE	Alu	3	3111107	311	65346041	65346371	312	331	GIAB_HG002_SVs_Tier1_v0.6.vcf.gz.rds	intron
chr5	73648993	73649303	311	*	AluYa5	SINE	Alu	19	3124002	311	73648985	73649303	311	319	GIAB_HG002_SVs_Tier1_v0.6.vcf.gz.rds	intergenic
chr5	75082301	75082607	307	*	AluYa5	SINE	Alu	3	3126289	302	75082293	75082602	307	310	GIAB_HG002_SVs_Tier1_v0.6.vcf.gz.rds	intergenic
chr5	77048355	77048681	327	*	AluYb8	SINE	Alu	3	3129378	327	77048345	77048681	327	337	GIAB_HG002_SVs_Tier1_v0.6.vcf.gz.rds	intron
chr5	77062316	77062619	304	*	AluYd8	SINE	Alu	4	3129407	303	77062308	77062618	304	311	GIAB_HG002_SVs_Tier1_v0.6.vcf.gz.rds	intron
chr5	77105233	77105543	311	*	AluYf4	SINE	Alu	10	3129487	311	77105218	77105548	311	331	GIAB_HG002_SVs_Tier1_v0.6.vcf.gz.rds	intergenic
chr5	77574177	77574449	273	*	AluYa5	SINE	Alu	0	3130104	273	77574166	77574456	273	291	GIAB_HG002_SVs_Tier1_v0.6.vcf.gz.rds	intron
chr5	77880818	77881129	312	*	AluYa5	SINE	Alu	13	3130535	312	77880817	77881139	312	323	GIAB_HG002_SVs_Tier1_v0.6.vcf.gz.rds	intron
chr5	78276762	78277072	311	*	AluYa5	SINE	Alu	7	3131125	311	78276748	78277072	311	325	GIAB_HG002_SVs_Tier1_v0.6.vcf.gz.rds	intron	distal enhancer like
chr5	78277737	78278045	309	*	AluYb8	SINE	Alu	7	3131127	309	78277726	78278045	309	320	GIAB_HG002_SVs_Tier1_v0.6.vcf.gz.rds	intron	distal enhancer like
chr5	79557198	79557507	310	*	AluY	SINE	Alu	42	3133452	305	79557188	79557502	310	315	GIAB_HG002_SVs_Tier1_v0.6.vcf.gz.rds	intergenic
chr5	80039381	80039687	307	*	AluY	SINE	Alu	0	3134453	300	80039371	80039680	307	310	GIAB_HG002_SVs_Tier1_v0.6.vcf.gz.rds	intron
chr5	80751156	80751474	319	*	AluYb8	SINE	Alu	3	3135526	316	80751142	80751471	319	330	GIAB_HG002_SVs_Tier1_v0.6.vcf.gz.rds	intron
chr5	81008181	81008447	267	*	AluYb8	SINE	Alu	8	3135841	257	81008164	81008437	267	274	GIAB_HG002_SVs_Tier1_v0.6.vcf.gz.rds	intron
chr5	81182504	81182822	319	*	AluYb8	SINE	Alu	6	3136090	318	81182479	81182821	319	343	GIAB_HG002_SVs_Tier1_v0.6.vcf.gz.rds	intergenic
chr5	82156732	82157037	306	*	AluYa5	SINE	Alu	7	3137538	300	82156716	82157031	306	316	GIAB_HG002_SVs_Tier1_v0.6.vcf.gz.rds	intergenic
chr5	82482760	82483061	302	*	AluYh9	SINE	Alu	7	3137942	302	82482756	82483062	302	307	GIAB_HG002_SVs_Tier1_v0.6.vcf.gz.rds	intron
chr5	82906071	82906379	309	*	AluYa5	SINE	Alu	3	3138444	307	82906058	82906377	309	320	GIAB_HG002_SVs_Tier1_v0.6.vcf.gz.rds	intergenic
chr5	88032029	88032345	317	*	AluYb8	SINE	Alu	6	3144637	314	88032012	88032342	317	331	GIAB_HG002_SVs_Tier1_v0.6.vcf.gz.rds	intron	distal enhancer like
chr5	88043154	88043465	312	*	AluYa5	SINE	Alu	3	3144648	312	88043138	88043466	312	329	GIAB_HG002_SVs_Tier1_v0.6.vcf.gz.rds	intron
chr5	89860442	89860742	301	*	AluY	SINE	Alu	7	3146670	301	89860421	89860742	301	322	GIAB_HG002_SVs_Tier1_v0.6.vcf.gz.rds	intron
chr5	90574711	90574988	278	*	AluYb9	SINE	Alu	4	3147586	276	90574693	90574986	278	294	GIAB_HG002_SVs_Tier1_v0.6.vcf.gz.rds	intergenic
chr5	91480787	91481121	335	*	AluYa5	SINE	Alu	0	3148828	335	91480770	91481124	335	355	GIAB_HG002_SVs_Tier1_v0.6.vcf.gz.rds	intergenic
chr5	93916299	93916609	311	*	AluYa5	SINE	Alu	10	3151442	311	93916283	93916620	311	338	GIAB_HG002_SVs_Tier1_v0.6.vcf.gz.rds	intron
chr5	94109631	94109941	311	*	AluYa5	SINE	Alu	7	3151688	311	94109625	94109954	311	330	GIAB_HG002_SVs_Tier1_v0.6.vcf.gz.rds	intron
chr5	95909742	95910060	319	*	AluYb9	SINE	Alu	0	3154070	319	95909715	95910061	319	347	GIAB_HG002_SVs_Tier1_v0.6.vcf.gz.rds	intergenic
chr5	99608164	99608466	303	*	AluYb8	SINE	Alu	7	3158712	296	99608147	99608459	303	313	GIAB_HG002_SVs_Tier1_v0.6.vcf.gz.rds	intergenic
chr5	99759476	99759783	308	*	AluYg6	SINE	Alu	3	3158934	303	99759460	99759778	308	319	GIAB_HG002_SVs_Tier1_v0.6.vcf.gz.rds	intergenic
chr5	99923547	99923842	296	*	AluY	SINE	Alu	7	3159145	292	99923533	99923838	296	306	GIAB_HG002_SVs_Tier1_v0.6.vcf.gz.rds	intergenic
chr5	102163371	102163608	238	*	AluYb8	SINE	Alu	4	3161766	237	102163354	102163607	238	254	GIAB_HG002_SVs_Tier1_v0.6.vcf.gz.rds	intergenic
chr5	103030567	103030878	312	*	AluY	SINE	Alu	10	3162877	312	103030554	103030879	312	326	GIAB_HG002_SVs_Tier1_v0.6.vcf.gz.rds	intergenic
chr5	103062316	103062626	311	*	AluYa5	SINE	Alu	0	3162923	311	103062310	103062626	311	317	GIAB_HG002_SVs_Tier1_v0.6.vcf.gz.rds	intergenic
chr5	103854288	103860317	6030	*	L1HS	LINE	L1	3	3163882	6030	103854274	103860326	6030	6053	GIAB_HG002_SVs_Tier1_v0.6.vcf.gz.rds	intergenic
chr5	104590957	104591268	312	*	AluY	SINE	Alu	32	3164666	309	104590943	104591265	312	323	GIAB_HG002_SVs_Tier1_v0.6.vcf.gz.rds	intergenic
chr5	113459048	113459359	312	*	AluY	SINE	Alu	22	3176229	312	113459037	113459360	312	324	GIAB_HG002_SVs_Tier1_v0.6.vcf.gz.rds	intergenic
chr5	114731321	114731631	311	*	AluY	SINE	Alu	13	3177810	310	114731312	114731630	311	319	GIAB_HG002_SVs_Tier1_v0.6.vcf.gz.rds	intergenic	distal enhancer like
chr5	115894141	115894457	317	*	AluYb8	SINE	Alu	6	3179347	317	115894136	115894457	317	322	GIAB_HG002_SVs_Tier1_v0.6.vcf.gz.rds	intron
chr5	116428192	116428500	309	*	AluYb8	SINE	Alu	7	3180182	309	116428182	116428500	309	319	GIAB_HG002_SVs_Tier1_v0.6.vcf.gz.rds	intergenic
chr5	119015154	119015464	311	*	AluYb9	SINE	Alu	3	3183626	311	119015144	119015464	311	321	GIAB_HG002_SVs_Tier1_v0.6.vcf.gz.rds	intergenic
chr5	120313033	120313339	307	*	AluYa5	SINE	Alu	23	3185172	301	120313018	120313333	307	316	GIAB_HG002_SVs_Tier1_v0.6.vcf.gz.rds	intergenic
chr5	121576130	121580619	4490	*	L1HS	LINE	L1	8	3186707	4490	121576115	121580808	4490	4694	GIAB_HG002_SVs_Tier1_v0.6.vcf.gz.rds	intergenic
chr5	122274353	122274664	312	*	AluY	SINE	Alu	6	3187680	311	122274354	122274677	312	324	GIAB_HG002_SVs_Tier1_v0.6.vcf.gz.rds	intron
chr5	124363849	124364160	312	*	AluY	SINE	Alu	3	3190371	312	124363835	124364161	312	327	GIAB_HG002_SVs_Tier1_v0.6.vcf.gz.rds	intergenic
chr5	124717358	124717670	313	*	AluY	SINE	Alu	29	3190811	310	124717345	124717667	313	323	GIAB_HG002_SVs_Tier1_v0.6.vcf.gz.rds	intergenic
chr5	126942344	126942659	316	*	AluYb8	SINE	Alu	6	3193935	316	126942332	126942659	316	328	GIAB_HG002_SVs_Tier1_v0.6.vcf.gz.rds	intergenic
chr5	128378692	128378992	301	*	AluYa8	SINE	Alu	3	3195714	301	128378681	128378992	301	312	GIAB_HG002_SVs_Tier1_v0.6.vcf.gz.rds	intergenic
chr5	137022577	137023848	1272	*	SVA_E	Other	Other	62	3208821	1272	137022562	137023886	1272	1325	GIAB_HG002_SVs_Tier1_v0.6.vcf.gz.rds	promoter
chr5	142935380	142935688	309	*	AluYa5	SINE	Alu	16	3219525	299	142935366	142935678	309	313	GIAB_HG002_SVs_Tier1_v0.6.vcf.gz.rds	intergenic
chr5	149746199	149746517	319	*	AluYb8	SINE	Alu	9	3231227	319	149746191	149746517	319	327	GIAB_HG002_SVs_Tier1_v0.6.vcf.gz.rds	intron
chr5	151456429	151462430	6002	*	L1HS	LINE	L1	4	3234657	6002	151456413	151462447	6002	6035	GIAB_HG002_SVs_Tier1_v0.6.vcf.gz.rds	intron
chr5	158592408	158592719	312	*	AluYa5	SINE	Alu	0	3247223	312	158592397	158592742	312	346	GIAB_HG002_SVs_Tier1_v0.6.vcf.gz.rds	intron
chr5	160431325	160431636	312	*	AluYa5	SINE	Alu	6	3250727	312	160431305	160431636	312	332	GIAB_HG002_SVs_Tier1_v0.6.vcf.gz.rds	intergenic
chr5	164366307	164366608	302	*	AluYa5	SINE	Alu	0	3256087	301	164366297	164366607	302	311	GIAB_HG002_SVs_Tier1_v0.6.vcf.gz.rds	intergenic
chr5	168742539	168742762	224	*	AluYa5	SINE	Alu	0	3262510	219	168742523	168742757	224	235	GIAB_HG002_SVs_Tier1_v0.6.vcf.gz.rds	intergenic
chr5	170158821	170158906	86	*	AluYa8	SINE	Alu	24	3265028	86	170158817	170158906	86	90	GIAB_HG002_SVs_Tier1_v0.6.vcf.gz.rds	intron
chr5	171514615	171514931	317	*	AluYb8	SINE	Alu	19	3267608	317	171514606	171514931	317	326	GIAB_HG002_SVs_Tier1_v0.6.vcf.gz.rds	intron
chr5	172889728	172890038	311	*	AluYa5	SINE	Alu	3	3270672	311	172889713	172890046	311	334	GIAB_HG002_SVs_Tier1_v0.6.vcf.gz.rds	intergenic
chr5	20018905	20019205	301	*	AluYg6	SINE	Alu	10	3053140	301	20018896	20019206	301	311	GIAB_HG005+6+7_GRCh37_pbsv.vcf.gz.rds	intron
chr5	23374546	23374855	310	*	AluYb8	SINE	Alu	13	3057387	309	23374537	23374854	310	318	GIAB_HG005+6+7_GRCh37_pbsv.vcf.gz.rds	intergenic
chr5	25833357	25833650	294	*	AluYa5	SINE	Alu	17	3060542	294	25833355	25833654	294	300	GIAB_HG005+6+7_GRCh37_pbsv.vcf.gz.rds	intergenic
chr5	28356950	28357230	281	*	AluYk12	SINE	Alu	7	3063646	281	28356942	28357230	281	289	GIAB_HG005+6+7_GRCh37_pbsv.vcf.gz.rds	intergenic
chr5	46164109	46164435	327	*	AluYb9	SINE	Alu	9	3088898	327	46164099	46164439	327	341	GIAB_HG005+6+7_GRCh37_pbsv.vcf.gz.rds	intergenic
chr5	71916558	71916852	295	*	AluYa8	SINE	Alu	3	3121483	295	71916548	71916852	295	305	GIAB_HG005+6+7_GRCh37_pbsv.vcf.gz.rds	intergenic
chr5	79013707	79014009	303	*	AluYa8	SINE	Alu	10	3132539	303	79013702	79014009	303	308	GIAB_HG005+6+7_GRCh37_pbsv.vcf.gz.rds	intron
chr5	108595088	108601119	6032	*	L1HS	LINE	L1	3	3169556	6032	108595074	108601121	6032	6048	GIAB_HG005+6+7_GRCh37_pbsv.vcf.gz.rds	intergenic
chr5	116694522	116694832	311	*	AluYa5	SINE	Alu	3	3180515	311	116694508	116694832	311	325	GIAB_HG005+6+7_GRCh37_pbsv.vcf.gz.rds	intergenic
chr5	116836074	116836375	302	*	AluYa5	SINE	Alu	10	3180685	302	116836069	116836375	302	307	GIAB_HG005+6+7_GRCh37_pbsv.vcf.gz.rds	intron
chr5	144994881	144995188	308	*	AluYf4	SINE	Alu	19	3222586	308	144994872	144995188	308	317	GIAB_HG005+6+7_GRCh37_pbsv.vcf.gz.rds	intergenic
chr5	147462161	147462471	311	*	AluYf4	SINE	Alu	13	3226858	311	147462155	147462471	311	317	GIAB_HG005+6+7_GRCh37_pbsv.vcf.gz.rds	intron
chr5	151476238	151476366	129	*	L1HS	LINE	L1	8	3234691	126	151476232	151476363	129	132	GIAB_HG005+6+7_GRCh37_pbsv.vcf.gz.rds	intron
chr5	151760920	151761224	305	*	AluYa5	SINE	Alu	0	3235247	301	151760907	151761220	305	314	GIAB_HG005+6+7_GRCh37_pbsv.vcf.gz.rds	intergenic
chr5	156084716	156085684	969	*	LTR5_Hs	LTR	ERVK	9	3242862	965	156084718	156085682	969	965	GIAB_HG005+6+7_GRCh37_pbsv.vcf.gz.rds	intron
chr5	162435380	162435686	307	*	AluY	SINE	Alu	7	3253438	307	162435370	162435686	307	317	GIAB_HG005+6+7_GRCh37_pbsv.vcf.gz.rds	intergenic
chr5	172700248	172700561	314	*	AluYg6	SINE	Alu	13	3270346	310	172700231	172700557	314	327	GIAB_HG005+6+7_GRCh37_pbsv.vcf.gz.rds	intergenic
chr5	13416609	13422637	6029	*	L1HS	LINE	L1	6	3044051	6029	13416607	13422864	6029	6258	HCC11871_picky_nanopore_data.rds	intergenic
chr5	23413765	23414069	305	*	AluYa5	SINE	Alu	3	3057440	301	23413766	23414066	305	301	HCC11871_picky_nanopore_data.rds	intergenic
chr5	25275411	25275723	313	*	AluYb8	SINE	Alu	6	3059831	308	25275401	25275718	313	318	HCC11871_picky_nanopore_data.rds	intergenic
chr5	25316212	25316509	298	*	AluY	SINE	Alu	20	3059882	292	25316213	25316504	298	292	HCC11871_picky_nanopore_data.rds	intergenic
chr5	57923175	57923328	154	*	AluYb8	SINE	Alu	7	3100608	148	57923181	57923343	154	163	HCC11871_picky_nanopore_data.rds	intron
chr5	95343327	95343638	312	*	AluYa5	SINE	Alu	0	3153333	312	95343327	95343667	312	341	HCC11871_picky_nanopore_data.rds	intergenic
chr5	132918979	132924990	6012	*	L1HS	LINE	L1	4	3202507	6012	132918964	132924991	6012	6028	korean_nature20098-s2.rds	intron
chr5	143353648	143353805	158	*	AluYb8	SINE	Alu	15	3220172	158	143353642	143353816	158	175	schatzlab_all_reads.fa.giab_h004_ngmlr-0.2.3_mapped.bam.sniffles1kb_auto_s5_noalts.vcf.gz.rds	intergenic	distal enhancer like
chr5	25314619	25314950	332	*	AluYa5	SINE	Alu	10	3059880	332	25314615	25314954	332	340	schatzlab_na12878_ngm_Nanopore_human_ngmlr-0.2.3_mapped.bam.sniffles1kb_auto_s5_noalts.vcf.rds	intergenic
chr5	112881426	112881736	311	*	AluYa5	SINE	Alu	3	3175368	311	112881425	112881741	311	317	schatzlab_na12878_ngm_Nanopore_human_ngmlr-0.2.3_mapped.bam.sniffles1kb_auto_s5_noalts.vcf.rds	intron
chr5	117381777	117382087	311	*	AluYa5	SINE	Alu	0	3181373	311	117381771	117382108	311	338	schatzlab_na12878_ngm_Nanopore_human_ngmlr-0.2.3_mapped.bam.sniffles1kb_auto_s5_noalts.vcf.rds	intergenic
chr5	144473272	144473637	366	*	L1HS	LINE	L1	6	3221773	366	144473266	144473650	366	385	schatzlab_na12878_ngm_Nanopore_human_ngmlr-0.2.3_mapped.bam.sniffles1kb_auto_s5_noalts.vcf.rds	intergenic
chr5	166150757	166151068	312	*	AluYb8	SINE	Alu	13	3258450	310	166150759	166151080	312	322	schatzlab_na12878_ngm_Nanopore_human_ngmlr-0.2.3_mapped.bam.sniffles1kb_auto_s5_noalts.vcf.rds	intergenic
chr5	75435681	75435781	101	*	AluYb8	SINE	Alu	20	3126780	101	75435680	75435791	101	112	schatzlab_na12878_pacbio_mts_ngmlr-0.2.3_mapped.bam.sniffles1kb_auto_noalts.vcf.rds	intron
chr5	41599446	41600120	675	*	L1HS	LINE	L1	6	3083226	671	41599450	41600128	675	679	schatzlab_reads_lr_skbr3.fa_ngmlr-0.2.3_mapped.bam.sniffles1kb_auto_l8_s5_noalt.vcf.rds	intergenic
chr5	41604003	41604314	312	*	AluYb8	SINE	Alu	13	3083235	312	41604003	41604325	312	323	schatzlab_reads_lr_skbr3.fa_ngmlr-0.2.3_mapped.bam.sniffles1kb_auto_l8_s5_noalt.vcf.rds	intergenic
chr5	16698732	16699031	300	*	AluY	SINE	Alu	57	3048593	300	16698720	16699031	300	312	short_read_melt_1000Genomes_v2_ALL.wgs.mergedSV.v8.20130502.svs.genotypes.vcf.gz.rds	promoter
chr5	18765060	18765378	319	*	AluYb8	SINE	Alu	16	3051661	319	18765045	18765382	319	338	short_read_melt_1000Genomes_v2_ALL.wgs.mergedSV.v8.20130502.svs.genotypes.vcf.gz.rds	intergenic
chr5	23910436	23910714	279	*	AluYc	SINE	Alu	7	3058108	273	23910422	23910708	279	287	short_read_melt_1000Genomes_v2_ALL.wgs.mergedSV.v8.20130502.svs.genotypes.vcf.gz.rds	intergenic
chr5	54855639	54855954	316	*	AluYb8	SINE	Alu	3	3095713	314	54855626	54855952	316	327	short_read_melt_1000Genomes_v2_ALL.wgs.mergedSV.v8.20130502.svs.genotypes.vcf.gz.rds	intergenic
chr5	77090130	77090931	802	*	SVA_F	Other	Other	21	3129464	802	77090115	77090931	802	817	short_read_melt_1000Genomes_v2_ALL.wgs.mergedSV.v8.20130502.svs.genotypes.vcf.gz.rds	intergenic
chr5	81242263	81242573	311	*	AluY	SINE	Alu	7	3136209	311	81242254	81242573	311	320	short_read_melt_1000Genomes_v2_ALL.wgs.mergedSV.v8.20130502.svs.genotypes.vcf.gz.rds	intergenic
chr5	97843950	97844255	306	*	AluY	SINE	Alu	10	3156420	301	97843934	97844250	306	317	short_read_melt_1000Genomes_v2_ALL.wgs.mergedSV.v8.20130502.svs.genotypes.vcf.gz.rds	intergenic
chr5	98585428	98585732	305	*	AluY	SINE	Alu	7	3157397	297	98585417	98585724	305	308	short_read_melt_1000Genomes_v2_ALL.wgs.mergedSV.v8.20130502.svs.genotypes.vcf.gz.rds	intergenic
chr5	104848937	104854975	6039	*	L1HS	LINE	L1	19	3164964	6039	104848924	104855015	6039	6092	short_read_melt_1000Genomes_v2_ALL.wgs.mergedSV.v8.20130502.svs.genotypes.vcf.gz.rds	intergenic
chr5	109297101	109297408	308	*	AluYa5	SINE	Alu	7	3170508	307	109297089	109297407	308	319	short_read_melt_1000Genomes_v2_ALL.wgs.mergedSV.v8.20130502.svs.genotypes.vcf.gz.rds	intergenic
chr5	121294717	121295014	298	*	AluYa5	SINE	Alu	10	3186357	293	121294702	121295009	298	308	short_read_melt_1000Genomes_v2_ALL.wgs.mergedSV.v8.20130502.svs.genotypes.vcf.gz.rds	intergenic
chr5	154646433	154646737	305	*	AluYa5	SINE	Alu	0	3240617	304	154646423	154646736	305	314	short_read_melt_1000Genomes_v2_ALL.wgs.mergedSV.v8.20130502.svs.genotypes.vcf.gz.rds	intergenic
chr5	168394442	168394744	303	*	AluYa5	SINE	Alu	0	3261954	302	168394430	168394743	303	314	short_read_melt_1000Genomes_v2_ALL.wgs.mergedSV.v8.20130502.svs.genotypes.vcf.gz.rds	intron	distal enhancer like
chr5	170857510	170857827	318	*	AluYb8	SINE	Alu	13	3266156	308	170857497	170857817	318	321	short_read_melt_1000Genomes_v2_ALL.wgs.mergedSV.v8.20130502.svs.genotypes.vcf.gz.rds	intron
chr5	173607107	173607420	314	*	AluYb8	SINE	Alu	22	3272031	307	173607093	173607413	314	321	short_read_melt_1000Genomes_v2_ALL.wgs.mergedSV.v8.20130502.svs.genotypes.vcf.gz.rds	intergenic
chr5	178672485	178672796	312	*	AluY	SINE	Alu	6	3282021	312	178672470	178672804	312	335	short_read_melt_1000Genomes_v2_ALL.wgs.mergedSV.v8.20130502.svs.genotypes.vcf.gz.rds	intron
chr5	179744477	179744777	301	*	AluYa5	SINE	Alu	20	3284030	296	179744464	179744772	301	309	short_read_melt_1000Genomes_v2_ALL.wgs.mergedSV.v8.20130502.svs.genotypes.vcf.gz.rds	intron
chr5	83615008	83615308	301	*	AluYd8	SINE	Alu	10	3139262	301	83615008	83615339	301	332	Caki2.rds	intron
chr5	102023127	102023437	311	*	AluYa5	SINE	Alu	10	3161592	290	102023099	102023416	311	318	eichler_cell_pacbio.rds	intergenic
chr5	130489773	130490078	306	*	AluY	SINE	Alu	7	3198400	304	130489775	130490084	306	310	eichler_cell_pacbio.rds	intergenic
chr5	155488941	155494976	6036	*	L1HS	LINE	L1	5	3241961	6036	155488926	155494978	6036	6053	eichler_cell_pacbio.rds	intron
chr6	1682794	1683102	309	*	AluYa5	SINE	Alu	7	3288263	309	1682791	1683102	309	312	GIAB_HG002_SVs_Tier1_v0.6.vcf.gz.rds	intron
chr6	4050252	4050559	308	*	AluYa5	SINE	Alu	13	3291722	308	4050241	4050560	308	320	GIAB_HG002_SVs_Tier1_v0.6.vcf.gz.rds	intron
chr6	5037243	5039107	1865	*	SVA_E	Other	Other	30	3293356	1858	5037250	5039186	1865	1937	GIAB_HG002_SVs_Tier1_v0.6.vcf.gz.rds	intron
chr6	6068842	6069179	338	*	AluYa5	SINE	Alu	10	3294847	337	6068837	6069178	338	342	GIAB_HG002_SVs_Tier1_v0.6.vcf.gz.rds	intergenic
chr6	6277355	6277597	243	*	AluYa5	SINE	Alu	4	3295094	243	6277340	6277602	243	263	GIAB_HG002_SVs_Tier1_v0.6.vcf.gz.rds	intron
chr6	7717383	7717694	312	*	AluY	SINE	Alu	6	3297479	312	7717367	7717702	312	336	GIAB_HG002_SVs_Tier1_v0.6.vcf.gz.rds	intergenic
chr6	8227933	8228241	309	*	AluYb8	SINE	Alu	10	3298231	309	8227923	8228241	309	319	GIAB_HG002_SVs_Tier1_v0.6.vcf.gz.rds	intergenic
chr6	9075298	9075608	311	*	AluYg6	SINE	Alu	7	3299327	311	9075287	9075608	311	322	GIAB_HG002_SVs_Tier1_v0.6.vcf.gz.rds	intergenic
chr6	9460392	9460717	326	*	AluYb8	SINE	Alu	6	3299788	323	9460377	9460714	326	338	GIAB_HG002_SVs_Tier1_v0.6.vcf.gz.rds	intergenic
chr6	10070805	10071105	301	*	AluYa5	SINE	Alu	7	3300522	297	10070788	10071101	301	314	GIAB_HG002_SVs_Tier1_v0.6.vcf.gz.rds	intron
chr6	11444349	11444651	303	*	AluYa5	SINE	Alu	7	3302843	303	11444339	11444651	303	313	GIAB_HG002_SVs_Tier1_v0.6.vcf.gz.rds	intron
chr6	11556107	11556414	308	*	AluY	SINE	Alu	0	3303004	305	11556091	11556411	308	321	GIAB_HG002_SVs_Tier1_v0.6.vcf.gz.rds	intron
chr6	11903452	11903752	301	*	AluYa5	SINE	Alu	7	3303477	297	11903436	11903748	301	313	GIAB_HG002_SVs_Tier1_v0.6.vcf.gz.rds	intergenic
chr6	17472283	17472584	302	*	AluYa5	SINE	Alu	3	3312653	300	17472269	17472582	302	314	GIAB_HG002_SVs_Tier1_v0.6.vcf.gz.rds	intron
chr6	19423611	19423837	227	*	AluYa5	SINE	Alu	4	3315883	226	19423602	19423836	227	235	GIAB_HG002_SVs_Tier1_v0.6.vcf.gz.rds	intergenic
chr6	19765123	19771149	6027	*	L1HS	LINE	L1	4	3316338	6027	19765106	19771184	6027	6079	GIAB_HG002_SVs_Tier1_v0.6.vcf.gz.rds	intergenic
chr6	20765376	20765686	311	*	AluYa5	SINE	Alu	0	3318027	311	20765366	20765686	311	321	GIAB_HG002_SVs_Tier1_v0.6.vcf.gz.rds	intron
chr6	22227477	22227751	275	*	AluYa5	SINE	Alu	18	3320352	275	22227472	22227754	275	283	GIAB_HG002_SVs_Tier1_v0.6.vcf.gz.rds	intergenic
chr6	23300373	23300684	312	*	AluY	SINE	Alu	10	3321656	312	23300362	23300684	312	323	GIAB_HG002_SVs_Tier1_v0.6.vcf.gz.rds	intergenic
chr6	23686002	23686320	319	*	AluYb8	SINE	Alu	9	3322132	314	23685987	23686315	319	329	GIAB_HG002_SVs_Tier1_v0.6.vcf.gz.rds	intergenic
chr6	23948748	23948974	227	*	AluY	SINE	Alu	4	3322478	227	23948741	23948982	227	242	GIAB_HG002_SVs_Tier1_v0.6.vcf.gz.rds	intergenic
chr6	24811906	24817934	6029	*	L1HS	LINE	L1	3	3323957	6029	24811875	24817950	6029	6076	GIAB_HG002_SVs_Tier1_v0.6.vcf.gz.rds	intron	distal enhancer like
chr6	25529884	25530012	129	*	AluYb8	SINE	Alu	16	3325030	128	25529870	25530011	129	142	GIAB_HG002_SVs_Tier1_v0.6.vcf.gz.rds	intron
chr6	28190214	28190532	319	*	AluYb8	SINE	Alu	6	3329402	319	28190195	28190532	319	338	GIAB_HG002_SVs_Tier1_v0.6.vcf.gz.rds	intergenic
chr6	28972216	28972320	105	*	AluYc	SINE	Alu	48	3330712	100	28972210	28972315	105	106	GIAB_HG002_SVs_Tier1_v0.6.vcf.gz.rds	promoter
chr6	29332293	29332603	311	*	AluYa5	SINE	Alu	3	3331134	303	29332277	29332595	311	319	GIAB_HG002_SVs_Tier1_v0.6.vcf.gz.rds	intergenic
chr6	29363908	29364040	133	*	AluYa8	SINE	Alu	0	3331171	133	29363897	29364040	133	144	GIAB_HG002_SVs_Tier1_v0.6.vcf.gz.rds	promoter
chr6	29899807	29901531	1725	*	SVA_D	Other	Other	33	3331978	1720	29899768	29901526	1725	1759	GIAB_HG002_SVs_Tier1_v0.6.vcf.gz.rds	intron
chr6	32313780	32314091	312	*	AluYb8	SINE	Alu	10	3336091	312	32313768	32314091	312	324	GIAB_HG002_SVs_Tier1_v0.6.vcf.gz.rds	intron
chr6	32749232	32749541	310	*	AluYg6	SINE	Alu	32	3336779	310	32749230	32749541	310	312	GIAB_HG002_SVs_Tier1_v0.6.vcf.gz.rds	intergenic
chr6	33093424	33093742	319	*	AluYb8	SINE	Alu	9	3337271	315	33093407	33093738	319	332	GIAB_HG002_SVs_Tier1_v0.6.vcf.gz.rds	intron
chr6	38922198	38922508	311	*	AluYg6	SINE	Alu	3	3348886	305	38922187	38922502	311	316	GIAB_HG002_SVs_Tier1_v0.6.vcf.gz.rds	promoter
chr6	41404073	41404383	311	*	AluYf4	SINE	Alu	10	3352746	311	41404060	41404383	311	324	GIAB_HG002_SVs_Tier1_v0.6.vcf.gz.rds	intergenic
chr6	45967469	45967786	318	*	AluYb8	SINE	Alu	6	3360956	317	45967458	45967785	318	328	GIAB_HG002_SVs_Tier1_v0.6.vcf.gz.rds	intron
chr6	50452485	50452795	311	*	AluYa5	SINE	Alu	3	3366903	311	50452466	50452795	311	330	GIAB_HG002_SVs_Tier1_v0.6.vcf.gz.rds	intergenic
chr6	50765971	50766272	302	*	AluY	SINE	Alu	7	3367287	297	50765956	50766267	302	312	GIAB_HG002_SVs_Tier1_v0.6.vcf.gz.rds	intergenic
chr6	51256300	51256606	307	*	AluY	SINE	Alu	3	3367910	303	51256286	51256602	307	317	GIAB_HG002_SVs_Tier1_v0.6.vcf.gz.rds	intergenic
chr6	51517365	51517675	311	*	AluYa5	SINE	Alu	0	3368197	311	51517349	51517675	311	327	GIAB_HG002_SVs_Tier1_v0.6.vcf.gz.rds	intron
chr6	54556450	54556760	311	*	AluYa5	SINE	Alu	10	3372670	311	54556435	54556770	311	336	GIAB_HG002_SVs_Tier1_v0.6.vcf.gz.rds	intergenic
chr6	54780322	54780639	318	*	AluYb8	SINE	Alu	6	3372982	313	54780306	54780634	318	329	GIAB_HG002_SVs_Tier1_v0.6.vcf.gz.rds	intron
chr6	54864378	54864689	312	*	AluYa5	SINE	Alu	6	3373070	312	54864363	54864690	312	328	GIAB_HG002_SVs_Tier1_v0.6.vcf.gz.rds	intergenic
chr6	57449495	57449803	309	*	AluYf4	SINE	Alu	23	3376385	305	57449499	57449817	309	319	GIAB_HG002_SVs_Tier1_v0.6.vcf.gz.rds	intron
chr6	57478159	57478855	697	*	L1PA2	LINE	L1	7	3376435	697	57478148	57478855	697	708	GIAB_HG002_SVs_Tier1_v0.6.vcf.gz.rds	intron
chr6	62053989	62054299	311	*	AluYa5	SINE	Alu	10	3378036	310	62053977	62054298	311	322	GIAB_HG002_SVs_Tier1_v0.6.vcf.gz.rds	intergenic
chr6	66274856	66275166	311	*	AluYa5	SINE	Alu	10	3383091	310	66274841	66275165	311	325	GIAB_HG002_SVs_Tier1_v0.6.vcf.gz.rds	intron
chr6	67866056	67866367	312	*	AluY	SINE	Alu	16	3384950	312	67866051	67866367	312	317	GIAB_HG002_SVs_Tier1_v0.6.vcf.gz.rds	intergenic
chr6	72571438	72571749	312	*	AluY	SINE	Alu	6	3390706	312	72571428	72571749	312	322	GIAB_HG002_SVs_Tier1_v0.6.vcf.gz.rds	intergenic
chr6	74421257	74421559	303	*	AluYa5	SINE	Alu	3	3393550	303	74421253	74421559	303	307	GIAB_HG002_SVs_Tier1_v0.6.vcf.gz.rds	intron
chr6	74865458	74866584	1127	*	L1HS	LINE	L1	1	3394129	1127	74865433	74866584	1127	1152	GIAB_HG002_SVs_Tier1_v0.6.vcf.gz.rds	intron
chr6	75957797	75958103	307	*	AluYa5	SINE	Alu	3	3395348	306	75957783	75958102	307	320	GIAB_HG002_SVs_Tier1_v0.6.vcf.gz.rds	intergenic
chr6	77920118	77920415	298	*	AluYa5	SINE	Alu	3	3397980	293	77920099	77920410	298	312	GIAB_HG002_SVs_Tier1_v0.6.vcf.gz.rds	intergenic
chr6	83676087	83676392	306	*	AluYa5	SINE	Alu	3	3405407	301	83676074	83676387	306	314	GIAB_HG002_SVs_Tier1_v0.6.vcf.gz.rds	intron
chr6	85318154	85324181	6028	*	L1HS	LINE	L1	7	3407637	6028	85318143	85324220	6028	6078	GIAB_HG002_SVs_Tier1_v0.6.vcf.gz.rds	intergenic
chr6	86026365	86026669	305	*	AluYa5	SINE	Alu	7	3408417	303	86026352	86026667	305	316	GIAB_HG002_SVs_Tier1_v0.6.vcf.gz.rds	intergenic
chr6	86708764	86714791	6028	*	L1HS	LINE	L1	3	3409471	6028	86708739	86714791	6028	6053	GIAB_HG002_SVs_Tier1_v0.6.vcf.gz.rds	intergenic
chr6	89424161	89424460	300	*	AluYa5	SINE	Alu	0	3413242	300	89424152	89424460	300	309	GIAB_HG002_SVs_Tier1_v0.6.vcf.gz.rds	intron
chr6	92808008	92808320	313	*	AluY	SINE	Alu	26	3418280	313	92807994	92808320	313	327	GIAB_HG002_SVs_Tier1_v0.6.vcf.gz.rds	intergenic
chr6	92910666	92910980	315	*	AluYb8	SINE	Alu	10	3418386	310	92910652	92910975	315	324	GIAB_HG002_SVs_Tier1_v0.6.vcf.gz.rds	intergenic
chr6	93524552	93524756	205	*	AluY	SINE	Alu	29	3419065	201	93524537	93524752	205	216	GIAB_HG002_SVs_Tier1_v0.6.vcf.gz.rds	intergenic
chr6	95335639	95335922	284	*	AluYa5	SINE	Alu	3	3421074	284	95335622	95335927	284	306	GIAB_HG002_SVs_Tier1_v0.6.vcf.gz.rds	intergenic
chr6	104183195	104183505	311	*	AluYa5	SINE	Alu	0	3431717	311	104183184	104183509	311	326	GIAB_HG002_SVs_Tier1_v0.6.vcf.gz.rds	intergenic
chr6	105221955	105222264	310	*	AluYa5	SINE	Alu	0	3433019	310	105221951	105222264	310	314	GIAB_HG002_SVs_Tier1_v0.6.vcf.gz.rds	intron
chr6	105567852	105568161	310	*	AluYa5	SINE	Alu	7	3433591	310	105567837	105568172	310	336	GIAB_HG002_SVs_Tier1_v0.6.vcf.gz.rds	intron
chr6	106928844	106929148	305	*	AluYa5	SINE	Alu	10	3435526	305	106928832	106929148	305	317	GIAB_HG002_SVs_Tier1_v0.6.vcf.gz.rds	intergenic
chr6	106983640	106983947	308	*	AluYb8	SINE	Alu	3	3435600	302	106983622	106983941	308	320	GIAB_HG002_SVs_Tier1_v0.6.vcf.gz.rds	intron
chr6	107124532	107124838	307	*	AluYb8	SINE	Alu	20	3435859	306	107124533	107124848	307	316	GIAB_HG002_SVs_Tier1_v0.6.vcf.gz.rds	intergenic	distal enhancer like
chr6	108266121	108266434	314	*	AluYa5	SINE	Alu	16	3437945	295	108266112	108266415	314	304	GIAB_HG002_SVs_Tier1_v0.6.vcf.gz.rds	intron
chr6	111295226	111295531	306	*	AluYa5	SINE	Alu	33	3443146	292	111295210	111295517	306	308	GIAB_HG002_SVs_Tier1_v0.6.vcf.gz.rds	intergenic
chr6	115624551	115624856	306	*	AluYa5	SINE	Alu	3	3449213	302	115624535	115624852	306	318	GIAB_HG002_SVs_Tier1_v0.6.vcf.gz.rds	intergenic
chr6	116750829	116751137	309	*	AluY	SINE	Alu	26	3450592	304	116750813	116751132	309	320	GIAB_HG002_SVs_Tier1_v0.6.vcf.gz.rds	intron
chr6	119417519	119417836	318	*	AluYb8	SINE	Alu	13	3454257	313	119417503	119417831	318	329	GIAB_HG002_SVs_Tier1_v0.6.vcf.gz.rds	intron	distal enhancer like
chr6	121319309	121319616	308	*	AluY	SINE	Alu	7	3456639	308	121319292	121319616	308	325	GIAB_HG002_SVs_Tier1_v0.6.vcf.gz.rds	intergenic
chr6	122301654	122301963	310	*	AluYa5	SINE	Alu	10	3458020	309	122301643	122301962	310	320	GIAB_HG002_SVs_Tier1_v0.6.vcf.gz.rds	intergenic
chr6	123515070	123515379	310	*	AluYf4	SINE	Alu	7	3459649	304	123515058	123515373	310	316	GIAB_HG002_SVs_Tier1_v0.6.vcf.gz.rds	intergenic
chr6	124498918	124499227	310	*	AluYa5	SINE	Alu	0	3460823	310	124498906	124499229	310	324	GIAB_HG002_SVs_Tier1_v0.6.vcf.gz.rds	intron
chr6	124836862	124836981	120	*	AluYc	SINE	Alu	0	3461196	120	124836857	124836981	120	125	GIAB_HG002_SVs_Tier1_v0.6.vcf.gz.rds	intron
chr6	128989831	128990149	319	*	AluYb8	SINE	Alu	6	3466369	319	128989816	128990150	319	335	GIAB_HG002_SVs_Tier1_v0.6.vcf.gz.rds	intergenic
chr6	129319530	129325561	6032	*	L1HS	LINE	L1	4	3466801	6032	129319515	129325574	6032	6060	GIAB_HG002_SVs_Tier1_v0.6.vcf.gz.rds	intron
chr6	129737082	129737384	303	*	AluYa5	SINE	Alu	7	3467293	303	129737070	129737384	303	315	GIAB_HG002_SVs_Tier1_v0.6.vcf.gz.rds	intron
chr6	130959406	130959715	310	*	AluY	SINE	Alu	13	3469014	309	130959394	130959714	310	321	GIAB_HG002_SVs_Tier1_v0.6.vcf.gz.rds	intergenic
chr6	132697641	132697951	311	*	AluYa5	SINE	Alu	3	3471507	311	132697628	132697951	311	324	GIAB_HG002_SVs_Tier1_v0.6.vcf.gz.rds	promoter
chr6	133341855	133347885	6031	*	L1HS	LINE	L1	4	3472372	6031	133341820	133347885	6031	6066	GIAB_HG002_SVs_Tier1_v0.6.vcf.gz.rds	intergenic
chr6	133371513	133371831	319	*	AluYb8	SINE	Alu	9	3472403	319	133371487	133371831	319	345	GIAB_HG002_SVs_Tier1_v0.6.vcf.gz.rds	intergenic
chr6	134817360	134817666	307	*	AluYa5	SINE	Alu	7	3474596	303	134817345	134817662	307	318	GIAB_HG002_SVs_Tier1_v0.6.vcf.gz.rds	intron	distal enhancer like
chr6	136235623	136235925	303	*	AluY	SINE	Alu	3	3476724	303	136235615	136235925	303	311	GIAB_HG002_SVs_Tier1_v0.6.vcf.gz.rds	intron
chr6	139602673	139602984	312	*	AluY	SINE	Alu	13	3481932	304	139602681	139603003	312	323	GIAB_HG002_SVs_Tier1_v0.6.vcf.gz.rds	intron
chr6	140952902	140953183	282	*	AluYb8	SINE	Alu	7	3483853	277	140952890	140953178	282	289	GIAB_HG002_SVs_Tier1_v0.6.vcf.gz.rds	intergenic
chr6	141325716	141326033	318	*	AluYb9	SINE	Alu	0	3484346	318	141325707	141326033	318	327	GIAB_HG002_SVs_Tier1_v0.6.vcf.gz.rds	intergenic
chr6	153029995	153033565	3571	*	L1HS	LINE	L1	4	3501463	3571	153029971	153033789	3571	3819	GIAB_HG002_SVs_Tier1_v0.6.vcf.gz.rds	intron
chr6	154446926	154447236	311	*	AluYa5	SINE	Alu	10	3503453	311	154446915	154447237	311	323	GIAB_HG002_SVs_Tier1_v0.6.vcf.gz.rds	intron	distal enhancer like
chr6	154686528	154686800	273	*	AluY	SINE	Alu	18	3503862	266	154686517	154686793	273	277	GIAB_HG002_SVs_Tier1_v0.6.vcf.gz.rds	intron
chr6	158548299	158549050	752	*	SVA_F	Other	Other	18	3509385	752	158548266	158549066	752	801	GIAB_HG002_SVs_Tier1_v0.6.vcf.gz.rds	intron
chr6	158876087	158876405	319	*	AluYb8	SINE	Alu	16	3509993	318	158876076	158876404	319	329	GIAB_HG002_SVs_Tier1_v0.6.vcf.gz.rds	intron
chr6	159652125	159652427	303	*	AluYb8	SINE	Alu	7	3511315	298	159652109	159652422	303	314	GIAB_HG002_SVs_Tier1_v0.6.vcf.gz.rds	intron
chr6	159666774	159667084	311	*	AluY	SINE	Alu	39	3511332	311	159666761	159667084	311	324	GIAB_HG002_SVs_Tier1_v0.6.vcf.gz.rds	intron
chr6	162893489	162893822	334	*	AluYb8	SINE	Alu	17	3515538	322	162893501	162893836	334	336	GIAB_HG002_SVs_Tier1_v0.6.vcf.gz.rds	intron
chr6	168059226	168059536	311	*	AluYg6	SINE	Alu	3	3521821	311	168059212	168059536	311	325	GIAB_HG002_SVs_Tier1_v0.6.vcf.gz.rds	intergenic
chr6	12664201	12664510	310	*	AluYa5	SINE	Alu	3	3304529	310	12664188	12664510	310	323	GIAB_HG005+6+7_GRCh37_pbsv.vcf.gz.rds	intergenic
chr6	22782665	22782973	309	*	AluYa5	SINE	Alu	0	3321035	309	22782649	22782973	309	325	GIAB_HG005+6+7_GRCh37_pbsv.vcf.gz.rds	intergenic
chr6	33026722	33028574	1853	*	SVA_D	Other	Other	31	3337205	1853	33026718	33028600	1853	1883	GIAB_HG005+6+7_GRCh37_pbsv.vcf.gz.rds	intergenic
chr6	51739581	51745600	6020	*	L1HS	LINE	L1	5	3368488	6020	51739567	51745605	6020	6039	GIAB_HG005+6+7_GRCh37_pbsv.vcf.gz.rds	intron
chr6	67235275	67235608	334	*	AluYa5	SINE	Alu	7	3384218	331	67235262	67235605	334	344	GIAB_HG005+6+7_GRCh37_pbsv.vcf.gz.rds	intergenic
chr6	70720239	70726444	6206	*	L1HS	LINE	L1	12	3388285	6056	70720219	70726294	6206	6076	GIAB_HG005+6+7_GRCh37_pbsv.vcf.gz.rds	intron
chr6	81194874	81195184	311	*	AluYa5	SINE	Alu	7	3402257	307	81194860	81195180	311	321	GIAB_HG005+6+7_GRCh37_pbsv.vcf.gz.rds	intergenic
chr6	95658874	95659192	319	*	AluYb8	SINE	Alu	3	3421422	319	95658863	95659196	319	334	GIAB_HG005+6+7_GRCh37_pbsv.vcf.gz.rds	intergenic
chr6	112203867	112204156	290	*	AluY	SINE	Alu	7	3444694	290	112203850	112204168	290	319	GIAB_HG005+6+7_GRCh37_pbsv.vcf.gz.rds	intergenic
chr6	149498885	149499182	298	*	AluYa5	SINE	Alu	7	3495641	279	149498901	149499179	298	279	GIAB_HG005+6+7_GRCh37_pbsv.vcf.gz.rds	intergenic
chr6	157957851	157958148	298	*	AluYa5	SINE	Alu	3	3508469	297	157957840	157958147	298	308	GIAB_HG005+6+7_GRCh37_pbsv.vcf.gz.rds	intron
chr6	170038130	170038447	318	*	AluYb8	SINE	Alu	6	3523811	318	170038122	170038448	318	327	GIAB_HG005+6+7_GRCh37_pbsv.vcf.gz.rds	intron
chr6	170044823	170045159	337	*	AluYa5	SINE	Alu	10	3523814	331	170044812	170045153	337	342	GIAB_HG005+6+7_GRCh37_pbsv.vcf.gz.rds	intron
chr6	9014832	9014928	97	*	AluYa8	SINE	Alu	0	3299251	93	9014833	9014925	97	93	HCC11871_picky_nanopore_data.rds	intergenic
chr6	19155647	19155966	320	*	AluYb9	SINE	Alu	3	3315531	301	19155666	19155970	320	305	HCC11871_picky_nanopore_data.rds	intron
chr6	47280153	47280240	88	*	AluYb8	SINE	Alu	23	3362881	88	47280151	47280244	88	94	korean_nature20098-s2.rds	intergenic
chr6	97505048	97505357	310	*	AluYg6	SINE	Alu	10	3423584	310	97505047	97505363	310	317	schatzlab_na12878_ngm_Nanopore_human_ngmlr-0.2.3_mapped.bam.sniffles1kb_auto_s5_noalts.vcf.rds	intron
chr6	69142200	69143089	890	*	L1HS	LINE	L1	9	3386431	890	69142173	69143118	890	946	schatzlab_reads_lr_skbr3.fa_ngmlr-0.2.3_mapped.bam.sniffles1kb_auto_l8_s5_noalt.vcf.rds	intergenic
chr6	138947748	138948059	312	*	AluYa5	SINE	Alu	3	3480759	312	138947748	138948068	312	321	schatzlab_reads_lr_skbr3.fa_ngmlr-0.2.3_mapped.bam.sniffles1kb_auto_l8_s5_noalt.vcf.rds	intergenic
chr6	8022806	8023116	311	*	AluYa5	SINE	Alu	7	3297871	311	8022791	8023116	311	326	short_read_melt_1000Genomes_v2_ALL.wgs.mergedSV.v8.20130502.svs.genotypes.vcf.gz.rds	intron
chr6	9494688	9494998	311	*	AluYa5	SINE	Alu	3	3299829	311	9494675	9494998	311	324	short_read_melt_1000Genomes_v2_ALL.wgs.mergedSV.v8.20130502.svs.genotypes.vcf.gz.rds	intergenic
chr6	12617335	12617648	314	*	AluYb8	SINE	Alu	26	3304446	310	12617321	12617644	314	324	short_read_melt_1000Genomes_v2_ALL.wgs.mergedSV.v8.20130502.svs.genotypes.vcf.gz.rds	intergenic
chr6	23844384	23844694	311	*	AluYa5	SINE	Alu	3	3322336	311	23844367	23844695	311	329	short_read_melt_1000Genomes_v2_ALL.wgs.mergedSV.v8.20130502.svs.genotypes.vcf.gz.rds	intergenic
chr6	25464047	25464349	303	*	AluY	SINE	Alu	26	3324949	303	25464036	25464349	303	314	short_read_melt_1000Genomes_v2_ALL.wgs.mergedSV.v8.20130502.svs.genotypes.vcf.gz.rds	intron
chr6	25897999	25898305	307	*	AluYa5	SINE	Alu	3	3325560	302	25897984	25898300	307	317	short_read_melt_1000Genomes_v2_ALL.wgs.mergedSV.v8.20130502.svs.genotypes.vcf.gz.rds	intergenic
chr6	27143468	27143778	311	*	AluYa5	SINE	Alu	16	3327549	311	27143451	27143791	311	341	short_read_melt_1000Genomes_v2_ALL.wgs.mergedSV.v8.20130502.svs.genotypes.vcf.gz.rds	intergenic
chr6	29513097	29513407	311	*	AluYa5	SINE	Alu	26	3331349	304	29513086	29513400	311	315	short_read_melt_1000Genomes_v2_ALL.wgs.mergedSV.v8.20130502.svs.genotypes.vcf.gz.rds	intergenic
chr6	37294972	37295282	311	*	AluY	SINE	Alu	23	3346064	305	37294953	37295276	311	324	short_read_melt_1000Genomes_v2_ALL.wgs.mergedSV.v8.20130502.svs.genotypes.vcf.gz.rds	intron
chr6	44613498	44613805	308	*	AluYa5	SINE	Alu	7	3359125	303	44613484	44613800	308	317	short_read_melt_1000Genomes_v2_ALL.wgs.mergedSV.v8.20130502.svs.genotypes.vcf.gz.rds	intergenic
chr6	98672098	98672395	298	*	AluY	SINE	Alu	14	3424959	293	98672087	98672390	298	304	short_read_melt_1000Genomes_v2_ALL.wgs.mergedSV.v8.20130502.svs.genotypes.vcf.gz.rds	intergenic
chr6	123763421	123763720	300	*	AluY	SINE	Alu	30	3459923	300	123763416	123763721	300	306	short_read_melt_1000Genomes_v2_ALL.wgs.mergedSV.v8.20130502.svs.genotypes.vcf.gz.rds	intron
chr6	140187849	140188157	309	*	AluYb8	SINE	Alu	13	3482878	303	140187838	140188151	309	314	short_read_melt_1000Genomes_v2_ALL.wgs.mergedSV.v8.20130502.svs.genotypes.vcf.gz.rds	intergenic
chr6	147037445	147037764	320	*	AluYb8	SINE	Alu	12	3492126	314	147037431	147037758	320	328	short_read_melt_1000Genomes_v2_ALL.wgs.mergedSV.v8.20130502.svs.genotypes.vcf.gz.rds	promoter
chr6	11616288	11616394	107	*	AluYc	SINE	Alu	9	3303086	107	11616288	11616404	107	117	A549.rds	intergenic	distal enhancer like
chr6	110476755	110479738	2984	*	L1HS	LINE	L1	5	3441568	2984	110476741	110479767	2984	3027	A549.rds	intron
chr6	71975115	71977144	2030	*	SVA_D	Other	Other	29	3389955	2030	71975103	71977198	2030	2096	eichler_cell_pacbio.rds	intergenic
chr6	101595814	101596132	319	*	AluYb8	SINE	Alu	13	3428726	319	101595801	101596144	319	344	eichler_cell_pacbio.rds	intergenic
chr6	159968244	159970843	2600	*	L1HS	LINE	L1	6	3511678	2594	159968201	159970837	2600	2637	eichler_cell_pacbio.rds	intergenic
chr6	163693921	163694224	304	*	AluYa5	SINE	Alu	7	3516483	304	163693915	163694225	304	311	eichler_cell_pacbio.rds	intron
chr6	121263715	121263925	211	*	AluYa5	SINE	Alu	19	3456576	210	121263692	121263924	211	233	hg38_HuaXia1_uw_sv_calls.bed.rds	intergenic
chr7	7542322	7542611	290	*	AluY	SINE	Alu	10	3538483	288	7542309	7542609	290	301	GIAB_HG002_SVs_Tier1_v0.6.vcf.gz.rds	intron
chr7	12024244	12024505	262	*	AluYa5	SINE	Alu	11	3544080	256	12024230	12024499	262	270	GIAB_HG002_SVs_Tier1_v0.6.vcf.gz.rds	intergenic
chr7	12058712	12059026	315	*	AluYa5	SINE	Alu	3	3544131	315	12058702	12059026	315	325	GIAB_HG002_SVs_Tier1_v0.6.vcf.gz.rds	intergenic
chr7	12281717	12282033	317	*	AluYb8	SINE	Alu	16	3544376	309	12281703	12282025	317	323	GIAB_HG002_SVs_Tier1_v0.6.vcf.gz.rds	intergenic
chr7	13663193	13663458	266	*	AluYa5	SINE	Alu	4	3546141	263	13663189	13663455	266	267	GIAB_HG002_SVs_Tier1_v0.6.vcf.gz.rds	intergenic
chr7	14228003	14228310	308	*	AluYa5	SINE	Alu	10	3546860	304	14227988	14228306	308	319	GIAB_HG002_SVs_Tier1_v0.6.vcf.gz.rds	intron
chr7	14449050	14449366	317	*	AluYb8	SINE	Alu	6	3547073	312	14449040	14449361	317	322	GIAB_HG002_SVs_Tier1_v0.6.vcf.gz.rds	intron
chr7	14910434	14910745	312	*	AluY	SINE	Alu	10	3547593	304	14910419	14910737	312	319	GIAB_HG002_SVs_Tier1_v0.6.vcf.gz.rds	intron
chr7	16936300	16936613	314	*	AluYa5	SINE	Alu	6	3550092	314	16936287	16936626	314	340	GIAB_HG002_SVs_Tier1_v0.6.vcf.gz.rds	intergenic
chr7	24677938	24678249	312	*	AluYa5	SINE	Alu	6	3560972	311	24677925	24678248	312	324	GIAB_HG002_SVs_Tier1_v0.6.vcf.gz.rds	intron
chr7	25044612	25044922	311	*	AluYa5	SINE	Alu	10	3561476	311	25044601	25044930	311	330	GIAB_HG002_SVs_Tier1_v0.6.vcf.gz.rds	intergenic
chr7	27514348	27514616	269	*	AluYa5	SINE	Alu	11	3565019	263	27514335	27514610	269	276	GIAB_HG002_SVs_Tier1_v0.6.vcf.gz.rds	intergenic
chr7	29476932	29477229	298	*	AluY	SINE	Alu	10	3567893	296	29476917	29477227	298	311	GIAB_HG002_SVs_Tier1_v0.6.vcf.gz.rds	intron
chr7	30897077	30897364	288	*	AluYc	SINE	Alu	7	3570138	286	30897063	30897362	288	300	GIAB_HG002_SVs_Tier1_v0.6.vcf.gz.rds	promoter
chr7	31523820	31525253	1434	*	L1HS	LINE	L1	4	3571070	1434	31523765	31525253	1434	1489	GIAB_HG002_SVs_Tier1_v0.6.vcf.gz.rds	intergenic
chr7	32390206	32393113	2908	*	L1HS	LINE	L1	3	3572319	2907	32390151	32393112	2908	2962	GIAB_HG002_SVs_Tier1_v0.6.vcf.gz.rds	intergenic
chr7	33403548	33403859	312	*	AluY	SINE	Alu	10	3574111	312	33403531	33403859	312	329	GIAB_HG002_SVs_Tier1_v0.6.vcf.gz.rds	intron
chr7	33898861	33899172	312	*	AluYa5	SINE	Alu	3	3574826	312	33898841	33899172	312	332	GIAB_HG002_SVs_Tier1_v0.6.vcf.gz.rds	intergenic
chr7	37477290	37477608	319	*	AluYb8	SINE	Alu	6	3580031	315	37477277	37477604	319	328	GIAB_HG002_SVs_Tier1_v0.6.vcf.gz.rds	intron
chr7	37998511	37998822	312	*	AluYb8	SINE	Alu	3	3580756	312	37998507	37998822	312	316	GIAB_HG002_SVs_Tier1_v0.6.vcf.gz.rds	intergenic
chr7	38508472	38508782	311	*	AluYa5	SINE	Alu	10	3581425	311	38508459	38508787	311	329	GIAB_HG002_SVs_Tier1_v0.6.vcf.gz.rds	intron
chr7	38513022	38513340	319	*	AluYb8	SINE	Alu	6	3581431	319	38513006	38513343	319	338	GIAB_HG002_SVs_Tier1_v0.6.vcf.gz.rds	intron
chr7	39592067	39592370	304	*	AluYa5	SINE	Alu	7	3582894	304	39592057	39592371	304	315	GIAB_HG002_SVs_Tier1_v0.6.vcf.gz.rds	intergenic
chr7	42549714	42550025	312	*	AluY	SINE	Alu	6	3587436	309	42549700	42550022	312	323	GIAB_HG002_SVs_Tier1_v0.6.vcf.gz.rds	intergenic
chr7	42604644	42604964	321	*	AluYb8	SINE	Alu	12	3587529	321	42604622	42604964	321	343	GIAB_HG002_SVs_Tier1_v0.6.vcf.gz.rds	intergenic
chr7	44962402	44962718	317	*	AluYb8	SINE	Alu	13	3591581	317	44962392	44962718	317	327	GIAB_HG002_SVs_Tier1_v0.6.vcf.gz.rds	intergenic
chr7	47895192	47895502	311	*	AluYa5	SINE	Alu	7	3595740	306	47895170	47895497	311	328	GIAB_HG002_SVs_Tier1_v0.6.vcf.gz.rds	intron
chr7	49552074	49552383	310	*	AluYa5	SINE	Alu	3	3597955	310	49552065	49552383	310	319	GIAB_HG002_SVs_Tier1_v0.6.vcf.gz.rds	intergenic
chr7	49719864	49725896	6033	*	L1HS	LINE	L1	3	3598170	6033	49719838	49725897	6033	6060	GIAB_HG002_SVs_Tier1_v0.6.vcf.gz.rds	intergenic
chr7	51691909	51692220	312	*	AluYb9	SINE	Alu	3	3600731	310	51691895	51692218	312	324	GIAB_HG002_SVs_Tier1_v0.6.vcf.gz.rds	intergenic
chr7	52094973	52095281	309	*	AluY	SINE	Alu	7	3601214	303	52094962	52095275	309	314	GIAB_HG002_SVs_Tier1_v0.6.vcf.gz.rds	intergenic
chr7	52107120	52107428	309	*	AluYg6	SINE	Alu	19	3601236	305	52107107	52107424	309	318	GIAB_HG002_SVs_Tier1_v0.6.vcf.gz.rds	intergenic
chr7	52802860	52803156	297	*	AluY	SINE	Alu	10	3602163	297	52802857	52803156	297	300	GIAB_HG002_SVs_Tier1_v0.6.vcf.gz.rds	intergenic
chr7	57364905	57365219	315	*	AluYb8	SINE	Alu	16	3609295	313	57364893	57365217	315	325	GIAB_HG002_SVs_Tier1_v0.6.vcf.gz.rds	intergenic
chr7	68462083	68462396	314	*	AluYa5	SINE	Alu	6	3623124	307	68462070	68462389	314	320	GIAB_HG002_SVs_Tier1_v0.6.vcf.gz.rds	intergenic
chr7	73190207	73190554	348	*	AluYb8	SINE	Alu	6	3632986	342	73190196	73190548	348	353	GIAB_HG002_SVs_Tier1_v0.6.vcf.gz.rds	intergenic
chr7	77959652	77959961	310	*	AluYf4	SINE	Alu	13	3643418	309	77959636	77959960	310	325	GIAB_HG002_SVs_Tier1_v0.6.vcf.gz.rds	intron
chr7	79165332	79165629	298	*	AluY	SINE	Alu	0	3644875	296	79165317	79165627	298	311	GIAB_HG002_SVs_Tier1_v0.6.vcf.gz.rds	intergenic
chr7	79742090	79742408	319	*	AluYb8	SINE	Alu	6	3645656	319	79742076	79742408	319	333	GIAB_HG002_SVs_Tier1_v0.6.vcf.gz.rds	intergenic
chr7	81728754	81729064	311	*	AluYa5	SINE	Alu	10	3648089	311	81728727	81729064	311	338	GIAB_HG002_SVs_Tier1_v0.6.vcf.gz.rds	intron
chr7	82946477	82946782	306	*	AluYg6	SINE	Alu	10	3649581	304	82946462	82946780	306	319	GIAB_HG002_SVs_Tier1_v0.6.vcf.gz.rds	intergenic
chr7	83709876	83710187	312	*	AluYa5	SINE	Alu	3	3650431	312	83709861	83710187	312	327	GIAB_HG002_SVs_Tier1_v0.6.vcf.gz.rds	intron
chr7	83728376	83728685	310	*	AluY	SINE	Alu	13	3650445	305	83728378	83728682	310	305	GIAB_HG002_SVs_Tier1_v0.6.vcf.gz.rds	intron
chr7	83750954	83751254	301	*	AluYa5	SINE	Alu	3	3650461	301	83750943	83751254	301	312	GIAB_HG002_SVs_Tier1_v0.6.vcf.gz.rds	intron
chr7	84005636	84005948	313	*	AluY	SINE	Alu	13	3650706	311	84005626	84005946	313	321	GIAB_HG002_SVs_Tier1_v0.6.vcf.gz.rds	intergenic
chr7	86836629	86836935	307	*	AluY	SINE	Alu	33	3654050	295	86836614	86836923	307	310	GIAB_HG002_SVs_Tier1_v0.6.vcf.gz.rds	intron
chr7	88069051	88069247	197	*	AluYa5	SINE	Alu	10	3655715	195	88069044	88069245	197	202	GIAB_HG002_SVs_Tier1_v0.6.vcf.gz.rds	intergenic
chr7	89598879	89599188	310	*	AluYa5	SINE	Alu	13	3657548	310	89598872	89599188	310	317	GIAB_HG002_SVs_Tier1_v0.6.vcf.gz.rds	intergenic
chr7	90022150	90022458	309	*	AluYa5	SINE	Alu	13	3658115	305	90022137	90022454	309	318	GIAB_HG002_SVs_Tier1_v0.6.vcf.gz.rds	intron
chr7	90583928	90584239	312	*	AluYa5	SINE	Alu	13	3658893	308	90583932	90584239	312	308	GIAB_HG002_SVs_Tier1_v0.6.vcf.gz.rds	intron
chr7	93416959	93422991	6033	*	L1HS	LINE	L1	7	3662635	6033	93416927	93422991	6033	6065	GIAB_HG002_SVs_Tier1_v0.6.vcf.gz.rds	intron
chr7	95386268	95386580	313	*	AluYa5	SINE	Alu	13	3665392	313	95386253	95386584	313	332	GIAB_HG002_SVs_Tier1_v0.6.vcf.gz.rds	intergenic
chr7	96067521	96067832	312	*	AluYb8	SINE	Alu	10	3666272	307	96067512	96067827	312	316	GIAB_HG002_SVs_Tier1_v0.6.vcf.gz.rds	intergenic
chr7	96475962	96481992	6031	*	L1HS	LINE	L1	3	3666813	6031	96475886	96481994	6031	6109	GIAB_HG002_SVs_Tier1_v0.6.vcf.gz.rds	intergenic
chr7	96522761	96523071	311	*	AluYa5	SINE	Alu	7	3666877	311	96522743	96523071	311	329	GIAB_HG002_SVs_Tier1_v0.6.vcf.gz.rds	intergenic
chr7	96894747	96894978	232	*	AluYa5	SINE	Alu	0	3667373	227	96894731	96894973	232	243	GIAB_HG002_SVs_Tier1_v0.6.vcf.gz.rds	intergenic
chr7	101334206	101334515	310	*	AluYa5	SINE	Alu	0	3676393	310	101334195	101334515	310	321	GIAB_HG002_SVs_Tier1_v0.6.vcf.gz.rds	intergenic
chr7	103463079	103463394	316	*	AluYb8	SINE	Alu	9	3680137	310	103463066	103463388	316	323	GIAB_HG002_SVs_Tier1_v0.6.vcf.gz.rds	intron
chr7	104129526	104129799	274	*	AluYa5	SINE	Alu	11	3681166	271	104129515	104129796	274	282	GIAB_HG002_SVs_Tier1_v0.6.vcf.gz.rds	intron
chr7	104187401	104187717	317	*	AluYb8	SINE	Alu	3	3681245	315	104187384	104187715	317	332	GIAB_HG002_SVs_Tier1_v0.6.vcf.gz.rds	intron
chr7	104615214	104615525	312	*	AluY	SINE	Alu	6	3681877	312	104615198	104615534	312	337	GIAB_HG002_SVs_Tier1_v0.6.vcf.gz.rds	intergenic
chr7	105307864	105308169	306	*	AluYa5	SINE	Alu	10	3683270	302	105307850	105308165	306	316	GIAB_HG002_SVs_Tier1_v0.6.vcf.gz.rds	intron
chr7	108352857	108353173	317	*	AluYb8	SINE	Alu	9	3687958	315	108352846	108353171	317	326	GIAB_HG002_SVs_Tier1_v0.6.vcf.gz.rds	intergenic
chr7	110542698	110543012	315	*	AluYa5	SINE	Alu	10	3690661	312	110542683	110543009	315	327	GIAB_HG002_SVs_Tier1_v0.6.vcf.gz.rds	intron
chr7	113416177	113422207	6031	*	L1HS	LINE	L1	4	3694561	6031	113416161	113422207	6031	6047	GIAB_HG002_SVs_Tier1_v0.6.vcf.gz.rds	intergenic
chr7	113953518	113953823	306	*	AluYa5	SINE	Alu	10	3695255	296	113953501	113953813	306	313	GIAB_HG002_SVs_Tier1_v0.6.vcf.gz.rds	intron
chr7	116842015	116842315	301	*	AluYa5	SINE	Alu	10	3698883	300	116842003	116842314	301	312	GIAB_HG002_SVs_Tier1_v0.6.vcf.gz.rds	intron
chr7	117893963	117894255	293	*	AluYa5	SINE	Alu	10	3700297	290	117893950	117894252	293	303	GIAB_HG002_SVs_Tier1_v0.6.vcf.gz.rds	intergenic	distal enhancer like
chr7	120881115	120881430	316	*	AluYa5	SINE	Alu	0	3703863	316	120881096	120881434	316	339	GIAB_HG002_SVs_Tier1_v0.6.vcf.gz.rds	intron
chr7	122460603	122460912	310	*	AluY	SINE	Alu	10	3705956	310	122460586	122460912	310	327	GIAB_HG002_SVs_Tier1_v0.6.vcf.gz.rds	intron
chr7	123636944	123637262	319	*	AluYb8	SINE	Alu	9	3707594	316	123636928	123637259	319	332	GIAB_HG002_SVs_Tier1_v0.6.vcf.gz.rds	intron
chr7	125265108	125265426	319	*	AluYb8	SINE	Alu	13	3709708	319	125265095	125265426	319	332	GIAB_HG002_SVs_Tier1_v0.6.vcf.gz.rds	intergenic
chr7	127620154	127620472	319	*	AluYa5	SINE	Alu	16	3712694	319	127620154	127620472	319	319	GIAB_HG002_SVs_Tier1_v0.6.vcf.gz.rds	intron
chr7	127766424	127766728	305	*	AluY	SINE	Alu	13	3712846	305	127766414	127766728	305	315	GIAB_HG002_SVs_Tier1_v0.6.vcf.gz.rds	intergenic
chr7	128309224	128309528	305	*	AluYa5	SINE	Alu	3	3714002	305	128309210	128309528	305	319	GIAB_HG002_SVs_Tier1_v0.6.vcf.gz.rds	intergenic
chr7	135189223	135189533	311	*	AluYa5	SINE	Alu	10	3725233	311	135189199	135189533	311	335	GIAB_HG002_SVs_Tier1_v0.6.vcf.gz.rds	intron
chr7	136834461	136834751	291	*	AluYc	SINE	Alu	41	3727700	291	136834449	136834751	291	303	GIAB_HG002_SVs_Tier1_v0.6.vcf.gz.rds	intron
chr7	136851624	136851925	302	*	AluYa5	SINE	Alu	3	3727721	298	136851610	136851921	302	312	GIAB_HG002_SVs_Tier1_v0.6.vcf.gz.rds	intergenic
chr7	137455280	137455578	299	*	AluYa5	SINE	Alu	0	3728473	299	137455271	137455578	299	308	GIAB_HG002_SVs_Tier1_v0.6.vcf.gz.rds	intron
chr7	138742278	138742585	308	*	AluY	SINE	Alu	23	3731085	308	138742268	138742585	308	318	GIAB_HG002_SVs_Tier1_v0.6.vcf.gz.rds	intron
chr7	139207161	139207466	306	*	AluYa5	SINE	Alu	0	3732072	302	139207147	139207462	306	316	GIAB_HG002_SVs_Tier1_v0.6.vcf.gz.rds	promoter
chr7	141113875	141114183	309	*	AluYk11	SINE	Alu	3	3735614	308	141113863	141114182	309	320	GIAB_HG002_SVs_Tier1_v0.6.vcf.gz.rds	intron
chr7	144361189	144361499	311	*	AluYa5	SINE	Alu	0	3739725	311	144361181	144361503	311	323	GIAB_HG002_SVs_Tier1_v0.6.vcf.gz.rds	intron
chr7	145063228	145063384	157	*	L1HS	LINE	L1	0	3740796	157	145063221	145063384	157	164	GIAB_HG002_SVs_Tier1_v0.6.vcf.gz.rds	intergenic
chr7	150463077	150463390	314	*	AluY	SINE	Alu	22	3748632	314	150463049	150463390	314	342	GIAB_HG002_SVs_Tier1_v0.6.vcf.gz.rds	intergenic	distal enhancer like
chr7	152419409	152419715	307	*	AluYa5	SINE	Alu	3	3752096	307	152419399	152419715	307	317	GIAB_HG002_SVs_Tier1_v0.6.vcf.gz.rds	intergenic
chr7	154941932	154942250	319	*	AluYb8	SINE	Alu	16	3755624	313	154941915	154942244	319	330	GIAB_HG002_SVs_Tier1_v0.6.vcf.gz.rds	intergenic
chr7	158029482	158030450	969	*	LTR5_Hs	LTR	ERVK	8	3759370	967	158029474	158030448	969	975	GIAB_HG002_SVs_Tier1_v0.6.vcf.gz.rds	intron
chr7	8750273	8750591	319	*	AluYb9	SINE	Alu	9	3540150	319	8750264	8750591	319	328	GIAB_HG005+6+7_GRCh37_pbsv.vcf.gz.rds	intron
chr7	30535602	30535912	311	*	AluY	SINE	Alu	7	3569539	310	30535583	30535911	311	329	GIAB_HG005+6+7_GRCh37_pbsv.vcf.gz.rds	intergenic
chr7	31070589	31070907	319	*	AluYb8	SINE	Alu	16	3570378	316	31070575	31070904	319	330	GIAB_HG005+6+7_GRCh37_pbsv.vcf.gz.rds	intergenic
chr7	43414124	43414399	276	*	AluYa5	SINE	Alu	14	3588716	259	43414125	43414383	276	259	GIAB_HG005+6+7_GRCh37_pbsv.vcf.gz.rds	intron
chr7	78357870	78358180	311	*	AluYa5	SINE	Alu	7	3643911	311	78357857	78358196	311	340	GIAB_HG005+6+7_GRCh37_pbsv.vcf.gz.rds	intron
chr7	86615478	86615764	287	*	AluYa5	SINE	Alu	7	3653765	281	86615469	86615758	287	290	GIAB_HG005+6+7_GRCh37_pbsv.vcf.gz.rds	intron
chr7	102488721	102489032	312	*	AluY	SINE	Alu	13	3678768	312	102488718	102489057	312	340	GIAB_HG005+6+7_GRCh37_pbsv.vcf.gz.rds	intron
chr7	103856448	103856752	305	*	AluYa5	SINE	Alu	33	3680734	305	103856434	103856752	305	319	GIAB_HG005+6+7_GRCh37_pbsv.vcf.gz.rds	intergenic
chr7	103874951	103875248	298	*	AluYa5	SINE	Alu	14	3680782	294	103874937	103875244	298	308	GIAB_HG005+6+7_GRCh37_pbsv.vcf.gz.rds	intergenic
chr7	154671008	154671328	321	*	AluYf4	SINE	Alu	19	3755211	306	154670993	154671313	321	321	GIAB_HG005+6+7_GRCh37_pbsv.vcf.gz.rds	intron
chr7	70567077	70567393	317	*	AluYb8	SINE	Alu	6	3626906	311	70567078	70567388	317	311	HCC11871_picky_nanopore_data.rds	intergenic
chr7	118343845	118344155	311	*	AluYa5	SINE	Alu	13	3700894	297	118343816	118344141	311	326	HCC11871_picky_nanopore_data.rds	intergenic
chr7	126775620	126775701	82	*	AluYc	SINE	Alu	0	3711583	77	126775624	126775700	82	77	HCC11871_picky_nanopore_data.rds	intron
chr7	107683990	107684126	137	*	AluYc	SINE	Alu	9	3687074	137	107683983	107684126	137	144	korean_nature20098-s2.rds	intron
chr7	75895177	75895485	309	*	AluYa5	SINE	Alu	3	3639851	309	75895176	75895510	309	335	schatzlab_all_reads.fa.giab_h002_ngmlr-0.2.3_mapped.bam.sniffles1kb_auto_noalts.vcf.gz.rds	promoter
chr7	39870039	39870344	306	*	AluYa5	SINE	Alu	10	3583482	301	39870044	39870354	306	311	schatzlab_reads_lr_skbr3.fa_ngmlr-0.2.3_mapped.bam.sniffles1kb_auto_l8_s5_noalt.vcf.rds	intergenic
chr7	51270915	51271182	268	*	AluY	SINE	Alu	8	3600106	267	51270912	51271181	268	270	schatzlab_reads_lr_skbr3.fa_ngmlr-0.2.3_mapped.bam.sniffles1kb_auto_l8_s5_noalt.vcf.rds	intron
chr7	61532034	61532345	312	*	AluY	SINE	Alu	32	3610325	312	61532026	61532350	312	325	schatzlab_reads_lr_skbr3.fa_ngmlr-0.2.3_mapped.bam.sniffles1kb_auto_l8_s5_noalt.vcf.rds	intergenic
chr7	2828766	2829068	303	*	AluYa5	SINE	Alu	0	3528972	301	2828752	2829066	303	315	short_read_melt_1000Genomes_v2_ALL.wgs.mergedSV.v8.20130502.svs.genotypes.vcf.gz.rds	intron	distal enhancer like
chr7	4807752	4808062	311	*	AluY	SINE	Alu	7	3532654	311	4807742	4808062	311	321	short_read_melt_1000Genomes_v2_ALL.wgs.mergedSV.v8.20130502.svs.genotypes.vcf.gz.rds	exon
chr7	31759534	31759812	279	*	AluYb8	SINE	Alu	7	3571401	278	31759520	31759811	279	292	short_read_melt_1000Genomes_v2_ALL.wgs.mergedSV.v8.20130502.svs.genotypes.vcf.gz.rds	intergenic
chr7	32137560	32137859	300	*	AluY	SINE	Alu	0	3571892	297	32137546	32137856	300	311	short_read_melt_1000Genomes_v2_ALL.wgs.mergedSV.v8.20130502.svs.genotypes.vcf.gz.rds	intron
chr7	55530348	55530610	263	*	AluYa5	SINE	Alu	8	3605661	263	55530344	55530610	263	267	short_read_melt_1000Genomes_v2_ALL.wgs.mergedSV.v8.20130502.svs.genotypes.vcf.gz.rds	intergenic
chr7	79129271	79129589	319	*	AluYb9	SINE	Alu	13	3644826	319	79129266	79129590	319	325	short_read_melt_1000Genomes_v2_ALL.wgs.mergedSV.v8.20130502.svs.genotypes.vcf.gz.rds	intergenic
chr7	93958343	93958651	309	*	AluYa5	SINE	Alu	23	3663330	302	93958332	93958644	309	313	short_read_melt_1000Genomes_v2_ALL.wgs.mergedSV.v8.20130502.svs.genotypes.vcf.gz.rds	intergenic
chr7	96813213	96813513	301	*	AluYa5	SINE	Alu	13	3667239	301	96813206	96813513	301	308	short_read_melt_1000Genomes_v2_ALL.wgs.mergedSV.v8.20130502.svs.genotypes.vcf.gz.rds	intergenic
chr7	107504630	107504937	308	*	AluYa5	SINE	Alu	0	3686802	306	107504615	107504935	308	321	short_read_melt_1000Genomes_v2_ALL.wgs.mergedSV.v8.20130502.svs.genotypes.vcf.gz.rds	intergenic
chr7	147355066	147355367	302	*	AluYa5	SINE	Alu	17	3743609	300	147355052	147355365	302	314	short_read_melt_1000Genomes_v2_ALL.wgs.mergedSV.v8.20130502.svs.genotypes.vcf.gz.rds	intron
chr7	14882940	14883258	319	*	AluYb8	SINE	Alu	6	3547555	310	14882949	14883258	319	310	A549.rds	promoter
chr7	7504723	7510751	6029	*	L1HS	LINE	L1	6	3538439	6029	7504710	7510776	6029	6067	eichler_cell_pacbio.rds	intron
chr7	29292194	29292510	317	*	AluYb8	SINE	Alu	9	3567596	317	29292175	29292511	317	337	eichler_cell_pacbio.rds	intron
chr7	30478858	30484890	6033	*	L1HS	LINE	L1	3	3569457	6033	30478849	30484915	6033	6067	eichler_cell_pacbio.rds	intron
chr7	48041748	48042054	307	*	AluY	SINE	Alu	16	3595947	307	48041733	48042055	307	323	eichler_cell_pacbio.rds	intron
chr7	56314088	56314396	309	*	AluYb8	SINE	Alu	10	3607323	309	56314081	56314400	309	320	eichler_cell_pacbio.rds	intergenic
chr7	82271529	82271835	307	*	AluYa5	SINE	Alu	3	3648798	305	82271518	82271833	307	316	eichler_cell_pacbio.rds	intergenic
chr7	113178640	113178949	310	*	AluYa8	SINE	Alu	7	3694226	307	113178624	113178946	310	323	eichler_cell_pacbio.rds	intergenic
chr7	141620481	141626512	6032	*	L1HS	LINE	L1	3	3736383	6032	141620465	141626513	6032	6049	eichler_cell_pacbio.rds	intergenic
chr7	146540086	146540403	318	*	AluYb9	SINE	Alu	6	3742559	318	146540075	146540403	318	329	eichler_cell_pacbio.rds	intron
chr8	4222064	4222375	312	*	AluYa5	SINE	Alu	6	3765118	312	4222049	4222389	312	341	GIAB_HG002_SVs_Tier1_v0.6.vcf.gz.rds	intron
chr8	4941235	4941511	277	*	AluYa5	SINE	Alu	7	3765818	277	4941223	4941520	277	298	GIAB_HG002_SVs_Tier1_v0.6.vcf.gz.rds	intergenic	distal enhancer like
chr8	5748187	5748505	319	*	AluYb9	SINE	Alu	9	3766857	319	5748176	5748505	319	330	GIAB_HG002_SVs_Tier1_v0.6.vcf.gz.rds	intergenic
chr8	6587840	6588150	311	*	AluYf4	SINE	Alu	13	3768197	311	6587829	6588150	311	322	GIAB_HG002_SVs_Tier1_v0.6.vcf.gz.rds	intron
chr8	13169588	13169897	310	*	AluY	SINE	Alu	3	3777905	305	13169572	13169892	310	321	GIAB_HG002_SVs_Tier1_v0.6.vcf.gz.rds	intron
chr8	13778073	13778391	319	*	AluYb8	SINE	Alu	9	3778713	313	13778059	13778385	319	327	GIAB_HG002_SVs_Tier1_v0.6.vcf.gz.rds	intergenic
chr8	15001277	15001586	310	*	AluYa5	SINE	Alu	7	3780197	310	15001266	15001586	310	321	GIAB_HG002_SVs_Tier1_v0.6.vcf.gz.rds	intron
chr8	15053399	15053705	307	*	AluY	SINE	Alu	10	3780273	307	15053390	15053705	307	316	GIAB_HG002_SVs_Tier1_v0.6.vcf.gz.rds	intron
chr8	16962222	16962533	312	*	AluY	SINE	Alu	6	3782908	307	16962206	16962528	312	323	GIAB_HG002_SVs_Tier1_v0.6.vcf.gz.rds	intron
chr8	17265617	17265930	314	*	AluYb8	SINE	Alu	38	3783333	309	17265601	17265925	314	325	GIAB_HG002_SVs_Tier1_v0.6.vcf.gz.rds	intron
chr8	17859582	17860459	878	*	L1HS	LINE	L1	15	3784192	841	17859497	17860422	878	926	GIAB_HG002_SVs_Tier1_v0.6.vcf.gz.rds	intron
chr8	18427142	18427372	231	*	L1PA2	LINE	L1	43	3785084	226	18427144	18427369	231	226	GIAB_HG002_SVs_Tier1_v0.6.vcf.gz.rds	intron
chr8	18454617	18455933	1317	*	L1HS	LINE	L1	4	3785116	1317	18454611	18455944	1317	1334	GIAB_HG002_SVs_Tier1_v0.6.vcf.gz.rds	intron
chr8	18651458	18652426	969	*	LTR5_Hs	LTR	ERVK	10	3785383	968	18651451	18652425	969	975	GIAB_HG002_SVs_Tier1_v0.6.vcf.gz.rds	intron
chr8	19980272	19980577	306	*	AluYa5	SINE	Alu	0	3787568	306	19980262	19980577	306	316	GIAB_HG002_SVs_Tier1_v0.6.vcf.gz.rds	intergenic	distal enhancer like
chr8	24979585	24979897	313	*	AluYa5	SINE	Alu	6	3795693	313	24979569	24979897	313	329	GIAB_HG002_SVs_Tier1_v0.6.vcf.gz.rds	intergenic
chr8	30392290	30392577	288	*	AluYb8	SINE	Alu	3	3805212	288	30392277	30392581	288	305	GIAB_HG002_SVs_Tier1_v0.6.vcf.gz.rds	intron
chr8	31571248	31571593	346	*	AluYb8	SINE	Alu	9	3807245	346	31571241	31571594	346	354	GIAB_HG002_SVs_Tier1_v0.6.vcf.gz.rds	intron
chr8	37050885	37051853	969	*	LTR5_Hs	LTR	ERVK	6	3815093	969	37050879	37051853	969	975	GIAB_HG002_SVs_Tier1_v0.6.vcf.gz.rds	intergenic
chr8	39765330	39765640	311	*	AluYa5	SINE	Alu	13	3819768	311	39765314	39765646	311	333	GIAB_HG002_SVs_Tier1_v0.6.vcf.gz.rds	intergenic
chr8	41279344	41279652	309	*	AluYf4	SINE	Alu	10	3822242	308	41279328	41279651	309	324	GIAB_HG002_SVs_Tier1_v0.6.vcf.gz.rds	intergenic
chr8	42572234	42572545	312	*	AluYa5	SINE	Alu	3	3824669	312	42572230	42572551	312	322	GIAB_HG002_SVs_Tier1_v0.6.vcf.gz.rds	intron
chr8	42585909	42586259	351	*	AluY	SINE	Alu	50	3824700	330	42585893	42586238	351	346	GIAB_HG002_SVs_Tier1_v0.6.vcf.gz.rds	intron
chr8	52061005	52061306	302	*	AluYa5	SINE	Alu	7	3832153	302	52060995	52061306	302	312	GIAB_HG002_SVs_Tier1_v0.6.vcf.gz.rds	intergenic
chr8	52367514	52367693	180	*	AluYb8	SINE	Alu	6	3832562	178	52367502	52367691	180	190	GIAB_HG002_SVs_Tier1_v0.6.vcf.gz.rds	intron	distal enhancer like
chr8	52737972	52738286	315	*	AluYb8	SINE	Alu	6	3833025	313	52737961	52738284	315	324	GIAB_HG002_SVs_Tier1_v0.6.vcf.gz.rds	intron
chr8	54204896	54205204	309	*	AluYg6	SINE	Alu	16	3835094	303	54204882	54205198	309	317	GIAB_HG002_SVs_Tier1_v0.6.vcf.gz.rds	intergenic
chr8	56401217	56401523	307	*	AluYa5	SINE	Alu	3	3838442	302	56401202	56401518	307	317	GIAB_HG002_SVs_Tier1_v0.6.vcf.gz.rds	intron
chr8	56967327	56967469	143	*	AluYc	SINE	Alu	14	3839454	143	56967316	56967469	143	154	GIAB_HG002_SVs_Tier1_v0.6.vcf.gz.rds	intergenic
chr8	59078464	59078784	321	*	AluYa5	SINE	Alu	9	3842300	321	59078452	59078788	321	337	GIAB_HG002_SVs_Tier1_v0.6.vcf.gz.rds	intergenic
chr8	61204996	61205303	308	*	AluYa5	SINE	Alu	7	3844972	308	61204986	61205303	308	318	GIAB_HG002_SVs_Tier1_v0.6.vcf.gz.rds	intergenic
chr8	62930146	62930455	310	*	AluYa5	SINE	Alu	10	3847427	310	62930143	62930455	310	313	GIAB_HG002_SVs_Tier1_v0.6.vcf.gz.rds	intergenic
chr8	68727333	68727642	310	*	AluY	SINE	Alu	26	3855906	310	68727320	68727652	310	333	GIAB_HG002_SVs_Tier1_v0.6.vcf.gz.rds	intergenic
chr8	69417684	69417995	312	*	AluYb8	SINE	Alu	19	3856822	306	69417667	69417989	312	323	GIAB_HG002_SVs_Tier1_v0.6.vcf.gz.rds	intron
chr8	70357624	70357927	304	*	AluYa5	SINE	Alu	0	3858099	303	70357613	70357926	304	314	GIAB_HG002_SVs_Tier1_v0.6.vcf.gz.rds	intergenic
chr8	72551418	72551728	311	*	AluYa5	SINE	Alu	3	3861356	311	72551405	72551739	311	335	GIAB_HG002_SVs_Tier1_v0.6.vcf.gz.rds	intergenic
chr8	73787792	73793823	6032	*	L1HS	LINE	L1	3	3862922	6032	73787765	73793823	6032	6059	GIAB_HG002_SVs_Tier1_v0.6.vcf.gz.rds	intron
chr8	75876946	75877263	318	*	AluYb8	SINE	Alu	9	3866380	318	75876938	75877264	318	327	GIAB_HG002_SVs_Tier1_v0.6.vcf.gz.rds	intergenic
chr8	76126902	76127212	311	*	AluYa5	SINE	Alu	0	3866668	311	76126888	76127212	311	325	GIAB_HG002_SVs_Tier1_v0.6.vcf.gz.rds	intergenic
chr8	77337394	77338429	1036	*	L1HS	LINE	L1	3	3868175	1033	77337381	77338426	1036	1046	GIAB_HG002_SVs_Tier1_v0.6.vcf.gz.rds	intergenic
chr8	84296960	84297103	144	*	AluYa5	SINE	Alu	14	3877432	137	84296948	84297096	144	149	GIAB_HG002_SVs_Tier1_v0.6.vcf.gz.rds	intergenic
chr8	85955672	85955990	319	*	AluYb9	SINE	Alu	3	3879414	318	85955655	85955989	319	335	GIAB_HG002_SVs_Tier1_v0.6.vcf.gz.rds	intergenic
chr8	89392210	89392515	306	*	AluYa5	SINE	Alu	3	3884024	305	89392207	89392514	306	308	GIAB_HG002_SVs_Tier1_v0.6.vcf.gz.rds	intergenic
chr8	92152870	92153180	311	*	AluYa5	SINE	Alu	3	3887723	311	92152856	92153180	311	325	GIAB_HG002_SVs_Tier1_v0.6.vcf.gz.rds	intron
chr8	97098088	97098428	341	*	AluYk11	SINE	Alu	3	3895122	338	97098073	97098425	341	353	GIAB_HG002_SVs_Tier1_v0.6.vcf.gz.rds	intergenic
chr8	98200157	98200468	312	*	AluYb8	SINE	Alu	13	3896738	308	98200142	98200464	312	323	GIAB_HG002_SVs_Tier1_v0.6.vcf.gz.rds	intergenic
chr8	98595413	98595731	319	*	AluYb8	SINE	Alu	3	3897373	319	98595392	98595731	319	340	GIAB_HG002_SVs_Tier1_v0.6.vcf.gz.rds	intergenic
chr8	98783461	98783770	310	*	AluYa5	SINE	Alu	7	3897836	310	98783448	98783780	310	333	GIAB_HG002_SVs_Tier1_v0.6.vcf.gz.rds	intergenic
chr8	104382913	104383224	312	*	AluY	SINE	Alu	10	3907471	299	104382891	104383211	312	321	GIAB_HG002_SVs_Tier1_v0.6.vcf.gz.rds	promoter
chr8	106181410	106181729	320	*	AluYb8	SINE	Alu	16	3910036	314	106181395	106181723	320	329	GIAB_HG002_SVs_Tier1_v0.6.vcf.gz.rds	intergenic
chr8	106670534	106670843	310	*	AluYf4	SINE	Alu	13	3910596	305	106670518	106670838	310	321	GIAB_HG002_SVs_Tier1_v0.6.vcf.gz.rds	intron
chr8	106703459	106703775	317	*	AluYb8	SINE	Alu	19	3910635	316	106703448	106703774	317	327	GIAB_HG002_SVs_Tier1_v0.6.vcf.gz.rds	promoter
chr8	107511108	107511424	317	*	AluYb8	SINE	Alu	9	3911694	311	107511093	107511418	317	326	GIAB_HG002_SVs_Tier1_v0.6.vcf.gz.rds	intron
chr8	107728570	107728888	319	*	AluYb8	SINE	Alu	9	3912032	316	107728555	107728885	319	331	GIAB_HG002_SVs_Tier1_v0.6.vcf.gz.rds	intron
chr8	108120234	108120542	309	*	AluYb8	SINE	Alu	13	3912584	304	108120215	108120537	309	323	GIAB_HG002_SVs_Tier1_v0.6.vcf.gz.rds	intergenic
chr8	109730176	109730486	311	*	AluYa5	SINE	Alu	13	3914703	311	109730161	109730486	311	326	GIAB_HG002_SVs_Tier1_v0.6.vcf.gz.rds	intron
chr8	110510311	110510629	319	*	AluYb8	SINE	Alu	6	3915830	319	110510307	110510629	319	323	GIAB_HG002_SVs_Tier1_v0.6.vcf.gz.rds	intron
chr8	112168234	112168578	345	*	AluYb8	SINE	Alu	6	3917932	345	112168225	112168578	345	354	GIAB_HG002_SVs_Tier1_v0.6.vcf.gz.rds	intergenic
chr8	113085435	113085756	322	*	AluYb8	SINE	Alu	6	3919112	319	113085423	113085753	322	331	GIAB_HG002_SVs_Tier1_v0.6.vcf.gz.rds	intergenic
chr8	113225872	113226191	320	*	AluYb8	SINE	Alu	6	3919305	320	113225848	113226191	320	344	GIAB_HG002_SVs_Tier1_v0.6.vcf.gz.rds	intergenic
chr8	116488234	116488545	312	*	AluYa5	SINE	Alu	0	3923408	312	116488216	116488545	312	330	GIAB_HG002_SVs_Tier1_v0.6.vcf.gz.rds	intron
chr8	118223537	118223809	273	*	AluYb8	SINE	Alu	15	3925728	273	118223529	118223809	273	281	GIAB_HG002_SVs_Tier1_v0.6.vcf.gz.rds	intergenic
chr8	118712809	118713120	312	*	AluYa5	SINE	Alu	3	3926485	311	118712788	118713119	312	332	GIAB_HG002_SVs_Tier1_v0.6.vcf.gz.rds	intergenic
chr8	118980765	118981107	343	*	AluY	SINE	Alu	45	3926889	343	118980757	118981108	343	352	GIAB_HG002_SVs_Tier1_v0.6.vcf.gz.rds	intron
chr8	119447057	119447358	302	*	AluYa5	SINE	Alu	7	3927684	299	119447044	119447355	302	312	GIAB_HG002_SVs_Tier1_v0.6.vcf.gz.rds	intron	distal enhancer like
chr8	121681683	121681991	309	*	AluYb8	SINE	Alu	16	3931306	309	121681672	121681991	309	320	GIAB_HG002_SVs_Tier1_v0.6.vcf.gz.rds	intron
chr8	121854753	121855061	309	*	AluYa5	SINE	Alu	10	3931602	309	121854743	121855061	309	319	GIAB_HG002_SVs_Tier1_v0.6.vcf.gz.rds	intergenic
chr8	126336811	126337115	305	*	AluY	SINE	Alu	30	3939641	304	126336797	126337114	305	318	GIAB_HG002_SVs_Tier1_v0.6.vcf.gz.rds	intron
chr8	126595130	126601133	6004	*	L1HS	LINE	L1	3	3940273	6004	126595121	126601134	6004	6014	GIAB_HG002_SVs_Tier1_v0.6.vcf.gz.rds	intergenic
chr8	127248978	127249283	306	*	AluYa5	SINE	Alu	3	3941427	305	127248961	127249282	306	322	GIAB_HG002_SVs_Tier1_v0.6.vcf.gz.rds	intergenic
chr8	129465235	129471266	6032	*	L1HS	LINE	L1	3	3945722	6032	129465153	129471266	6032	6114	GIAB_HG002_SVs_Tier1_v0.6.vcf.gz.rds	intergenic	distal enhancer like
chr8	132168289	132168597	309	*	AluYa5	SINE	Alu	32	3950640	308	132168283	132168596	309	314	GIAB_HG002_SVs_Tier1_v0.6.vcf.gz.rds	intergenic
chr8	134329455	134329766	312	*	AluYb8	SINE	Alu	6	3954367	312	134329444	134329766	312	323	GIAB_HG002_SVs_Tier1_v0.6.vcf.gz.rds	intergenic
chr8	135082986	135089016	6031	*	L1HS	LINE	L1	4	3955867	6030	135082913	135089015	6031	6103	GIAB_HG002_SVs_Tier1_v0.6.vcf.gz.rds	intergenic
chr8	137716829	137717144	316	*	AluYb8	SINE	Alu	6	3960237	311	137716813	137717139	316	327	GIAB_HG002_SVs_Tier1_v0.6.vcf.gz.rds	intergenic
chr8	138200175	138200407	233	*	AluYa5	SINE	Alu	4	3960967	233	138200162	138200407	233	246	GIAB_HG002_SVs_Tier1_v0.6.vcf.gz.rds	intergenic
chr8	140475269	140475579	311	*	AluYg6	SINE	Alu	13	3964521	311	140475258	140475590	311	333	GIAB_HG002_SVs_Tier1_v0.6.vcf.gz.rds	intergenic
chr8	144723624	144723934	311	*	AluYa5	SINE	Alu	13	3970648	311	144723602	144723934	311	333	GIAB_HG002_SVs_Tier1_v0.6.vcf.gz.rds	intron
chr8	15387297	15387593	297	*	AluYb8	SINE	Alu	14	3780796	297	15387290	15387593	297	304	GIAB_HG005+6+7_GRCh37_pbsv.vcf.gz.rds	intergenic
chr8	27662517	27662834	318	*	AluYb8	SINE	Alu	6	3800207	312	27662499	27662828	318	330	GIAB_HG005+6+7_GRCh37_pbsv.vcf.gz.rds	intron
chr8	27684060	27684333	274	*	AluY	SINE	Alu	4	3800255	272	27684045	27684331	274	287	GIAB_HG005+6+7_GRCh37_pbsv.vcf.gz.rds	intron
chr8	35568449	35568620	172	*	AluYc	SINE	Alu	47	3813033	172	35568441	35568620	172	180	GIAB_HG005+6+7_GRCh37_pbsv.vcf.gz.rds	intron
chr8	41930260	41930563	304	*	AluYa5	SINE	Alu	7	3823369	304	41930248	41930563	304	316	GIAB_HG005+6+7_GRCh37_pbsv.vcf.gz.rds	intergenic
chr8	42185317	42185627	311	*	AluYb8	SINE	Alu	13	3823928	311	42185315	42185627	311	313	GIAB_HG005+6+7_GRCh37_pbsv.vcf.gz.rds	promoter
chr8	54971859	54972163	305	*	AluYb8	SINE	Alu	7	3836322	305	54971849	54972163	305	315	GIAB_HG005+6+7_GRCh37_pbsv.vcf.gz.rds	intron
chr8	91069184	91069495	312	*	AluYa5	SINE	Alu	3	3886242	312	91069173	91069495	312	323	GIAB_HG005+6+7_GRCh37_pbsv.vcf.gz.rds	intergenic
chr8	13888847	13888927	81	*	AluYf4	SINE	Alu	25	3778858	78	13888846	13888924	81	79	HCC11871_picky_nanopore_data.rds	intergenic
chr8	95329679	95329976	298	*	AluYa5	SINE	Alu	7	3892023	285	95329680	95329964	298	285	HCC11871_picky_nanopore_data.rds	intergenic
chr8	40289731	40295759	6029	*	L1PA2	LINE	L1	7	3820684	6029	40289691	40296197	6029	6507	korean_nature20098-s2.rds	intergenic
chr8	16546759	16546852	94	*	L1HS	LINE	L1	94	3782301	94	16546755	16546855	94	101	schatzlab_all_reads.fa.giab_h003_ngmlr-0.2.3_mapped.bam.sniffles1kb_auto_s5_noalts.vcf.gz.rds	intergenic
chr8	126681410	126681706	297	*	L1HS	LINE	L1	14	3940467	297	126681384	126681708	297	325	schatzlab_reads_lr_skbr3.fa_ngmlr-0.2.3_mapped.bam.sniffles1kb_auto_l8_s5_noalt.vcf.rds	intergenic
chr8	2178933	2179249	317	*	AluYb8	SINE	Alu	9	3762894	313	2178922	2179245	317	324	short_read_melt_1000Genomes_v2_ALL.wgs.mergedSV.v8.20130502.svs.genotypes.vcf.gz.rds	intergenic
chr8	5843362	5843675	314	*	AluYa5	SINE	Alu	22	3767015	308	5843342	5843669	314	328	short_read_melt_1000Genomes_v2_ALL.wgs.mergedSV.v8.20130502.svs.genotypes.vcf.gz.rds	intergenic
chr8	10216091	10216391	301	*	AluYa5	SINE	Alu	0	3773527	300	10216062	10216390	301	329	short_read_melt_1000Genomes_v2_ALL.wgs.mergedSV.v8.20130502.svs.genotypes.vcf.gz.rds	intron
chr8	55570829	55571131	303	*	AluYa5	SINE	Alu	3	3837401	301	55570818	55571129	303	312	short_read_melt_1000Genomes_v2_ALL.wgs.mergedSV.v8.20130502.svs.genotypes.vcf.gz.rds	intron
chr8	64144880	64145115	236	*	AluYa5	SINE	Alu	13	3848992	236	64144864	64145115	236	252	short_read_melt_1000Genomes_v2_ALL.wgs.mergedSV.v8.20130502.svs.genotypes.vcf.gz.rds	intergenic
chr8	78385350	78385661	312	*	AluYa5	SINE	Alu	0	3869358	312	78385333	78385664	312	332	short_read_melt_1000Genomes_v2_ALL.wgs.mergedSV.v8.20130502.svs.genotypes.vcf.gz.rds	intergenic
chr8	82480074	82480380	307	*	AluYb8	SINE	Alu	13	3875081	302	82480059	82480375	307	317	short_read_melt_1000Genomes_v2_ALL.wgs.mergedSV.v8.20130502.svs.genotypes.vcf.gz.rds	intergenic
chr8	134423511	134423827	317	*	AluYb8	SINE	Alu	13	3954582	315	134423494	134423825	317	332	short_read_melt_1000Genomes_v2_ALL.wgs.mergedSV.v8.20130502.svs.genotypes.vcf.gz.rds	intergenic
chr8	137238610	137238918	309	*	AluYg6	SINE	Alu	10	3959469	303	137238594	137238912	309	319	short_read_melt_1000Genomes_v2_ALL.wgs.mergedSV.v8.20130502.svs.genotypes.vcf.gz.rds	intergenic
chr8	92312628	92312924	297	*	AluYa5	SINE	Alu	17	3887925	293	92312632	92312924	297	293	A549.rds	intron
chr8	6062881	6063186	306	*	AluYf4	SINE	Alu	13	3767315	306	6062877	6063192	306	316	eichler_cell_pacbio.rds	intergenic
chr8	15734126	15734373	248	*	AluYa5	SINE	Alu	16	3781246	239	15734119	15734364	248	246	eichler_cell_pacbio.rds	intergenic
chr8	16545424	16545735	312	*	AluY	SINE	Alu	19	3782299	310	16545408	16545733	312	326	eichler_cell_pacbio.rds	intergenic
chr8	43221507	43221811	305	*	AluY	SINE	Alu	10	3825874	305	43221498	43221811	305	314	eichler_cell_pacbio.rds	intergenic
chr8	81111372	81111673	302	*	AluY	SINE	Alu	36	3872868	300	81111374	81111675	302	302	eichler_cell_pacbio.rds	intergenic	distal enhancer like
chr8	91515428	91515683	256	*	AluYb8	SINE	Alu	16	3886821	256	91515420	91515689	256	270	eichler_cell_pacbio.rds	intergenic
chr8	92712203	92712514	312	*	AluYb8	SINE	Alu	6	3888433	312	92712190	92712515	312	326	eichler_cell_pacbio.rds	intergenic
chr8	109959300	109959616	317	*	AluYb9	SINE	Alu	6	3915039	313	109959285	109959612	317	328	eichler_cell_pacbio.rds	intergenic
chr8	115887866	115888138	273	*	AluYg6	SINE	Alu	7	3922593	273	115887860	115888139	273	280	eichler_cell_pacbio.rds	intergenic
chr8	124872226	124878247	6022	*	L1PA2	LINE	L1	16	3936915	6022	124872166	124878248	6022	6083	eichler_cell_pacbio.rds	intron
chr8	136966795	136967697	903	*	L1HS	LINE	L1	9	3959045	903	136966774	136967721	903	948	eichler_cell_pacbio.rds	intergenic
chr8	138909168	138909375	208	*	AluYb8	SINE	Alu	10	3961990	208	138909160	138909375	208	216	eichler_cell_pacbio.rds	intergenic
chr8	102726942	102727251	310	*	AluYb8	SINE	Alu	23	3904496	302	102726928	102727243	310	316	hg38_han_chinese_HG00514.merged_nonredundant.vcf.rds	intron
chr8	85223000	85223318	319	*	AluYb8	SINE	Alu	13	3878520	319	85222988	85223323	319	336	hg38_yoruban_nigerian_NA19240.merged_nonredundant.vcf.rds	intron
chr9	2000984	2001294	311	*	AluYa5	SINE	Alu	7	3975912	311	2000968	2001294	311	327	GIAB_HG002_SVs_Tier1_v0.6.vcf.gz.rds	intergenic
chr9	3780634	3780945	312	*	AluY	SINE	Alu	6	3978433	309	3780616	3780942	312	327	GIAB_HG002_SVs_Tier1_v0.6.vcf.gz.rds	intergenic
chr9	4346671	4346971	301	*	AluYa5	SINE	Alu	7	3979155	299	4346658	4346969	301	312	GIAB_HG002_SVs_Tier1_v0.6.vcf.gz.rds	intergenic
chr9	4537277	4537613	337	*	AluYb8	SINE	Alu	7	3979487	329	4537262	4537605	337	344	GIAB_HG002_SVs_Tier1_v0.6.vcf.gz.rds	intron
chr9	6888781	6889087	307	*	AluYa5	SINE	Alu	7	3983399	307	6888773	6889087	307	315	GIAB_HG002_SVs_Tier1_v0.6.vcf.gz.rds	intron
chr9	6999384	6999689	306	*	AluYh9	SINE	Alu	7	3983535	301	6999377	6999684	306	308	GIAB_HG002_SVs_Tier1_v0.6.vcf.gz.rds	intron
chr9	7371814	7372122	309	*	AluYf4	SINE	Alu	13	3984042	303	7371803	7372116	309	314	GIAB_HG002_SVs_Tier1_v0.6.vcf.gz.rds	intergenic
chr9	9950442	9950752	311	*	AluYf4	SINE	Alu	13	3987177	311	9950428	9950758	311	331	GIAB_HG002_SVs_Tier1_v0.6.vcf.gz.rds	intron
chr9	10136557	10137714	1158	*	L1HS	LINE	L1	6	3987416	1156	10136559	10137720	1158	1162	GIAB_HG002_SVs_Tier1_v0.6.vcf.gz.rds	intron
chr9	10498751	10499054	304	*	AluYa5	SINE	Alu	0	3987826	300	10498740	10499050	304	311	GIAB_HG002_SVs_Tier1_v0.6.vcf.gz.rds	intron
chr9	10828115	10828426	312	*	AluY	SINE	Alu	10	3988225	312	10828091	10828426	312	336	GIAB_HG002_SVs_Tier1_v0.6.vcf.gz.rds	intergenic
chr9	16389407	16389720	314	*	AluYa5	SINE	Alu	0	3995601	314	16389394	16389730	314	337	GIAB_HG002_SVs_Tier1_v0.6.vcf.gz.rds	intergenic
chr9	18751839	18752117	279	*	AluYa5	SINE	Alu	7	3998738	278	18751826	18752116	279	291	GIAB_HG002_SVs_Tier1_v0.6.vcf.gz.rds	intron
chr9	21918068	21918373	306	*	AluYa5	SINE	Alu	7	4003452	304	21918054	21918371	306	318	GIAB_HG002_SVs_Tier1_v0.6.vcf.gz.rds	intron
chr9	22999503	22999813	311	*	AluYf4	SINE	Alu	16	4004857	311	22999487	22999819	311	333	GIAB_HG002_SVs_Tier1_v0.6.vcf.gz.rds	intergenic
chr9	23075120	23075430	311	*	AluYa5	SINE	Alu	0	4004949	309	23075112	23075428	311	317	GIAB_HG002_SVs_Tier1_v0.6.vcf.gz.rds	intergenic
chr9	23328692	23329016	325	*	AluYb8	SINE	Alu	12	4005236	325	23328679	23329030	325	352	GIAB_HG002_SVs_Tier1_v0.6.vcf.gz.rds	intergenic
chr9	24791781	24792087	307	*	AluYb8	SINE	Alu	13	4007058	302	24791769	24792082	307	314	GIAB_HG002_SVs_Tier1_v0.6.vcf.gz.rds	intergenic
chr9	26512934	26513242	309	*	AluYa5	SINE	Alu	0	4009171	309	26512927	26513242	309	316	GIAB_HG002_SVs_Tier1_v0.6.vcf.gz.rds	intergenic
chr9	29624704	29625012	309	*	AluYa5	SINE	Alu	0	4013386	309	29624691	29625012	309	322	GIAB_HG002_SVs_Tier1_v0.6.vcf.gz.rds	intergenic
chr9	30345789	30346099	311	*	AluY	SINE	Alu	7	4014296	306	30345776	30346094	311	319	GIAB_HG002_SVs_Tier1_v0.6.vcf.gz.rds	intergenic
chr9	30491292	30491595	304	*	AluYa5	SINE	Alu	7	4014482	303	30491283	30491594	304	312	GIAB_HG002_SVs_Tier1_v0.6.vcf.gz.rds	intergenic
chr9	32315159	32315384	226	*	AluYa5	SINE	Alu	4	4016652	222	32315153	32315380	226	228	GIAB_HG002_SVs_Tier1_v0.6.vcf.gz.rds	intergenic
chr9	33050837	33051145	309	*	AluY	SINE	Alu	13	4017883	304	33050830	33051140	309	311	GIAB_HG002_SVs_Tier1_v0.6.vcf.gz.rds	intron	distal enhancer like
chr9	35803105	35803400	296	*	AluYa5	SINE	Alu	3	4022961	295	35803096	35803399	296	304	GIAB_HG002_SVs_Tier1_v0.6.vcf.gz.rds	intron
chr9	36309289	36309600	312	*	AluYb8	SINE	Alu	3	4023902	312	36309279	36309600	312	322	GIAB_HG002_SVs_Tier1_v0.6.vcf.gz.rds	intergenic
chr9	36423664	36423975	312	*	AluY	SINE	Alu	13	4024132	307	36423654	36423970	312	317	GIAB_HG002_SVs_Tier1_v0.6.vcf.gz.rds	intergenic
chr9	71665339	71665559	221	*	AluY	SINE	Alu	9	4046543	219	71665323	71665557	221	235	GIAB_HG002_SVs_Tier1_v0.6.vcf.gz.rds	intron
chr9	73463611	73463921	311	*	AluY	SINE	Alu	13	4049478	303	73463597	73463913	311	317	GIAB_HG002_SVs_Tier1_v0.6.vcf.gz.rds	intron
chr9	74269394	74269668	275	*	AluYb8	SINE	Alu	15	4050535	273	74269385	74269666	275	282	GIAB_HG002_SVs_Tier1_v0.6.vcf.gz.rds	intergenic
chr9	75669530	75669798	269	*	AluYa5	SINE	Alu	8	4053015	267	75669517	75669796	269	280	GIAB_HG002_SVs_Tier1_v0.6.vcf.gz.rds	intron
chr9	78736730	78737038	309	*	AluYa5	SINE	Alu	3	4057307	309	78736726	78737038	309	313	GIAB_HG002_SVs_Tier1_v0.6.vcf.gz.rds	intron
chr9	81725772	81726083	312	*	AluYg6	SINE	Alu	10	4062101	311	81725761	81726082	312	322	GIAB_HG002_SVs_Tier1_v0.6.vcf.gz.rds	intergenic
chr9	82845173	82845491	319	*	AluYb8	SINE	Alu	13	4063610	319	82845170	82845497	319	328	GIAB_HG002_SVs_Tier1_v0.6.vcf.gz.rds	intergenic
chr9	83630452	83630756	305	*	AluYb8	SINE	Alu	10	4064544	299	83630437	83630750	305	314	GIAB_HG002_SVs_Tier1_v0.6.vcf.gz.rds	intergenic
chr9	84477092	84477402	311	*	AluYa5	SINE	Alu	16	4065864	311	84477072	84477404	311	333	GIAB_HG002_SVs_Tier1_v0.6.vcf.gz.rds	intergenic
chr9	84478765	84479076	312	*	AluYb8	SINE	Alu	6	4065867	305	84478772	84479076	312	305	GIAB_HG002_SVs_Tier1_v0.6.vcf.gz.rds	intergenic
chr9	85033859	85034177	319	*	AluYb8	SINE	Alu	9	4066619	319	85033845	85034187	319	343	GIAB_HG002_SVs_Tier1_v0.6.vcf.gz.rds	intergenic
chr9	87901413	87901712	300	*	AluY	SINE	Alu	3	4071085	300	87901405	87901712	300	308	GIAB_HG002_SVs_Tier1_v0.6.vcf.gz.rds	intergenic
chr9	89799095	89799407	313	*	AluYf4	SINE	Alu	6	4074238	313	89799093	89799407	313	315	GIAB_HG002_SVs_Tier1_v0.6.vcf.gz.rds	intergenic
chr9	90859015	90860914	1900	*	SVA_D	Other	Other	23	4075959	1900	90858983	90860963	1900	1981	GIAB_HG002_SVs_Tier1_v0.6.vcf.gz.rds	intergenic
chr9	93883370	93883684	315	*	AluYf4	SINE	Alu	22	4080030	315	93883362	93883684	315	323	GIAB_HG002_SVs_Tier1_v0.6.vcf.gz.rds	intergenic
chr9	96730354	96730597	244	*	AluY	SINE	Alu	8	4084556	244	96730345	96730597	244	253	GIAB_HG002_SVs_Tier1_v0.6.vcf.gz.rds	intergenic
chr9	97292918	97293233	316	*	AluYb8	SINE	Alu	6	4085703	314	97292906	97293231	316	326	GIAB_HG002_SVs_Tier1_v0.6.vcf.gz.rds	intergenic
chr9	100761078	100761388	311	*	AluYa5	SINE	Alu	10	4091739	311	100761058	100761388	311	331	GIAB_HG002_SVs_Tier1_v0.6.vcf.gz.rds	intron
chr9	101028769	101029079	311	*	AluYa5	SINE	Alu	3	4092422	311	101028748	101029079	311	332	GIAB_HG002_SVs_Tier1_v0.6.vcf.gz.rds	intergenic
chr9	104443983	104444727	745	*	L1HS	LINE	L1	5	4098409	745	104443961	104444727	745	767	GIAB_HG002_SVs_Tier1_v0.6.vcf.gz.rds	intron
chr9	106132548	106132859	312	*	AluYa5	SINE	Alu	0	4100662	312	106132538	106132866	312	329	GIAB_HG002_SVs_Tier1_v0.6.vcf.gz.rds	intergenic
chr9	107400988	107401294	307	*	AluYa5	SINE	Alu	0	4102425	300	107400973	107401287	307	315	GIAB_HG002_SVs_Tier1_v0.6.vcf.gz.rds	intergenic
chr9	109024129	109024436	308	*	AluYa5	SINE	Alu	10	4105149	299	109024116	109024427	308	312	GIAB_HG002_SVs_Tier1_v0.6.vcf.gz.rds	intron
chr9	112430208	112430515	308	*	AluYa5	SINE	Alu	7	4111314	308	112430200	112430515	308	316	GIAB_HG002_SVs_Tier1_v0.6.vcf.gz.rds	intron
chr9	115937098	115937371	274	*	AluYa5	SINE	Alu	15	4117585	274	115937084	115937379	274	296	GIAB_HG002_SVs_Tier1_v0.6.vcf.gz.rds	intron
chr9	118109675	118109987	313	*	AluY	SINE	Alu	19	4122000	313	118109642	118109987	313	346	GIAB_HG002_SVs_Tier1_v0.6.vcf.gz.rds	intron
chr9	119477076	119477387	312	*	AluYa5	SINE	Alu	3	4124390	312	119477063	119477397	312	335	GIAB_HG002_SVs_Tier1_v0.6.vcf.gz.rds	intron	distal enhancer like
chr9	122531845	122532159	315	*	AluYa5	SINE	Alu	6	4129854	308	122531834	122532152	315	319	GIAB_HG002_SVs_Tier1_v0.6.vcf.gz.rds	intergenic
chr9	136060722	136061032	311	*	AluYa5	SINE	Alu	7	4156955	311	136060715	136061032	311	318	GIAB_HG002_SVs_Tier1_v0.6.vcf.gz.rds	intergenic
chr9	136379216	136379552	337	*	AluY	SINE	Alu	3	4157480	337	136379210	136379552	337	343	GIAB_HG002_SVs_Tier1_v0.6.vcf.gz.rds	intergenic	distal enhancer like
chr9	136414112	136414425	314	*	AluYa5	SINE	Alu	10	4157529	314	136414101	136414425	314	325	GIAB_HG002_SVs_Tier1_v0.6.vcf.gz.rds	intron
chr9	9134055	9134369	315	*	AluYb8	SINE	Alu	19	3986237	315	9134047	9134369	315	323	GIAB_HG005+6+7_GRCh37_pbsv.vcf.gz.rds	intron
chr9	71703156	71703467	312	*	AluYb8	SINE	Alu	16	4046634	310	71703145	71703465	312	321	GIAB_HG005+6+7_GRCh37_pbsv.vcf.gz.rds	intron
chr9	79124520	79124828	309	*	AluYb8	SINE	Alu	7	4058033	309	79124512	79124828	309	317	GIAB_HG005+6+7_GRCh37_pbsv.vcf.gz.rds	intergenic
chr9	84436796	84437108	313	*	AluYa5	SINE	Alu	13	4065801	313	84436784	84437123	313	340	GIAB_HG005+6+7_GRCh37_pbsv.vcf.gz.rds	intergenic
chr9	94148176	94148486	311	*	AluYh9	SINE	Alu	16	4080469	307	94148160	94148482	311	323	GIAB_HG005+6+7_GRCh37_pbsv.vcf.gz.rds	intergenic
chr9	98266016	98266334	319	*	AluYb8	SINE	Alu	13	4087209	317	98266003	98266332	319	330	GIAB_HG005+6+7_GRCh37_pbsv.vcf.gz.rds	intron
chr9	101209342	101209644	303	*	AluYa5	SINE	Alu	17	4092755	303	101209330	101209644	303	315	GIAB_HG005+6+7_GRCh37_pbsv.vcf.gz.rds	intron
chr9	114631750	114632066	317	*	AluYb8	SINE	Alu	19	4115048	316	114631746	114632065	317	320	GIAB_HG005+6+7_GRCh37_pbsv.vcf.gz.rds	intergenic
chr9	136761052	136761266	215	*	SVA_E	Other	Other	5	4157971	215	136761044	136761273	215	230	GIAB_HG005+6+7_GRCh37_pbsv.vcf.gz.rds	intron	distal enhancer like
chr9	28584931	28585020	90	*	AluYc	SINE	Alu	0	4012079	82	28584936	28585017	90	82	HCC11871_picky_nanopore_data.rds	intron
chr9	135401927	135404906	2980	*	L1HS	LINE	L1	8	4155806	2969	135401938	135404934	2980	2997	HCC11871_picky_nanopore_data.rds	intron
chr9	77897727	77898033	307	*	AluYa5	SINE	Alu	10	4056162	305	77897712	77898031	307	320	korean_nature20098-s2.rds	intergenic
chr9	114902360	114902671	312	*	AluYb9	SINE	Alu	16	4115581	300	114902342	114902659	312	318	schatzlab_na12878_ngm_Nanopore_human_ngmlr-0.2.3_mapped.bam.sniffles1kb_auto_s5_noalts.vcf.rds	intron
chr9	25594101	25594419	319	*	AluYb8	SINE	Alu	19	4008006	319	25594100	25594448	319	349	schatzlab_na12878_pacbio_mts_ngmlr-0.2.3_mapped.bam.sniffles1kb_auto_noalts.vcf.rds	intergenic
chr9	18508900	18509218	319	*	AluYb8	SINE	Alu	6	3998443	319	18508900	18509238	319	339	schatzlab_reads_lr_skbr3.fa_ngmlr-0.2.3_mapped.bam.sniffles1kb_auto_l8_s5_noalt.vcf.rds	intron
chr9	12898005	12898312	308	*	AluYa5	SINE	Alu	13	3990731	303	12897990	12898307	308	318	short_read_melt_1000Genomes_v2_ALL.wgs.mergedSV.v8.20130502.svs.genotypes.vcf.gz.rds	intergenic
chr9	13655422	13655732	311	*	AluYg6	SINE	Alu	7	3991757	311	13655411	13655743	311	333	short_read_melt_1000Genomes_v2_ALL.wgs.mergedSV.v8.20130502.svs.genotypes.vcf.gz.rds	intergenic
chr9	13840787	13841082	296	*	AluY	SINE	Alu	10	3991998	296	13840778	13841082	296	305	short_read_melt_1000Genomes_v2_ALL.wgs.mergedSV.v8.20130502.svs.genotypes.vcf.gz.rds	intergenic
chr9	16463289	16463593	305	*	AluYa5	SINE	Alu	13	3995652	305	16463286	16463593	305	308	short_read_melt_1000Genomes_v2_ALL.wgs.mergedSV.v8.20130502.svs.genotypes.vcf.gz.rds	intron
chr9	16905612	16905922	311	*	AluYa5	SINE	Alu	13	3996188	311	16905592	16905922	311	331	short_read_melt_1000Genomes_v2_ALL.wgs.mergedSV.v8.20130502.svs.genotypes.vcf.gz.rds	intergenic
chr9	34280000	34280310	311	*	AluYa5	SINE	Alu	13	4020488	311	34279989	34280312	311	324	short_read_melt_1000Genomes_v2_ALL.wgs.mergedSV.v8.20130502.svs.genotypes.vcf.gz.rds	intron
chr9	78712158	78712371	214	*	AluYb8	SINE	Alu	14	4057283	214	78712153	78712371	214	219	short_read_melt_1000Genomes_v2_ALL.wgs.mergedSV.v8.20130502.svs.genotypes.vcf.gz.rds	intron
chr9	87503897	87504204	308	*	AluY	SINE	Alu	7	4070513	308	87503886	87504205	308	320	short_read_melt_1000Genomes_v2_ALL.wgs.mergedSV.v8.20130502.svs.genotypes.vcf.gz.rds	intron
chr9	119201473	119201778	306	*	AluYa5	SINE	Alu	3	4123893	306	119201464	119201778	306	315	short_read_melt_1000Genomes_v2_ALL.wgs.mergedSV.v8.20130502.svs.genotypes.vcf.gz.rds	intron
chr9	121768245	121768470	226	*	AluYa5	SINE	Alu	0	4128421	223	121768231	121768467	226	237	short_read_melt_1000Genomes_v2_ALL.wgs.mergedSV.v8.20130502.svs.genotypes.vcf.gz.rds	intergenic
chr9	123396724	123396852	129	*	AluYf4	SINE	Alu	23	4131607	128	123396716	123396851	129	136	short_read_melt_1000Genomes_v2_ALL.wgs.mergedSV.v8.20130502.svs.genotypes.vcf.gz.rds	intron
chr9	124191383	124192351	969	*	LTR5_Hs	LTR	ERVK	11	4133212	968	124191376	124192350	969	975	short_read_melt_1000Genomes_v2_ALL.wgs.mergedSV.v8.20130502.svs.genotypes.vcf.gz.rds	intergenic
chr9	27710045	27710361	317	*	AluYb8	SINE	Alu	19	4010979	311	27710051	27710361	317	311	Caki2.rds	intergenic
chr9	3078465	3078780	316	*	AluYb8	SINE	Alu	9	3977492	312	3078451	3078776	316	326	eichler_cell_pacbio.rds	intergenic
chr9	19392279	19392592	314	*	AluYa5	SINE	Alu	6	3999990	314	19392267	19392592	314	326	eichler_cell_pacbio.rds	intergenic
chr9	22597436	22597741	306	*	AluYa5	SINE	Alu	7	4004327	306	22597426	22597741	306	316	eichler_cell_pacbio.rds	intergenic
chr9	99656000	99656302	303	*	AluY	SINE	Alu	36	4089684	298	99655983	99656297	303	315	eichler_cell_pacbio.rds	intergenic
chr9	103507511	103507821	311	*	AluYa5	SINE	Alu	16	4097023	308	103507490	103507818	311	329	eichler_cell_pacbio.rds	intergenic
chr9	140182758	140183619	862	*	SVA_F	Other	Other	40	4161949	855	140182765	140183631	862	867	eichler_cell_pacbio.rds	intergenic
chrX	4904718	4905022	305	*	AluYa5	SINE	Alu	0	4172199	305	4904707	4905022	305	316	GIAB_HG002_SVs_Tier1_v0.6.vcf.gz.rds	intergenic
chrX	5570350	5570660	311	*	AluYa5	SINE	Alu	16	4173180	311	5570336	5570680	311	345	GIAB_HG002_SVs_Tier1_v0.6.vcf.gz.rds	intergenic
chrX	16427696	16428185	490	*	L1HS	LINE	L1	0	4189273	490	16427679	16428212	490	534	GIAB_HG002_SVs_Tier1_v0.6.vcf.gz.rds	intergenic
chrX	22672575	22672879	305	*	AluY	SINE	Alu	3	4199772	305	22672564	22672879	305	316	GIAB_HG002_SVs_Tier1_v0.6.vcf.gz.rds	intron
chrX	24292716	24293027	312	*	AluY	SINE	Alu	10	4202723	312	24292700	24293032	312	333	GIAB_HG002_SVs_Tier1_v0.6.vcf.gz.rds	intergenic
chrX	31577478	31577782	305	*	AluYg6	SINE	Alu	3	4213496	303	31577464	31577780	305	317	GIAB_HG002_SVs_Tier1_v0.6.vcf.gz.rds	intron
chrX	33208585	33208903	319	*	AluYb8	SINE	Alu	16	4215618	319	33208579	33208903	319	325	GIAB_HG002_SVs_Tier1_v0.6.vcf.gz.rds	intron
chrX	40505197	40505497	301	*	AluYd8	SINE	Alu	13	4226414	301	40505174	40505498	301	325	GIAB_HG002_SVs_Tier1_v0.6.vcf.gz.rds	intron
chrX	52961291	52961607	317	*	AluYb8	SINE	Alu	16	4248639	317	52961285	52961607	317	323	GIAB_HG002_SVs_Tier1_v0.6.vcf.gz.rds	intergenic
chrX	71123228	71123537	310	*	AluYa5	SINE	Alu	10	4270508	310	71123220	71123537	310	318	GIAB_HG002_SVs_Tier1_v0.6.vcf.gz.rds	intergenic
chrX	75253863	75254166	304	*	AluYa5	SINE	Alu	3	4276074	304	75253856	75254166	304	311	GIAB_HG002_SVs_Tier1_v0.6.vcf.gz.rds	intergenic
chrX	77696863	77697451	589	*	L1HS	LINE	L1	0	4279138	588	77696852	77697450	589	599	GIAB_HG002_SVs_Tier1_v0.6.vcf.gz.rds	intergenic
chrX	85537774	85538080	307	*	AluYa5	SINE	Alu	7	4288424	307	85537769	85538081	307	313	GIAB_HG002_SVs_Tier1_v0.6.vcf.gz.rds	intron
chrX	85878770	85879080	311	*	AluYg6	SINE	Alu	13	4288773	311	85878760	85879080	311	321	GIAB_HG002_SVs_Tier1_v0.6.vcf.gz.rds	intron
chrX	87743060	87743355	296	*	AluYb8	SINE	Alu	17	4291128	294	87743057	87743353	296	297	GIAB_HG002_SVs_Tier1_v0.6.vcf.gz.rds	intergenic
chrX	95312810	95318841	6032	*	L1HS	LINE	L1	6	4300805	6032	95312760	95318844	6032	6085	GIAB_HG002_SVs_Tier1_v0.6.vcf.gz.rds	intergenic
chrX	105191162	105191463	302	*	AluYa5	SINE	Alu	20	4314695	298	105191156	105191459	302	304	GIAB_HG002_SVs_Tier1_v0.6.vcf.gz.rds	promoter
chrX	112877029	112877339	311	*	AluYa5	SINE	Alu	3	4325944	311	112877015	112877346	311	332	GIAB_HG002_SVs_Tier1_v0.6.vcf.gz.rds	intergenic
chrX	116454361	116454669	309	*	AluYk12	SINE	Alu	10	4330894	302	116454363	116454664	309	302	GIAB_HG002_SVs_Tier1_v0.6.vcf.gz.rds	intergenic
chrX	116954979	116955287	309	*	AluYa5	SINE	Alu	23	4331485	309	116954964	116955287	309	324	GIAB_HG002_SVs_Tier1_v0.6.vcf.gz.rds	intergenic
chrX	119643325	119643628	304	*	AluYa5	SINE	Alu	10	4336571	300	119643311	119643624	304	314	GIAB_HG002_SVs_Tier1_v0.6.vcf.gz.rds	intergenic
chrX	122185512	122185833	322	*	AluYb9	SINE	Alu	3	4340067	322	122185498	122185850	322	353	GIAB_HG002_SVs_Tier1_v0.6.vcf.gz.rds	intergenic
chrX	135157997	135158310	314	*	AluYa5	SINE	Alu	3	4359517	314	135157982	135158313	314	332	GIAB_HG002_SVs_Tier1_v0.6.vcf.gz.rds	intergenic
chrX	138157990	138158183	194	*	AluYb8	SINE	Alu	10	4364471	187	138157986	138158176	194	191	GIAB_HG002_SVs_Tier1_v0.6.vcf.gz.rds	intron
chrX	138384910	138385220	311	*	AluYf4	SINE	Alu	7	4364830	311	138384894	138385220	311	327	GIAB_HG002_SVs_Tier1_v0.6.vcf.gz.rds	intergenic
chrX	143843286	143843586	301	*	AluYb8	SINE	Alu	10	4372999	296	143843274	143843581	301	308	GIAB_HG002_SVs_Tier1_v0.6.vcf.gz.rds	intergenic
chrX	145329912	145330220	309	*	AluYa5	SINE	Alu	16	4375215	299	145329899	145330210	309	312	GIAB_HG002_SVs_Tier1_v0.6.vcf.gz.rds	intergenic
chrX	145943159	145943939	781	*	L1PA2	LINE	L1	15	4376115	781	145943159	145943949	781	791	GIAB_HG002_SVs_Tier1_v0.6.vcf.gz.rds	intergenic
chrX	149551160	149551471	312	*	AluY	SINE	Alu	10	4381096	312	149551136	149551472	312	337	GIAB_HG002_SVs_Tier1_v0.6.vcf.gz.rds	intron
chrX	11953207	11959433	6227	*	L1HS	LINE	L1	10	4182239	6227	11953185	11959435	6227	6251	GIAB_HG005+6+7_GRCh37_pbsv.vcf.gz.rds	intergenic
chrX	77327890	77328208	319	*	AluYb8	SINE	Alu	9	4278714	316	77327875	77328205	319	331	GIAB_HG005+6+7_GRCh37_pbsv.vcf.gz.rds	intergenic
chrX	81096652	81102683	6032	*	L1HS	LINE	L1	5	4283121	6032	81096640	81102691	6032	6052	GIAB_HG005+6+7_GRCh37_pbsv.vcf.gz.rds	intergenic
chrX	84509328	84509649	322	*	AluYb8	SINE	Alu	3	4287267	322	84509319	84509652	322	334	GIAB_HG005+6+7_GRCh37_pbsv.vcf.gz.rds	intron
chrX	98017290	98017590	301	*	AluYa5	SINE	Alu	17	4304563	298	98017280	98017587	301	308	GIAB_HG005+6+7_GRCh37_pbsv.vcf.gz.rds	intergenic
chrX	129539817	129540128	312	*	AluYa5	SINE	Alu	6	4350708	312	129539798	129540128	312	331	GIAB_HG005+6+7_GRCh37_pbsv.vcf.gz.rds	intron
chrX	138146445	138146697	253	*	AluYb8	SINE	Alu	8	4364456	252	138146418	138146696	253	279	GIAB_HG005+6+7_GRCh37_pbsv.vcf.gz.rds	intron
chrX	138941978	138942290	313	*	AluYa5	SINE	Alu	10	4365578	308	138941963	138942285	313	323	GIAB_HG005+6+7_GRCh37_pbsv.vcf.gz.rds	intergenic
chrX	143406972	143409872	2901	*	L1HS	LINE	L1	6	4372448	2901	143406969	143409968	2901	3000	GIAB_HG005+6+7_GRCh37_pbsv.vcf.gz.rds	intergenic
chrX	146559253	146559342	90	*	L1HS	LINE	L1	0	4377076	83	146559250	146559335	90	86	HCC11871_picky_nanopore_data.rds	intergenic
chrX	25947947	25948273	327	*	AluYb8	SINE	Alu	7	4205326	327	25947939	25948273	327	335	korean_nature20098-s2.rds	intergenic
chrX	11725368	11731399	6032	*	L1HS	LINE	L1	3	4181903	6032	11725353	11731400	6032	6048	schatzlab_na12878_ngm_Nanopore_human_ngmlr-0.2.3_mapped.bam.sniffles1kb_auto_s5_noalts.vcf.rds	intergenic
chrX	79072203	79072510	308	*	AluYa5	SINE	Alu	13	4280720	300	79072211	79072515	308	305	schatzlab_na12878_ngm_Nanopore_human_ngmlr-0.2.3_mapped.bam.sniffles1kb_auto_s5_noalts.vcf.rds	intergenic
chrX	96006646	96006951	306	*	AluYa5	SINE	Alu	13	4301785	302	96006650	96006957	306	308	schatzlab_na12878_ngm_Nanopore_human_ngmlr-0.2.3_mapped.bam.sniffles1kb_auto_s5_noalts.vcf.rds	intron
chrX	11096409	11096719	311	*	AluYa5	SINE	Alu	7	4180978	311	11096392	11096731	311	340	short_read_melt_1000Genomes_v2_ALL.wgs.mergedSV.v8.20130502.svs.genotypes.vcf.gz.rds	intron
chrX	22855560	22855837	278	*	AluYa5	SINE	Alu	11	4200021	278	22855548	22855837	278	290	short_read_melt_1000Genomes_v2_ALL.wgs.mergedSV.v8.20130502.svs.genotypes.vcf.gz.rds	intron
chrX	24756048	24756363	316	*	AluYb9	SINE	Alu	6	4203633	312	24756029	24756359	316	331	short_read_melt_1000Genomes_v2_ALL.wgs.mergedSV.v8.20130502.svs.genotypes.vcf.gz.rds	intron
chrX	37974455	37974763	309	*	AluY	SINE	Alu	10	4221883	307	37974440	37974761	309	322	short_read_melt_1000Genomes_v2_ALL.wgs.mergedSV.v8.20130502.svs.genotypes.vcf.gz.rds	intron
chrX	43669208	43669519	312	*	AluY	SINE	Alu	10	4231897	308	43669193	43669515	312	323	short_read_melt_1000Genomes_v2_ALL.wgs.mergedSV.v8.20130502.svs.genotypes.vcf.gz.rds	intron
chrX	65967205	65967515	311	*	AluYa5	SINE	Alu	3	4261615	311	65967173	65967515	311	343	short_read_melt_1000Genomes_v2_ALL.wgs.mergedSV.v8.20130502.svs.genotypes.vcf.gz.rds	intergenic
chrX	106744583	106744762	180	*	AluYb8	SINE	Alu	6	4316934	180	106744574	106744763	180	190	short_read_melt_1000Genomes_v2_ALL.wgs.mergedSV.v8.20130502.svs.genotypes.vcf.gz.rds	intergenic
chrX	114670506	114670791	286	*	AluYa5	SINE	Alu	11	4328631	282	114670492	114670787	286	296	short_read_melt_1000Genomes_v2_ALL.wgs.mergedSV.v8.20130502.svs.genotypes.vcf.gz.rds	intergenic
chrX	145526519	145526826	308	*	AluY	SINE	Alu	16	4375494	301	145526507	145526819	308	313	short_read_melt_1000Genomes_v2_ALL.wgs.mergedSV.v8.20130502.svs.genotypes.vcf.gz.rds	intergenic
chrX	128670668	128670976	309	*	AluYb8	SINE	Alu	16	4349051	305	128670669	128670973	309	305	A549.rds	intergenic
chrX	42332658	42334279	1622	*	SVA_F	Other	Other	21	4229889	1622	42332631	42334331	1622	1701	eichler_cell_pacbio.rds	intergenic
chrX	80989728	80990035	308	*	AluYa5	SINE	Alu	3	4282980	307	80989715	80990034	308	320	eichler_cell_pacbio.rds	intergenic
chrX	93564979	93565294	316	*	AluYb8	SINE	Alu	13	4298565	316	93564969	93565294	316	326	eichler_cell_pacbio.rds	intergenic
chrX	96194667	96194961	295	*	AluYg6	SINE	Alu	0	4302043	295	96194659	96194963	295	305	eichler_cell_pacbio.rds	intron
chrX	140462783	140463091	309	*	AluYa5	SINE	Alu	13	4368186	304	140462767	140463086	309	320	eichler_cell_pacbio.rds	intron
chrY	13486880	13487190	311	*	AluYa5	SINE	Alu	29	4403148	311	13486876	13487191	311	316	GIAB_HG005+6+7_GRCh37_pbsv.vcf.gz.rds	intergenic

## Sheet: supp table 5
Supplementary table 5: LTR5_Hs pMEI consensus sequence
TGTGGGGAAAAGCAAGAGAGATCAGATTGTTACTGTGTCTGTGTAGAAAGAAGTAGACATAGGAGACTCCATTTTGTTATGTACTAAGAAAAATTCTTCTGCCTTGAGATTCTGTTAATCTATaACCTTACCCCCAACCCCGTGCTCTCTGAAACgTGTGCTGTGTCAACTCAGAGTTGAATGGATTAAGGGCGGTGCAgGATGTGCTTTGTTAAACAGATGCTTGAAGGCAGCATGCTCCTTAAGAGTCATCACCACTCCCTAATCTCAAGTACCCAGGGACACAAAAACTGCGGAAGGCCGCAGGGACCTCTGCCTAGGAAAGCCAGGTATTGTCCAAGGTTTCTCCCCATGTGATAGTCTGAAATATGGCCTCGTGGGAAGGGAAAGACCTGACCG…
green = mismatch in closest BLAT target
red = ambiguous in consensus

## Sheet: supp table 6
Supplementary Table 6: Genes analysed for pMEI and ASE correlation
		Chen et. al. 2016										Zhou et.al. 2019
Genes with pMEI within 50,000 bp		ASE with no pMEI	ASE with pMEI	Not ASE no pMEI	Not ASE with pMEI							ASE with no pMEI	ASE with pMEI	Not ASE no pMEI	Not ASE with pMEI
AAGAB		BCLAF1	ASIC2	GNB4	SACM1L			pMEI <50k				7SK	AAGAB	A2ML1	ABAT			pMEI <50k
ABAT		BTN3A2	CPE	HSPA8	MMP20			yes	no	total		A1BG	ABCA11P	A4GALT	ABCA6			yes	no	total
ABCA11P		C2orf27A	FMN2	B3GNT4	SLC1A1	ASE	yes	293	4755	5048		A1BG-AS1	ABCA8	AADAT	ABCB11	ASE	yes	255	4907	5162
ABCA12		C5orf17	GUCY1A2	CCDC138	PPP2R5E		no	373	8044	8417		AAAS	ACBD6	AAMDC	ACER2		no	396	15259	15655
ABCA6		CDH3	LHFPL3	HSD3B7	IPO5		total	666	12799	13465		AACS	ACSL3	AAMP	ACSBG2		total	651	20166	20817
ABCA8		CEP112	ATG10	TMUB2	HPS3							AACSP1	ACVR1	AAR2	ACSL5
ABCB11		CHI3L2	SV2C	ZNF480	TAF4	Fisher's exact test; P-value = 0.0002455						AAK1	AFF1	AARS1	ACSM3	Fisher's exact test; P-value = 1.386e-15
ABCD2		CSNK2A3	SKA3	FKRP	FARSB							AARS2	AGPAT5	AARSD1	ACTR3B
ABCG2		CTD-2260A17.2	CSMD1	ZNF20	GNG2							AASDH	AHCTF1	AARSD1P1	ACVR1C
AC027763.2		EIF2S3L	PABPC3	ZNF788	TAF13							AASDHPPT	ALDH1A2	AASS	ADAM10
AC098817.5		ERAP2	GRM7	MGST3	PRSS12							AATF	ALKBH3	AATK	ADCYAP1R1
ACBD6		FAM174B	SUMF1	NIF3L1	FBXL2							ABCA3	ANKRD13C	ABALON	AKAP11
ACER2		FKBP1C	EDARADD	PHTF1	COL19A1							ABCA7	ANP32A	ABCA10	ALDH1A1
ACN9		FMO5	ANK2	AUP1	RSRC2							ABCB4	ANTXR2	ABCA13	ALDH3A2
ACSBG2		GIPC2	OLA1	BAX	DAK							ABCB8	AP3B1	ABCA17P	ALOX12P2
ACSL3		HLA-A	CDH12	HIST1H2AC	PTPRA							ABCC1	ARHGAP24	ABCA2	ANK2
ACSL5		HLA-B	CPNE4	MRPL38	GALNT14							ABCC10	ARHGAP6	ABCA5	ANKRD10
ACSM3		HLA-C	PDZD2	SLC30A1	TCOF1							ABCD3	ARL15	ABCA9	ANKRD50
ACTR3B		HLA-DQA1	PNMAL1	TYW5	PITPNC1							ABCF2	ARSB	ABCB1	ANKS1B
ACTRT2		HLA-DQB1	MAP3K13	PDCD1LG2	TPT1							ABHD11	ATG10	ABCB10	ANP32B
ACVR1		HLA-DRB1	OXR1	ACTR3C	GPR98							ABHD15	ATXN7L1	ABCB10P1	APBB1IP
ACVR1C		HLA-DRB5	TBCA	C20orf96	AMPH							ABHD17A	BBS9	ABCB10P3	ARID5B
ADAM10		IRF5	MKI67	TDRKH	HFM1							ABHD2	BLCAP	ABCB10P4	AS3MT
ADAM21P1		KCNMB3	FAM189A1	USP46	TMEM243							ABHD8	C1orf112	ABCB6	ASAP2
ADAMTS2		MAP2K3	MARCH1	ENG	CLASP2							ABL1	CA8	ABCB7	ASTN2
ADAMTSL1		NEGR1	ZC3HAV1	PCF11	TIPIN							ABL2	CAMKMT	ABCB9	ATE1
ADAMTSL2		NLRP2	RRAS2	PDE5A	SUSD1							ABTB2	CAPRIN1	ABCC13	ATP11C
ADARB2		PEG10	SPATA13	SLC37A2	HSD17B11							ACACA	CCDC113	ABCC2	ATP6V0D1
ADCYAP1R1		PRKRA	PRKACB	ASAH2B	STT3B							ACAD8	CCDC15	ABCC3	ATP7A
ADGB		PTPRG	THSD4	COX18	ABCA12							ACADM	CCDC7	ABCC4	B3GNT2
AFF1		RP11-192H23.4	TRIM5	TPRG1L	ABCD2							ACAP3	CCNY	ABCC5	BARX1
AGPAT5		SLC35F1	ZNF90	CRAMP1L	ABCG2							ACAT1	CDCA7	ABCC6	BAZ1A
AGR3		SLFN5	XKR4	GTF3C2	AC027763.2							ACAT2	CDKAL1	ABCC6P2	BCAR3
AHCTF1		SNRPN	RCN1	PRRT3	ACBD6							ACBD3	CECR2	ABCC9	BCHE
AIM1		SNURF	MSH3	OSTM1	ACER2							ACBD4	CERS6	ABCD1	BLOC1S5
AKAP11		TBC1D28	ITPR2	ZNF592	ACSBG2							ACBD5	CHD2	ABCD4	BMP6
ALDH1A1		THEGL	GIMAP5	PQLC1	ACSL3							ACCS	CHORDC1	ABCE1	BMPR1A
ALDH1A2		ZDBF2	SOX6	ZNF611	ACTR3B							ACER3	CLDN12	ABCF1	BMS1
ALDH1A3		ZKSCAN7	PDE4DIP	CNNM4	ADAM10							ACLY	CNDP2	ABCF3	BMS1P1
ALDH3A2		ZNF573	KDM4C	FP15737	ADAMTSL1							ACOT13	CNOT4	ABCG4	BVES
ALKBH3		ZNF660	SEC14L1	MFSD9	ALDH1A2							ACOT8	CNTNAP2	ABHD1	C12orf75
ALOX12P2		PDE3A	LAPTM4B	TSEN2	ALDH1A3							ACOX3	COG4	ABHD10	C18orf25
AMER2		TSPAN9	PPAP2A	UQCRC2	ALDH3A2							ACP1	COMMD7	ABHD12	C18orf54
AMPH		SORD	DSE	POMC	ALKBH3							ACP2	CPED1	ABHD13	C3orf33
ANK2		GALNT18	ADGB	KDM1B	ANKRD13C							ACSF3	CPQ	ABHD14A	CACNA1A
ANKRD10		TSPEAR	F13A1	CDK10	ANKRD50							ACSS2	CRTC3	ABHD14A-ACY1	CADM2
ANKRD13C		ROBO2	VOPP1	BTF3L4	ANKS1B							ACTG1	CSMD1	ABHD14B	CADPS2
ANKRD50		DCAF6	CADPS2	GART	ANP32A							ACTN4	CSNK1G1	ABHD16A	CALB1
ANKRD7		NACA2	SMARCA2	BAZ1B	ANP32B							ACTR1B	CTH	ABHD17AP1	CALCRL
ANKS1B		KHDRBS3	MAN1A2	RGS16	ARHGAP24							ACTR2	CWC27	ABHD17AP4	CAP2
ANP32A		PTPN14	OPRM1	TBC1D20	ARID5B							ACTR3	DAPP1	ABHD17AP5	CASC15
ANP32B		AK2	CCDC30	TMX4	ARL15							ACTR3C	DET1	ABHD17B	CASC2
ANTXR2		ZNF717	IPCEF1	RP11-514O12.4	AS3MT							ACTR5	DISP1	ABHD17C	CCDC30
AP000459.4		TXNRD1	DEGS1	AC011997.1	ASAP2							ACTR6	DLC1	ABHD18	CCDC71
AP3B1		LPHN2	RSRC1	BCDIN3D	ASTN2							ADA	DLD	ABHD3	CCNYL1
APBB1IP		POC1B	CD58	DUS1L	ATP13A4							ADAM11	DNAH14	ABHD4	CCR3
ARHGAP24		HLA-DPB1	FAM129A	MED4	ATP6V0D1							ADAM15	DNAH8	ABHD5	CD109
ARHGAP6		SMOC1	CDH18	PPP4R1	ATXN7L1							ADAM17	DOCK7	ABHD6	CD5
ARID5B		PDE11A	UBE2E3	TEX30	BANK1							ADAMTS14	DYNC1I1	ABI1	CD58
ARL15		RPS23	PDLIM5	BTN2A1	BBS9							ADAMTS3	DYNLRB1	ABI2	CDH12
ARMC4		RETSAT	SEC63	TRIM47	BCAR3							ADAMTS6	ECE1	ABITRAM	CDH18
ARSB		NOMO1	AFF1	SPDYA	BCHE							ADAMTSL4	EDARADD	ABLIM1	CDH7
AS3MT		NEURL1B	CCDC7	C12orf23	BDNF							ADAP1	EEF2	ABLIM3	CDH8
ASAP2		PSPH	MGAT5	LCTL	BFSP2							ADARB1	EIF2B3	ABO	CDK14
ASIC2		CDK11A	SP100	VKORC1	BLCAP							ADAT2	ELL2	ABR	CEBPG
ASTN2		TET1	TARBP1	FCGR2A	BMP6							ADAT3	ELMO1	ABRACL	CENPU
ASXL3		SLC4A10	TMEM106B	TOP2B	BNC2							ADCY1	ESCO2	ABRAXAS1	CHCHD4
ATE1		PCNP	CCSER1	FAM91A1	BVES							ADCY10	EYS	ABRAXAS2	CHN2
ATG10		KIF4B	WBP1L	DCP1B	C10orf11							ADCY3	FAM110D	ABT1	CKAP2
ATP11C		ZRSR1	FKBP15	DPM2	C12orf75							ADCY7	FAM13A	ABTB1	CLASP2
ATP12A		CAGE1	FMNL2	EXOC6	C3orf33							ADD1	FAM155A	AC000068.1	CLDN14
ATP13A4		KLHDC8A	ELL2	FZD3	C4orf21							ADD2	FAM168B	AC000068.2	CLEC2L
ATP2B2		CDKN1A	KIF20B	KDM8	CA8							ADIPOR1	FAM184A	AC000068.3	CMAS
ATP6V0D1		NPSR1	SPTBN1	KTI12	CACNA1A							ADK	FOXJ3	AC000078.1	CMSS1
ATP7A		ANKH	NSUN4	MEN1	CACNA2D1							ADNP2	FOXK1	AC000089.1	CMYA5
ATXN7L1		MGST1	CRMP1	RSBN1L	CADM2							ADO	FURIN	AC000095.1	COBL
B3GNT2		ARL14EPL	UHMK1	WDR18	CALCRL							ADPGK	GMDS	AC000120.1	COL24A1
B4GALNT2		CTD-2287O16.3	CHD2	ZKSCAN4	CAMKMT							ADRA2C	GNA12	AC000123.2	COL28A1
BANK1		FAM154A	UGGT1	ZNF16	CAPRIN1							ADRM1	GNGT1	AC000123.3	COL6A6
BARX1		AXDND1	TWSG1	ZCCHC7	CASC4							ADTRP	GNS	AC002056.1	COX7A2
BAZ1A		SMDT1	STK10	C21orf2	CCDC113							AEN	GPATCH2	AC002059.1	CPE
BBS9		C14orf39	SYT9	CWC25	CCDC15							AFAP1	GSPT1	AC002064.1	CTHRC1
BCAR3		LSAMP	DGKI	ATRAID	CCNYL1							AFAP1-AS1	GTSF1	AC002066.1	CUL4B
BCHE		FAM19A1	CECR2	SMPD1	CCR3							AFF4	GUCY1A2	AC002070.1	CXorf38
BDNF		C22orf34	BLOC1S5	CCDC175	CD5							AFG3L1P	HERC3	AC002094.1	DAG1
BFSP2		MTRNR2L9	SLC12A8	USP44	CDH13							AFTPH	HFM1	AC002116.1	DCK
BLCAP		UNC45B	CNTN5	COPS2	CDKAL1							AGA	HMCN1	AC002116.2	DEGS1
BLOC1S5		PABPC1	AIM1	GMPPA	CERS6							AGAP3	HSD17B11	AC002128.1	DGKG
BMP3		LRRC28	MAX	SLC9A1	CHCHD4							AGAP5	IARS2	AC002310.1	DIAPH2
BMP6		CLEC4F	WDFY4	ANKRD17	CLDN14							AGBL3	IKBKB	AC002310.2	DLG2
BMPER		EFCAB10	RPS20	INO80D	CLEC6A							AGBL5	IMMP2L	AC002310.4	DMD
BMPR1A		COX6A1P2	IPP	MFN2	CMAS							AGFG2	INCENP	AC002310.5	DNAH7
BMPR1B		MTCH2	DAPP1	CHD8	CMSS1							AGGF1	INSIG2	AC002347.1	DNAJC27-AS1
BMS1		SLC37A3	DLD	AMY2B	CMYA5							AGK	IPCEF1	AC002350.2	DOCK9
BMS1P1		KLF17	ZNF529	POLRMT	CNOT4							AGL	IPP	AC002351.1	DPP6
BMS1P5		PFN2	LHFPL2	ZNF710	CNTNAP2							AGO1	ITPR2	AC002398.2	DRAM1
BNC2		AKAP3	CLDN12	PI4KA	COL24A1							AGO2	KAT6A	AC002467.1	DSCR10
BTC		SRP14	HINT1	ADAM9	COMMD7							AGO3	KCNE3	AC002480.1	DSE
BVES		NMBR	YTHDC2	SLC33A1	COX7A2							AGPAT3	KCNT2	AC002550.2	EARS2
C10orf11		RP11-758M4.1	GNS	TBC1D10C	CTH							AGPAT4	KIAA0825	AC002553.1	EFEMP1
C12orf75		HLA-DQB2	FAM19A2	CUL4A	CTHRC1							AGRN	KIF3B	AC002553.2	ENAH
C12orf79		ZNF670	PRKG1	ASCC1	CTNND2							AGTRAP	KIN	AC002558.1	EXT1
C15orf54		RAP1B	MYH9	ATP6V1E2	CXCL12							AHCYL2	LAPTM4B	AC002996.1	F10
C18orf25		ARMC10	NF1	B2M	DCK							AHDC1	LEF1-AS1	AC003002.1	FAM156B
C18orf54		ANO4	HERC3	DCAF5	DET1							AHI1	LEPR	AC003002.3	FAM160A1
C1orf112		FMO4	QRSL1	SCRN3	DGKG							AHNAK	LHFPL2	AC003006.1	FAM170A
C1orf168		MAP7	AHCTF1	RABL3	DISP1							AHRR	LRRC69	AC003072.1	FAM174A
C1orf177		PDE6A	RSF1	FAR1	DLC1							AIF1L	LRRC7	AC003101.2	FAM71F2
C2orf80		GBP2	TNNI3K	RBM4	DNAH14							AIFM2	LYST	AC003102.1	FAR2
C3orf33		NKAIN3	MICAL3	RP11-178C3.1	DNAH7							AIG1	MAGI2	AC003681.1	FARSB
C4orf21		PNOC	FRAS1	ZNF254	DNAH8							AIMP1	MAN1A2	AC003965.1	FBXL13
C4orf22		ST6GALNAC2	ZFP90	ZNF543	DOCK9							AIMP2	MAP4K4	AC003973.2	FBXL2
C7orf76		RHOT1	TRIM2	C10orf32	DPP6							AIP	MAPRE2	AC004009.1	FER1L6
C8orf34		ZNF286A	FOXK1	COPA	DYNLRB1							AK2	MAST2	AC004009.2	FGD5P1
C9orf170		GOLGA8A	GABBR2	RAP2A	ELMO1							AK4	MCM10	AC004023.1	FGF13
C9orf171		FAM73A	KCNH8	TRUB2	ENOX1							AKAP1	MEF2C	AC004024.1	FGF18
CA8		TTC3	AGPAT5	LYRM4	EPDR1							AKAP8L	MGA	AC004057.1	FKBP15
CABS1		NAP1L5	PRCP	UFSP2	ERBB2IP							AKIP1	MGAT5B	AC004069.1	FMN2
CACNA1A		NAPEPLD	PRPF4B	AC135048.1	EXT1							AKIRIN1	MICAL2	AC004076.1	FMNL2
CACNA2D1		HEATR1	APBB1IP	POLR3B	EYS							AKIRIN2	MICAL3	AC004076.2	FOLR1
CACNA2D3		ACADM	AKAP11	TOP3B	FAM110B							AKR1A1	MSH3	AC004148.1	FOXJ2
CACNG4		NRXN1	SPAG16	C2CD5	FAM13A							AKR1B1	MSRA	AC004156.1	FOXO1
CADM2		ASIP	INCENP	COIL	FAM168B							AKR1C1	MSS51	AC004160.1	FRAS1
CADPS2		CPA6	BAZ1A	HDGF	FAM188B							AKR1C3	MYO3B	AC004223.3	FSTL4
CALB1		SCN8A	MEF2C	KDM4A	FAM198A							AKR1E2	NCALD	AC004224.1	FSTL5
CALCRL		POM121	ZC3H12C	DACT1	FAM20A							AKT1S1	NDRG1	AC004232.2	FXN
CAMKMT		GCC2	TMEM150C	RPS6KB1	FAM21A							ALDH1B1	NDUFA12	AC004233.1	FYN
CAP2		PDS5A	KCTD2	ATP2C1	FAM71F2							ALDH1L2	NEB	AC004233.2	GABBR2
CAPRIN1		RP11-105C20.2	RRP12	PDF	FAM81A							ALDH4A1	NEDD4L	AC004233.3	GABRB3
CASC15		FAM189B	TBC1D22B	LRP5	FERMT1							ALDH5A1	NF1	AC004241.1	GALNT14
CASC2		NAMPTL	KIF24	PGGT1B	FOLR3							ALDH9A1	NME7	AC004241.3	GCNT1
CASC4		CATSPERB	DAG1	RUFY3	FOXJ3							ALDOA	NOD1	AC004241.4	GCSH
CCBE1		RNF5	CWC27	TBL2	FOXO1							ALG1	NOL11	AC004263.1	GGACT
CCDC109B		TEX36	GNA12	ZFP41	FOXP2							ALG14	NPLOC4	AC004408.2	GGCT
CCDC113		CCDC144A	ITGA1	ITFG3	FSTL5							ALG6	NSMCE2	AC004461.2	GIGYF2
CCDC129		C15orf41	PCNX	THYN1	FXN							ALG9	NSUN4	AC004466.1	GIMAP5
CCDC15		DFNB59	ZNF429	ENO2	FYN							ALKBH2	NUP155	AC004466.2	GJD2
CCDC155		NDUFA9	NDUFA10	KIAA1524	GABRB3							ALKBH8	OBSCN	AC004471.2	GLCE
CCDC30		TMEM11	GPR149	NDUFB9	GFPT2							ALMS1	OLA1	AC004477.2	GLIS3
CCDC67		CHRNB4	SGCZ	SLC38A7	GGACT							ALOX5	OR2W3	AC004490.1	GNG2
CCDC7		POM121C	NCALD	ZFR	GLCE							ALPK1	ORC5	AC004491.1	GP5
CCDC71		ZNF354C	TULP4	IVNS1ABP	GLIS3							AMACR	OSBPL3	AC004492.1	GPD1L
CCDC79		PPP1R12B	KPNA4	CACYBP	GMDS							AMBRA1	OXR1	AC004494.1	GTF3C3
CCL18		AKAP13	TRPC4AP	TIAL1	GNAI1							AMDHD2	PARD3	AC004540.1	GTF3C6
CCNY		PRR13	PKHD1L1	RAVER1	GNGT1							AMFR	PBK	AC004542.2	HACE1
CCNYL1		MERTK	EEF2	KNTC1	GPATCH2							AMH	PCM1	AC004542.6	HCCS
CCR3		MFSD2A	LEPR	COX19	GPC5							AMIGO2	PCMTD1	AC004554.1	HECW1
CCSER1		HSD17B7	TAF1B	FAM161A	GPD1L							AMMECR1L	PDE4DIP	AC004556.3	HINT1
CD109		FANCD2	CERKL	RDH11	GRID2							AMN1	PDLIM5	AC004584.3	HKDC1
CD5		ZNF730	ESCO2	SLC25A17	GRIN3A							AMOTL1	PHF21A	AC004585.1	HMGB1
CD58		AGER	FAM65B	TIGD2	GRM8							AMPD2	PIAS2	AC004674.1	HNRNPLL
CDCA7		RAB5B	SKIL	UBE2O	GTF3C3							AMPD3	PIGN	AC004678.1	HOMER2
CDH10		FAM3C	MAPRE2	WDR5B	GTF3C6							ANAPC1	PITPNC1	AC004678.2	HPD
CDH12		TVP23B	MAGI2	ATXN7L3	HACE1							ANAPC10	PKP2	AC004687.1	HPS3
CDH13		RP11-113D6.6	BMS1	CCDC106	HMGB1							ANAPC16	PLXNC1	AC004691.2	HPSE
CDH18		BCAT1	MBP	EEF1A2	HOMER2							ANAPC2	PPA2	AC004706.3	IFT122
CDH19		FEN1	PCGF5	STARD4	HPSE							ANAPC4	PPM1H	AC004771.2	IFT27
CDH4		SERPINB10	C1orf112	CFLAR	IARS2							ANAPC7	PRIM2	AC004801.2	IFT80
CDH7		SLC35E2	CHORDC1	DDX51	IFT122							ANGEL2	PRKCA	AC004801.6	IL1RAP
CDH8		LPAR6	AP3B1	BRF1	IFT27							ANK1	PRPF4B	AC004803.1	IMPA2
CDK14		L1TD1	LYPLA1	ORAI1	IKBKB							ANK3	PTPN2	AC004812.2	IPO5
CDK15		PAX8	AGR3	CANX	IMMP2L							ANKDD1B	PTPN9	AC004816.1	ITGA4
CDKAL1		FAM50B	SLC7A1	FKBP3	IMPA2							ANKFN1	PTPRJ	AC004817.3	ITGA8
CEBPG		CDC27	THADA	FGR	IQCJ-SCHIP1							ANKFY1	PURB	AC004832.3	KCNAB1
CECR2		WDPCP	COG4	RAD23B	KCNIP1							ANKH	QRSL1	AC004832.4	KCNH8
CENPU		RPS2	SKA1	TOMM20	KCNIP4							ANKHD1	RALGAPB	AC004832.6	KCNJ6
CERKL		GXYLT1	TMEM2	AC011530.4	KCNMA1							ANKHD1-EIF4EBP3	RASGRP3	AC004835.1	KCTD2
CERS6		RALGAPA1	MAGI3	HMGA1	KIAA1324L							ANKIB1	RC3H1	AC004836.1	KDM4C
CHCHD4		SLC9A9	KIAA0825	LRP10	KIAA1549L							ANKLE1	RELN	AC004837.2	KIF20B
CHD2		ESYT2	GTSF1	CCT6A	KIN							ANKLE2	RNF145	AC004839.2	KIF24
CHN2		CPOX	SSBP2	RHBDD1	KIT							ANKMY2	RNF169	AC004846.1	KIT
CHORDC1		ACSBG1	GSPT1	LPIN2	KPNA1							ANKRA2	RPL17-C18orf32	AC004846.2	KLHL32
CHRNA7		SETD8	TMEM170B	TPRG1	LCP1							ANKRD11	RPN2	AC004847.1	KPNA1
CHRNB3		DDX11	RPTOR	CCDC91	LDHB							ANKRD12	RPP40	AC004854.2	KPNA4
CKAP2		ZFP57	NDFIP2	CDK2AP1	LHFP							ANKRD13A	RPSAP58	AC004877.1	LAMA2
CLASP2		HLA-DPA1	EARS2	NUP35	LRRC16A							ANKRD13B	RPTOR	AC004877.2	LAMB4
CLCA2		SP110	CNDP2	SMIM8	LRRC69							ANKRD16	RRAS2	AC004890.2	LANCL1
CLDN12		HLA-DRA	CCDC109B	SSSCA1	LRRC7							ANKRD17	RSF1	AC004908.2	LCP1
CLDN14		SPN	ITGA4	ZNF133	LYST							ANKRD26	RSRC2	AC004908.3	LDHB
CLDN3		BTNL9	DAB1	APBB1	MACROD2							ANKRD27	RWDD3	AC004918.3	LINC00265
CLEC2L		RPL36AL	ANTXR2	PREB	MAGI1							ANKRD33B	SBF2-AS1	AC004923.4	LINC00922
CLEC5A		FCHO2	PPP2R5A	SIX5	MAP4K4							ANKRD40	SCN2A	AC004943.1	LINC00944
CLEC6A		RAET1E	TMEM156	MYOM2	MAPK10							ANKRD42	SCOC	AC004943.2	LINC01019
CLIC5		CENPF	RPSAP58	HDDC3	MCM2							ANKRD46	SEC14L1	AC004943.3	LINC01088
CMAS		C17orf75	PLXNC1	PSMB10	MCTP1							ANKRD49	SERAC1	AC004948.1	LRP2
CMSS1		DHFR	CDCA7	WDR20	MEGF9							ANKRD55	SERINC5	AC004951.1	LYPLA1
CMYA5		CARD8	SOCS5	BFAR	MGA							ANLN	SH3BGR	AC004951.4	MAGI1
CNDP2		INTS4	ACSM3	ZNF430	MGAT4C							ANO3	SIK3	AC004967.1	MAGI3
CNOT4		SYPL1	PBRM1	BEST1	MICAL2							ANO6	SLC16A9	AC004980.1	MAMLD1
CNTN4		APOBEC3B	RNF169	ATP6AP1L	MICU3							ANO8	SLC30A7	AC004980.2	MAOB
CNTN5		DENND2C	MPP6	YIF1B	MMP19							ANO9	SLC36A4	AC004982.1	MAP3K9
CNTNAP2		SKP2	MOK	PRKAB1	MOXD1							ANPEP	SLC44A5	AC004990.1	MAPK10
COBL		SAMD3	CACNA2D3	SH2D4B	MPEG1							ANTXR1	SLC4A5	AC005005.3	MAX
COG4		KLHL36	ACSL5	CPSF3L	MSRA							ANXA11	SLC9A2	AC005005.4	MCM2
COL19A1		AC009133.19	RC3H1	NXF1	MSS51							ANXA2	SMG1	AC005014.2	MDGA2
COL24A1		RP11-677C1.2	ANKRD10	TTL	MTMR7							ANXA4	SND1	AC005034.2	MECOM
COL28A1		CHCHD3	PAM	CLSPN	MYO10							ANXA5	SOCS5	AC005034.3	MEGF9
COL4A1		SLAMF1	PURB	FLT1	MYO3B							ANXA6	SOCS6	AC005034.4	MGAT5
COL6A6		TUBA1C	PDE4B	CRY2	MYO5C							AP1B1	SOX5	AC005034.5	MICU3
COMMD7		ZNF597	ZNF721	TARS2	MYOT							AP1G1	SOX6	AC005037.1	MITF
CORO2B		KCNH1	NOL11	TIMM17A	NAALADL2							AP1M1	SPAG16	AC005041.3	MKI67
COX7A2		MINOS1	KIF3B	UBE2Q1	NABP1							AP1S1	SPARCL1	AC005046.1	MMP19
CPB1		GTF3C4	DEC1	UNC13D	NAV2							AP1S2	SPEF2	AC005050.1	MOK
CPE		RB1	LANCL1	CYB5R3	NCEH1							AP1S3	SPTA1	AC005062.1	MPEG1
CPED1		TUBB	PPA2	PI4KB	NCKAP5							AP2A1	SRFBP1	AC005070.3	MPP6
CPNE4		C11orf58	DRAM1	STX16	NDRG1							AP2A2	SSBP2	AC005072.1	MTUS2
CPQ		PSMB9	EPSTI1	TBX21	NDUFA12							AP2B1	ST3GAL1	AC005076.1	MYCT1
CREG2		C2orf62	NOD1	CCDC130	NEB							AP2M1	ST7	AC005077.4	MYH9
CRISPLD1		FAM89A	ATE1	CEP72	NEDD4L							AP2S1	STK10	AC005083.1	MYO10
CRMP1		SRCAP	CHRNB3	EMC8	NEMF							AP3B2	STK38L	AC005089.1	MYOM3
CRTC3		TTC7B	STPG2	ITFG2	NFIL3							AP3M1	SUV39H2	AC005154.2	N6AMT1
CSMD1		MX1	ZSCAN29	LEPRE1	NID2							AP3M2	SZT2	AC005154.5	NAALADL2
CSMD3		NUP210	MCM10	NCOA2	NME7							AP3S2	TAB2	AC005165.1	NABP1
CSNK1G1		H3F3C	OSBPL3	AMT	NOL4							AP4B1	TAF4	AC005208.1	NAV2
CTC-457E21.3		KCTD5	CCDC71	C1orf159	NPLOC4							AP4M1	TARBP1	AC005224.2	NCEH1
CTC-525D6.1		ENOSF1	BMPR1A	C21orf58	NPR2							AP5Z1	TCOF1	AC005224.3	NDFIP2
CTD-2116N17.1		DOCK8	TMEM45A	ERV3-1	NRXN3							APAF1	THADA	AC005229.3	NDRG2
CTD-2302A16.2		ZNF114	C18orf54	POLE4	NSMCE2							APBA2	TM6SF1	AC005244.1	NDUFA10
CTD-2354A18.1		RPS6	PIAS2	SENP3	NTRK2							APBB2	TMC5	AC005253.1	NEDD1
CTH		RNF213	FURIN	TBK1	OGFRL1							APBB3	TMEM156	AC005256.1	NELL2
CTHRC1		NOM1	KIAA0226L	TECPR2	OR14I1							APC	TMEM243	AC005261.1	NEMF
CTNNA3		UNC93B1	DLG2	ATP11B	ORC5							APC2	TNRC6C	AC005261.3	NFIL3
CTNND2		KCNQ1	PXDNL	C11orf54	OSBPL10							APIP	TPCN1	AC005264.1	NHSL2
CTXN3		ATPBD4	NUP155	DDIT3	OSBPL1A							APLF	TPK1	AC005288.1	NID2
CUL4B		PYROXD1	ZNF780A	ERLEC1	P4HA1							APLNR	TRIM33	AC005291.1	NLRP1
CWC27		HLA-DQA2	ST3GAL1	KLHL7	PARD3							APPL2	TRIM5	AC005291.2	NOS1AP
CXCL12		CHURC1	TPD52	LAMTOR5	PATL1							APRT	TRIM58	AC005306.1	NPAS3
CXorf38		CELSR1	SNTB1	LSM6	PCDH15							AQP1	TRPC4AP	AC005307.1	NPR2
CXorf51A		SDHA	IL2RA	PDCL	PCGF6							AQP11	TRPS1	AC005324.3	NYNRIN
DAB1		ATF5	SLC44A5	SCRIB	PCM1							ARAP1	TSN	AC005329.1	OCRL
DACH2		PLEKHG1	MAP3K9	VAPA	PCMTD1							ARAP3	TULP4	AC005332.1	OGFRL1
DAG1		TGOLN2	B3GNT2	PKN2	PDE1C							ARF1	TUSC3	AC005332.2	OR5B12
DAK		IDH3A	EIF2B3	DIS3L2	PDGFD							ARF3	TWSG1	AC005332.3	OSBPL10
DAPP1		ZNF880	PAN3	STXBP5	PFDN4							ARFGAP1	UBE2E3	AC005332.4	OSBPL1A
DCC		CSNK1A1L	CEBPG	USE1	PHF21A							ARFGAP2	UGGT1	AC005332.5	P4HA1
DCDC1		NAP1L1	PBK	MRM1	PKHD1							ARFGEF1	URI1	AC005332.6	PABPC3
DCK		EMR1	MTAP	PMVK	PLEKHM3							ARFGEF2	USP32	AC005336.3	PACRG
DCLK1		EIF3F	ECE1	RP1-130H16.18	PPARG							ARFIP2	VOPP1	AC005339.1	PAM
DCLK2		TLR10	CKAP2	RP11-295K3.1	PPM1H							ARFRP1	WARS2	AC005355.2	PAN3
DEC1		AP3S1	SEMA5A	STARD3NL	PPP1R13L							ARG1	WASF1	AC005363.2	PATL1
DEGS1		MZT2A	NLRP1	TBC1D10A	PPP1R17							ARHGAP12	WDR27	AC005381.1	PBRM1
DENND5B-AS1		RCBTB1	ZNF623	GOLGA3	PRKCA							ARHGAP17	XRCC4	AC005394.1	PCDH10
DET1		ATF6	FAR2	EPM2A	PRLR							ARHGAP18	YES1	AC005412.1	PCGF5
DGKB		EIF5AL1	PRKCE	ZNF177	PRMT3							ARHGAP21	YTHDC2	AC005476.1	PCGF6
DGKG		PER3	GGCT	SENP5	PRPSAP2							ARHGAP22	YTHDF3	AC005476.2	PDE1A
DGKI		ZSWIM5	MAST2	CSNK1G3	PRR25							ARHGAP25	ZDHHC14	AC005519.1	PFDN4
DIAPH2		LAMC1	WARS2	PBX3	PRTFDC1							ARHGAP28	ZFP90	AC005520.1	PKD1L1
DIO3OS		ACP1	NEDD1	UBXN11	PSMD1							ARHGAP35	ZFPM2	AC005520.2	PKHD1
DISP1		GAS7	STK38L	ANKRD13A	PTCH1							ARHGAP39	ZMYND8	AC005520.3	PKHD1L1
DKK2		FNDC3A	KCNAB1	CCNG2	PTH2R							ARHGAP42	ZNF341	AC005523.1	PLCH1
DLC1		KIAA1551	ACN9	BRD4	PTPLB							ARHGEF10	ZNF385D	AC005523.2	PLEKHM3
DLD		RAB31	SZT2	PAPOLA	PTPN2							ARHGEF11	ZNF429	AC005537.1	PLSCR4
DLG2		TAP1	GCNT1	ZNF8	PTPN9							ARHGEF12	ZNF529	AC005538.2	POLA1
DMD		FLOT1	PIGN	MGME1	PTPRD							ARHGEF16	ZNF623	AC005540.1	PPP1R13L
DNAH14		SLC35B4	GIGYF2	CIB1	PTPRJ							ARHGEF18	ZNF721	AC005546.1	PPP2R5A
DNAH5		LEPROTL1	IFT80	SEMA4B	PTPRM							ARHGEF19		AC005562.1	PPP2R5E
DNAH6		TRIM22	AAGAB	CCDC47	PTPRN2							ARHGEF2		AC005578.1	PRCP
DNAH7		SMPD4	C18orf25	CD52	RAB20							ARHGEF25		AC005593.1	PRKACB
DNAH8		ZBTB25	RSL24D1	CANT1	RALGAPB							ARHGEF40		AC005606.1	PRKCE
DNAJC27-AS1		NUS1	LRP1B	ICAM3	RBMS3							ARID1A		AC005614.1	PRMT3
DOCK7		ARMC2	TRPM3	SMIM4	RBPMS							ARID1B		AC005618.1	PRPSAP2
DOCK9		PAK2	CD109	IL32	RFWD2							ARID2		AC005632.3	PRTFDC1
DOK5		PLEK	RPA2	DAAM1	RGS7							ARID3A		AC005670.2	PSMD1
DPP10		RPL31	ARSB	NME6	RHOB							ARID4B		AC005670.3	PTCH1
DPP6		EIF4B	DOCK7	AL161450.1	RHOU							ARIH1		AC005674.1	PTH2R
DRAM1		SP140L	PKP2	ASTE1	RNASEH2B							ARL14EP		AC005696.1	PTPRA
DRD3		AKR1A1	ABAT	CMC2	RNF145							ARL16		AC005696.2	PTPRM
DSCAM		HNRNPCL1	ABCA6	CSNK2A2	RNF38							ARL2		AC005702.1	RAB20
DSCR10		SPATA6	FOXJ2	FAM57A	RNGTT							ARL2-SNX15		AC005702.2	RAB38
DSE		ACOXL	GCSH	GOT1	RP11-287D1.3							ARL4A		AC005703.5	RAD51B
DYNC1I1		PITRM1	SLC2A5	RSC1A1	RPH3AL							ARL5A		AC005726.1	RBMX2
DYNLRB1		PCBP2	KAT6A	SKAP2	RPIA							ARL5B		AC005726.4	RBPMS
EARS2		FAM35A	FAM174A	SNX17	RPL17-C18orf32							ARL6IP1		AC005730.2	RCN1
ECE1		NIN	ZNF343	EZH1	RPL39L							ARL6IP6		AC005740.2	RHOB
EDARADD		RPS6KA2	RP11-145E5.5	PHF15	RPP40							ARL8A		AC005740.4	RNASEH2B
EDIL3		EEF1G	CDK14	ZNF512	RSPRY1							ARMC10		AC005759.1	RNF38
EEF2		OVCH1	ADARB2	ZNRF2	RWDD3							ARMC2		AC005775.1	RNGTT
EFEMP1		MGAT2	INSIG2	ZNF844	RYBP							ARMC6		AC005785.2	RPA2
EIF2B3		RUSC1	RAD51B	PAPLN	SAMD12							ARNT		AC005828.4	RPH3AL
ELL2		PRRC1	TNK2	PPP1R12A	SCCPDH							ARNTL		AC005829.1	RPIA
ELMO1		NSUN5	CSNK1G1	RFWD3	SCHIP1							ARPC1A		AC005831.1	RPL39L
ELTD1		RBAK	CCNY	SULF2	SCOC							ARPC3		AC005832.4	RPS20
EMR4P		KCTD1	TRIM33	TAGLN	SDR42E1							ARPC5		AC005833.1	RRP12
EMX2OS		TBC1D8	UGCG	TRIM65	SEMA3A							ARPP19		AC005837.1	RSL24D1
ENAH		OPA1	ZMYND8	MYO1D	SEMA6A							ARRB1		AC005838.2	RSPRY1
ENOX1		KRR1	N6AMT1	CC2D1A	SENP7							ART3		AC005839.1	RSRC1
EPDR1		MTR	RAB38	ENOPH1	SERAC1							ARV1		AC005840.2	RYBP
EPHA3		RPL27A	CLEC2L	KIAA0586	SERINC5							ARVCF		AC005840.3	SACM1L
EPHA6		FAM126A	LAMA2	LEMD3	SGCD							ASAH1		AC005840.4	SCCPDH
EPSTI1		HLA-F	CRTC3	SAMD9	SH3BGR							ASAP1		AC005899.4	SCG2
ERBB2IP		TUBA1B	ZSCAN9	CCDC12	SIK3							ASAP3		AC005911.1	SDR42E1
ERG		ANKRD30A	RASGRP3	CCDC51	SLC14A2							ASB13		AC005912.1	SEC24B-AS1
ESCO2		VAMP1	RPN2	FAM117A	SLC16A9							ASB15		AC005920.1	SEC63
EVA1A		WDR91		TNF	SLC2A14							ASB16		AC005920.3	SEMA3A
EXT1		DHRS4L2		DCAF7	SLC2A9							ASB16-AS1		AC005921.3	SEMA3E
EYS		HLA-DOA		RP13-672B3.2	SLC30A7							ASB7		AC005943.1	SENP7
F10		TIMMDC1		HNRNPUL1	SLC30A8							ASB8		AC005944.1	SH3BP4
F13A1		DYNC2H1		MARS	SLC36A4							ASCC1		AC005954.1	SKA1
FABP12		SORL1		MTA3	SLC4A5							ASCC3		AC005962.1	SKA3
FABP2		BNIP2		NT5DC4	SLC9A2							ASF1A		AC006001.1	SKIL
FAM110B		SLC2A3		RAB7A	SMG1							ASF1B		AC006001.2	SLC12A8
FAM110D		ANAPC1		TMEM116	SMU1							ASH1L		AC006001.3	SLC26A7
FAM129A		CCDC50		TSSC1	SND1							ASIC3		AC006001.4	SLC27A6
FAM13A		ZFP64		CTSO	SNX24							ASL		AC006017.1	SLC2A14
FAM155A		RP11-383H13.1		PMS1	SNX25							ASNS		AC006026.1	SLC2A5
FAM156B		CAST		SLC17A9	SNX32							ASPH		AC006027.1	SLC2A9
FAM160A1		ULK4		TXNIP	SOCS6							ASPHD1		AC006033.2	SLC30A10
FAM168B		ZNF331		TBC1D17	SOX5							ASPM		AC006042.2	SLC30A8
FAM170A		ENSA		UBE2K	SPATA17							ASPSCR1		AC006042.3	SLC7A1
FAM174A		HS2ST1		DCTN4	SPATA7							ASRGL1		AC006059.2	SLC9A6
FAM184A		RAB3GAP2		MECR	SPEF2							ASTN1		AC006064.2	SMARCA2
FAM188B		CCNJL		ST6GALNAC4	SPINK5							ASXL1		AC006064.4	SMU1
FAM189A1		TANC1		AC010327.2	SRFBP1							ASXL2		AC006064.5	SNX24
FAM198A		ZNF775		AP3S2	SRRM3							ATAD2		AC006077.2	SNX25
FAM19A2		GPATCH2L		C7orf73	ST6GALNAC3							ATAD2B		AC006111.2	SOX2-OT
FAM19A4		BAK1		TMEM86B	ST7							ATAD3B		AC006116.1	SP100
FAM20A		DAPK1		MOB1B	ST8SIA5							ATF1		AC006116.5	SPATA13
FAM21A		RPSA		PARG	STAU1							ATF2		AC006116.6	SPATA7
FAM21B		CPNE3		UFM1	SULF1							ATF3		AC006116.7	SPINK5
FAM65B		ABCC4		BTBD9	SUV39H2							ATF5		AC006116.8	SPTBN1
FAM71F2		MRS2		ANO10	SYN3							ATF6		AC006141.1	SRRM3
FAM81A		PRRC2C		RPF1	SYNPO2							ATF7		AC006148.1	ST6GALNAC3
FAM83B		CECR1		SETMAR	SYT17							ATF7IP2		AC006160.1	ST8SIA5
FAR2		C20orf194		TMEM79	TAB2							ATG12		AC006206.1	STAU1
FARSB		MCOLN2		XPA	TACSTD2							ATG13		AC006206.2	STK39
FAT3		ENTPD1		ZNF230	TBC1D5							ATG2A		AC006213.1	STT3B
FBLN1		MANBA		ZNF559	TEAD1							ATG4C		AC006213.2	STXBP5L
FBP2		NEDD9		ERGIC1	TENM3							ATG4D		AC006213.4	SUMF1
FBXL13		SNX5		RP11-1012A1.4	TFAP2B							ATG5		AC006213.6	SUMO1P1
FBXL2		HIST1H2AH		TSEN34	THSD7B							ATG9B		AC006238.1	SUN3
FER1L6		C21orf91		VASH2	TM6SF1							ATM		AC006252.1	SUPT20HL2
FERMT1		FSD1L		NDUFB1	TNFRSF21							ATMIN		AC006254.1	SUSD1
FGD5P1		PRKCB		UBTD2	TNRC6C							ATOX1		AC006262.1	SYN3
FGF12		DONSON		GRHPR	TOR4A							ATP13A1		AC006272.2	SYT14
FGF13		TNFRSF13B		PDZD3	TOX2							ATP13A2		AC006277.1	SYTL5
FGF18		TEP1		DNM2	TP63							ATP1A1		AC006299.1	TAF13
FKBP15		ANXA6		ENDOD1	TPCN1							ATP1B1		AC006330.1	TAF1B
FMN2		HIST1H2BK		GPAM	TPK1							ATP2A2		AC006372.4	TBC1D2
FMNL2		FAM207A		TARDBP	TRIM9							ATP2B1		AC006378.1	TBC1D22B
FNDC1		SYNE2		GCH1	TRPS1							ATP2B4		AC006435.2	TBC1D5
FOLR1		ATP8A1		GSTCD	TSGA10							ATP6AP1L		AC006449.2	TBCA
FOLR3		PREX1		SLC7A5	TSN							ATP6V0A1		AC006449.3	TCF7L1
FOXI2		NREP		CAV3	TSPO							ATP6V0B		AC006449.5	TEAD1
FOXJ2		CPEB3		OXTR	TTN							ATP6V1B2		AC006449.6	THSD4
FOXJ3		UBC		FAM192A	TXLNB							ATP6V1C1		AC006480.2	TIPIN
FOXK1		CIITA		AC009892.10	UACA							ATP6V1E1		AC006483.2	TMEM106B
FOXO1		SNX29		BRD7	UBE2QL1							ATP6V1E2		AC006486.1	TMEM170B
FOXP2		TCP11L1		BSDC1	UBE3D							ATP8B1		AC006486.2	TMEM178B
FRAS1		IRF8		TMEM109	UGGT2							ATP8B3		AC006487.2	TMEM45A
FSTL4		ATP5EP2		ISYNA1	UGT2B7							ATPAF1		AC006504.1	TNFRSF21
FSTL5		CLEC4D		ARHGAP27	UGT8							ATRAID		AC006504.3	TNK2
FTLP10		RBM42		YWHAQ	URI1							ATXN1L		AC006504.5	TNNI3K
FURIN		ADCY3		DUS2L	USH2A							ATXN2L		AC006504.7	TOR4A
FXN		PDE8B		PRKD3	USP32							ATXN7L3		AC006511.2	TP63
FYN		CHURC1-FNTB		STIL	VAV2							ATXN7L3B		AC006511.3	TPD52
GABBR2		USMG5		KDM5B	VWA8							AUP1		AC006518.2	TPT1
GABRB3		RP11-248J23.7		CREBL2	WASF1							AURKA		AC006538.1	TRDN
GALNT14		PIK3AP1		IVL	WDR25							AURKAIP1		AC006538.2	TRHDE
GCNT1		PSMG4		LENG8	WDR27							AVIL		AC006547.2	TRIM2
GCSH		MR1		ANGEL2	XPNPEP1							AVL9		AC006942.1	TRIM67
GFPT2		TRAK1		LRBA	XRCC4							AXIN2		AC006946.2	TRIM9
GGACT		SAMD4B		RNF157	YAE1D1							AZU1		AC006946.3	TSGA10
GGCT		AL590867.1		SNAPC5	YES1							B3GALNT2		AC006978.1	TSPAN10
GGTA1P		ATP6V1G2-DDX39B		CUL5	YTHDF3							B3GALT6		AC006978.2	TSPO
GIGYF2		MNAT1		WARS	ZBTB20							B3GNTL1		AC007000.1	TXNRD3
GIMAP5		POLR2J2		WDR70	ZDHHC13							B4GALNT1		AC007009.1	UBE3D
GJD2		CD163L1		ACTA2	ZDHHC14							B4GALNT4		AC007014.2	UGCG
GLCE		DDX39B		MSMP	ZNF341							B4GALT2		AC007032.1	UGGT2
GLIS3		PCNT		SKA2	ZNF415							B4GALT5		AC007036.3	UGT8
GLP2R		KHDC1		TBC1D10B	ZNF443							B9D2		AC007038.1	UHMK1
GLRB		CCZ1		ZNF581	ZNF831							BABAM1		AC007040.2	UNC5D
GMDS		POLR1D		PCTP	ZNF845							BACH1		AC007066.2	VAV2
GNA12		GLIPR1		CDC42	ZSCAN18							BACH2		AC007098.1	VWA8
GNAI1		AP000304.1		DKFZP761J1410								BAD		AC007114.1	WBP1L
GNG2		MTRR		ZBTB17								BAHCC1		AC007128.1	WDFY4
GNGT1		BDP1		CCL1								BAIAP2		AC007128.2	WDR25
GNS		SLC38A1		DIAPH3								BAIAP3		AC007182.2	WSCD1
GP5		AP2B1		DNAJC12								BAK1		AC007191.1	XIRP2
GPATCH2		SEC22C		MRPL13								BANF1		AC007192.1	XPNPEP1
GPC5		C1orf115		NKAIN4								BANP		AC007216.3	ZBTB20
GPD1L		TIFA		RPL11								BAX		AC007216.4	ZC3H12C
GPHB5		SMC6		TMEM176B								BAZ1B		AC007224.2	ZC3HAV1
GPR149		CNOT1		TRIM32								BAZ2A		AC007225.1	ZDHHC13
GPR45		ADAR		ZHX3								BAZ2B		AC007238.1	ZNF343
GPR98		EIF2B1		ZNF184								BBC3		AC007250.1	ZNF415
GRIA4		PCNXL4		ADAMTS12								BBS10		AC007255.1	ZNF443
GRID2		UPF3A		FAM63A								BBS2		AC007278.1	ZNF521
GRIN3A		C16orf72		HAGH								BBS4		AC007278.2	ZNF711
GRM7		RASSF2		INTS2								BCAN		AC007292.1	ZNF780A
GRM8		COA1		NAA35								BCAR1		AC007292.2	ZNF845
GSPT1		SCAMP2		PDP1								BCAS3		AC007325.4	ZNF90
GTF3C3		PPP1R15A		PPP1R15B								BCAT1		AC007336.1	ZRANB2-AS2
GTF3C6		INPP5D		ZSCAN16								BCAT2		AC007342.7	ZSCAN18
GTSF1		DDI2		PHYHD1								BCKDHB		AC007365.1	ZSCAN29
GUCY1A2		ZNF45		XRRA1								BCKDK		AC007370.2	ZSCAN9
HACE1		BCKDHB		PCCB								BCL10		AC007382.1
HAPLN1		ESR2		ZNF57								BCL2L11		AC007383.1
HCCS		INSIG1		ACSS2								BCL2L12		AC007384.1
HECW1		BCL2L14		EIF2B2								BCL2L13		AC007389.1
HERC3		STK17B		IQCK								BCL7A		AC007390.1
HFM1		GCFC2		ITGAX								BCL7C		AC007391.1
HINT1		IPO8		UBA7								BCL9		AC007405.1
HKDC1		SETX		ZBTB5								BCL9L		AC007405.2
HMCN1		WDR11		PIM1								BCOR		AC007405.3
HMGB1		TAPBPL		PRKAR2A								BDNF-AS		AC007406.4
HNRNPLL		RIF1		UAP1L1								BECN1		AC007431.3
HOMER2		KIAA0922		ACHE								BEND3		AC007485.2
HORMAD1		SH3RF2		PRKDC								BEND7		AC007496.3
HPD		AK3		DDX1								BEST1		AC007497.1
HPS3		REEP5		PHF19								BET1		AC007541.1
HPSE		ST6GAL1		FAM89B								BET1L		AC007546.1
hsa-mir-490		HNRNPUL2		LRRC8A								BFAR		AC007566.1
HSD17B11		RRP7A		MCAT								BICD1		AC007569.1
HSD17B2		PLCG2		TP53BP2								BID		AC007610.4
IARS2		PBX2		TRIP4								BIN3		AC007613.1
IDO1		B4GALNT3		ZNF841								BIRC5		AC007619.1
IFT122		RWDD4		RP4-576H24.4								BIRC6		AC007620.2
IFT27		PAF1		AP5M1								BLM		AC007637.1
IFT80		HLA-DMB		BRMS1								BLMH		AC007663.3
IGBP1P1		HEG1		RAB7L1								BLOC1S4		AC007663.4
IGFBP7-AS1		DHRS4		DDX47								BLOC1S6		AC007666.1
IKBKB		PFKP		DDX56								BLVRA		AC007681.1
IL1RAP		SEPT11		MARS2								BLVRB		AC007683.1
IL2RA		FCGR3A		NSUN6								BMP1		AC007684.2
IMMP2L		IKZF2		AP5Z1								BMP2K		AC007686.1
IMPA2		H6PD		ATP5J2								BMS1P4		AC007686.3
INCENP		ALPK1		GPR89A								BNIP3L		AC007688.2
INSIG2		RP13-279N23.2		PSMA8								BNIPL		AC007731.1
IPCEF1		EGFLAM		RUNX3								BOD1		AC007731.4
IPO5		REPIN1		SLC25A34								BOD1L1		AC007744.1
IPP		CD164		TIPRL								BOLA2		AC007773.1
IQCJ-SCHIP1		KIAA0125		CSNK1G2								BOLA3		AC007785.3
ITGA1		BMP8B		DNAJC3								BOLA3-AS1		AC007786.1
ITGA4		CNR2		FBXO8								BPGM		AC007787.2
ITGA8		KCNJ12		LIME1								BPTF		AC007792.1
ITLN2		HPS1		PIK3R4								BRAT1		AC007823.1
ITPR2		GFM1		SHQ1								BRD4		AC007842.1
JRKL-AS1		ZZEF1		CNIH3								BRD7		AC007848.1
KAT6A		IRF4		PROCR								BRD8		AC007878.1
KCNA7		APC		CHAF1B								BRD9		AC007879.3
KCNAB1		CCZ1B		FDXACB1								BRIP1		AC007881.3
KCNB2		CKS2		GUCY1A3								BRMS1		AC007923.1
KCNE3		LIPA		SH3YL1								BRPF3		AC007938.2
KCNH7		PPP3R1		UROS								BRWD1		AC007950.2
KCNH8		RASAL2		FAM120AOS								BSCL2		AC007952.2
KCNIP1		ST8SIA2		SLC38A10								BSDC1		AC007952.4
KCNIP4		TAF1L		TCN2								BSG		AC007993.3
KCNJ2-AS1		RSPH10B		ZNF93								BTBD1		AC007998.2
KCNJ6		EHD4		DDX39A								BTBD10		AC007998.3
KCNMA1		PRRC2A		MED20								BTBD2		AC007998.4
KCNT2		OXNAD1		USP12								BTBD8		AC008011.2
KCTD2		PPHLN1		ZDHHC18								BTF3		AC008014.1
KCTD8		MIR3654		ANXA11								BTG3		AC008026.1
KDM4C		SMAD5		HLA-E								BTN2A2		AC008026.3
KDR		POLE		NDNL2								BTN3A1		AC008033.3
KIAA0226L		EFCAB4B		RNMTL1								BTN3A2		AC008035.1
KIAA0825		CDK6		AGAP6								BTNL9		AC008038.1
KIAA1324L		PDPK1		NUDCD3								BUB1		AC008040.1
KIAA1549L		DENND3		HSPB1								BUB3		AC008040.3
KIF20B		BLOC1S5-TXNDC5		MRPS16								BUD31		AC008073.3
KIF24		LINS		L3HYPDH								BYSL		AC008074.2
KIF3B		CTD-2215E18.1		DNAJC9-AS1								BZW2		AC008083.2
KIN		RIOK2		CD22								C10orf55		AC008105.1
KIRREL		FANCA		DIAPH1								C10orf71		AC008105.2
KIT		ABHD12		RECQL5								C11orf1		AC008115.3
KLHL1		LATS1		FAM193B								C11orf24		AC008124.1
KLHL32		STK17A		FYTTD1								C11orf49		AC008147.2
KLK5		RINT1		SLC30A9								C11orf54		AC008264.2
KLRAP1		MCPH1		SLC7A11								C11orf58		AC008267.2
KPNA1		HTT		GCDH								C11orf65		AC008280.2
KPNA4		UBE2G2		SLC39A6								C12orf40		AC008393.1
KRTAP21-3		C5orf34		MPZL3								C12orf73		AC008395.1
LAMA2		PSMB7		GNB2								C12orf76		AC008406.3
LAMB4		AC007390.5		VIMP								C15orf40		AC008429.1
LANCL1		FAM208A		GPHN								C15orf61		AC008429.2
LAPTM4B		APPBP2		ABHD15								C16orf72		AC008434.1
LCP1		STEAP1B		ANKRD39								C16orf86		AC008438.1
LDB2		SELT		HIGD2A								C16orf87		AC008443.2
LDHB		CLDN11		AC104841.2								C17orf67		AC008443.4
LEF1-AS1		BCL2		RHOC								C17orf75		AC008467.1
LEPR		VARS2		SMO								C17orf80		AC008481.3
LEUTX		BAZ2B		SLC39A1								C17orf99		AC008494.3
LHFP		SRP19		TPM3								C18orf32		AC008507.1
LHFPL2		PRR4		ZNF652								C19orf12		AC008522.1
LHFPL3		C5orf42		APOLD1								C19orf33		AC008537.3
LIMCH1		TGFBRAP1		FAM129C								C19orf44		AC008543.1
LINC00158		TTI2		RP4-758J18.2								C19orf48		AC008555.1
LINC00189		TTC37		ALG10								C19orf54		AC008555.3
LINC00265		KIAA0753		QPCTL								C1GALT1		AC008555.4
LINC00326		RBFOX2		CTTNBP2NL								C1orf131		AC008555.6
LINC00327		MYO9B		FDXR								C1orf159		AC008568.1
LINC00381		WDYHV1		XRCC2								C1orf167		AC008568.2
LINC00601		SMC2		ARHGAP12								C1orf174		AC008569.2
LINC00669		ATAD2		ITCH								C1orf198		AC008608.2
LINC00701		GPLD1		NAPA								C1orf35		AC008610.1
LINC00704		FAM21C		SESN2								C1orf50		AC008620.2
LINC00871		AP000350.4		EIF3L								C1orf52		AC008622.2
LINC00922		GOLT1B		NAT10								C1orf53		AC008649.1
LINC00944		DCTD		RABEPK								C1orf54		AC008655.2
LINC00992		SLC15A4		CISD3								C1QL4		AC008669.1
LINC01010		GTPBP5		OCIAD1								C1QTNF3		AC008734.2
LINC01019		MRPL19		C10orf137								C20orf203		AC008735.1
LINC01088		RMI1		DYNC1LI2								C21orf58		AC008736.1
LINC01107		TACC3		METTL5								C22orf39		AC008747.1
LINGO2		CCDC93		NUP188								C2CD2		AC008750.1
LMO1		GOSR2		PPP1R14D								C2CD2L		AC008750.4
LPP		RPL26L1		CISD1								C2CD3		AC008750.6
LRP1B		MIF		RING1								C2orf16		AC008750.7
LRP2		DNM1L		CDC14B								C2orf42		AC008752.2
LRRC16A		FDFT1		WDR34								C2orf49		AC008752.3
LRRC3B		SMCHD1		FAM150B								C2orf76		AC008753.2
LRRC4C		HM13		RNF149								C3		AC008758.5
LRRC69		AKNA		HNRNPC								C4orf3		AC008759.3
LRRC7		API5		ARRB2								C4orf36		AC008760.1
LRRN1		PMM2		CSNK1A1								C5orf22		AC008763.1
LYPLA1		MFAP3		FGD6								C5orf24		AC008763.2
LYST		GLDC		HIST1H2BD								C6orf163		AC008764.10
MACROD2		CEP192		PANK4								C6orf62		AC008764.4
MAGI1		SUPT5H		DCLRE1C								C6orf89		AC008764.6
MAGI2		GRAMD1C		SLC12A7								C7orf26		AC008764.8
MAGI2-AS3		CSTF3		SERP1								C7orf31		AC008764.9
MAGI3		NPIPL3		VPS37A								C7orf50		AC008770.1
MAMLD1		RAB30		AKIRIN1								C8orf58		AC008770.2
MAN1A2		PPARGC1B		TMEM42								CA12		AC008781.1
MAOB		AC009802.1		FBXO34								CABIN1		AC008825.1
MAP3K13		OPA3		SHOX2								CABLES2		AC008840.1
MAP3K9		ATP10D		TIAM2								CACTIN		AC008870.2
MAP4K4		CNST		EML2								CACTIN-AS1		AC008875.1
MAPK10		KIAA0040		ZNF107								CACYBP		AC008885.2
MAPRE2		SRSF9		C2CD3								CAD		AC008894.2
MARCH1		SYNRG		PDSS1								CADM4		AC008894.3
MARCO		HELZ		NCOA4								CAGE1		AC008895.1
MAST2		DNAJC11		PARS2								CALCOCO1		AC008906.1
MAX		TAX1BP3		PNISR								CALCOCO2		AC008915.1
MBP		C1D		DDN								CALM3		AC008915.2
MCM10		LPCAT1		INO80								CALN1		AC008937.3
MCM2		UBR4		KIAA1875								CALU		AC008945.1
MCTP1		STX7		ZNF763								CAMK2D		AC008946.1
MDGA2		ATP1B3		DGCR2								CAMK2G		AC008957.1
MECOM		TRAF3IP3		TMEM126A								CAMKK2		AC008966.1
MEF2C		CTC-554D6.1		PEX2								CAMSAP2		AC008966.2
MEGF9		NBN		TRAX								CAMTA1		AC008972.1
MEPE		MASTL		TSNAX								CAND1		AC008972.2
MGA		C19orf12		UNK								CANT1		AC008982.2
MGAT4C		ING5		PSMA7								CAP1		AC008993.3
MGAT5		MYO1G		RORA								CAPG		AC009005.1
MGAT5B		OAS1		C22orf46								CAPN1		AC009032.1
MICAL2		DUSP5		DSCR3								CAPN2		AC009041.3
MICAL3		PIP4K2B		KANSL1L								CAPNS1		AC009053.1
MICU3		CEP44		KLF3								CAPRIN2		AC009053.2
MIR1257		C7orf49		RP11-296A16.1								CAPZA1		AC009054.2
MIR3143		ERCC1		TSPAN17								CAPZB		AC009061.2
MIR3201		HMGCS1		KDM4B								CARD11		AC009065.1
MIR365B		LPGAT1		TRAK2								CARD6		AC009065.4
MIR3679		SLC39A8		TRIM34								CARD8		AC009065.5
MIR3924		CASC5		VANGL1								CARHSP1		AC009065.8
MIR4277		STK35		CCDC159								CASC3		AC009078.3
MITF		DHX38		ISY1								CASD1		AC009084.3
MKI67		CYTH4		ATF7								CASKIN1		AC009086.2
MLK7-AS1		KIAA1430		POFUT1								CASP3		AC009088.1
MMP19		C7orf55-LUC7L2		CLIC4								CASP8AP2		AC009090.5
MMP20		SMAD3		VRK1								CASP9		AC009093.6
MOK		GEMIN4		MED22								CASS4		AC009102.3
MOXD1		NLRC5		NPEPPS								CAST		AC009108.3
MPEG1		CYFIP2		ARSA								CAT		AC009113.1
MPP6		STAT1		C5orf51								CATSPER2		AC009118.2
MSH3		PDHX		GEM								CATSPERG		AC009118.3
MSRA		EVC		GTF2E1								CBFA2T3		AC009120.1
MSS51		PHF11		COA6								CBFB		AC009120.2
MTAP		NRD1		SEC22A								CBL		AC009120.5
MTMR7		TNFAIP8		DKFZP686D09174								CBLL1		AC009121.3
MTRNR2L13		LRMP		EDN1								CBS		AC009126.1
MTUS2		CCDC88B		RAB4B								CBX1		AC009133.1
MYCT1		ENPP4		RPS7								CBX2		AC009133.2
MYH13		HJURP		TRMT10B								CBX3		AC009133.4
MYH9		HNRNPA2B1		TSC22D2								CBX4		AC009137.2
MYO10		CBLB		RBM14-RBM4								CBX5		AC009139.2
MYO3A		TCF19		SF1								CC2D1A		AC009148.1
MYO3B		CCDC148		HVCN1								CCDC102A		AC009163.3
MYO5C		MTRNR2L12		TBC1D15								CCDC102B		AC009163.4
MYOM3		H2AFV		PIGQ								CCDC106		AC009163.5
MYOT		PPIE		PQLC3								CCDC115		AC009163.7
N6AMT1		FAM104A		RABGEF1								CCDC116		AC009171.2
NAALADL2		SART3		ZNF174								CCDC125		AC009226.1
NABP1		HSPA1A		KNOP1								CCDC127		AC009237.14
NALCN		LUZP1		ZNF497								CCDC130		AC009237.3
NAV2		C2orf43		TEFM								CCDC136		AC009242.1
NCALD		PRDM15		SPATA20								CCDC137		AC009245.1
NCEH1		FAM134A		GMIP								CCDC142		AC009264.1
NCKAP5		PDCD2		SLC25A30								CCDC152		AC009268.2
NCMAP		BEND4		CHMP2B								CCDC17		AC009271.1
NDFIP2		POMZP3		PEX12								CCDC173		AC009275.1
NDRG1		SMG6		C12orf4								CCDC18		AC009283.1
NDRG2		NIPA1		HYI								CCDC24		AC009299.1
NDST4		EIF4EBP2		ZYX								CCDC25		AC009303.4
NDUFA10		DNAJC10		CREM								CCDC26		AC009309.1
NDUFA12		FAM20B		MZF1								CCDC28A		AC009318.1
NEB		METTL4		PPP1R7								CCDC34		AC009318.2
NEDD1		UTS2		CEP290								CCDC43		AC009318.3
NEDD4L		COX10		CNNM3								CCDC47		AC009318.4
NELL1		UBAP2		FCRL4								CCDC57		AC009403.1
NELL2		LETMD1		SEPSECS								CCDC6		AC009404.1
NEMF		EIF2D		UEVLD								CCDC61		AC009464.1
NF1		CHST11		KIF1B								CCDC69		AC009506.1
NFIL3		PIGG		DCTN2								CCDC8		AC009533.1
NGF		GRK6		ELP3								CCDC85A		AC009549.1
NHSL2		DHX37		GNB3								CCDC86		AC009570.1
NID2		URB2		WDR66								CCDC88B		AC009630.2
NKAIN2		BLNK		B3GALT4								CCDC90B		AC009652.1
NKX2-5		NHP2L1		CYP26C1								CCDC92		AC009690.3
NLRP1		AKNAD1		DUSP11								CCL26		AC009704.2
NME7		TES		MYL6								CCM2		AC009779.2
NMUR2		SRP54		POMGNT1								CCNB1		AC009779.3
NOD1		TP53BP1		PSMC3								CCNB2		AC009812.1
NOL11		FAM153A		METTL15								CCNC		AC009812.4
NOL4		MAPK9		EFTUD2								CCND1		AC009831.1
NOS1AP		NT5C3A		MKS1								CCND3		AC009948.1
NOTO		EPT1		MSRB1								CCNG1		AC009948.2
NPAS3		UPK3B		STK11IP								CCNG2		AC009948.3
NPLOC4		SRSF7		ZNF585A								CCNH		AC009951.4
NPR2		IKZF1		WIPI2								CCNL2		AC009955.4
NRG1		AP4E1		ZNF365								CCNO		AC009961.1
NRG3		ABLIM1		DMAP1								CCNT1		AC009962.1
NRK		SYK		THEM6								CCP110		AC009996.1
NRP1		XPC		NDUFAF7								CCPG1		AC010132.3
NRXN3		CCDC6		CWF19L2								CCR7		AC010132.4
NSMCE2		RAB11A		ERP29								CCSAP		AC010173.1
NSUN4		FCGR2B		EHBP1								CCSER2		AC010186.1
NTM		FAN1		KPTN								CCT2		AC010186.2
NTRK2		ZNF224		LARP7								CCT3		AC010186.3
NUP155		BBC3		PNLDC1								CCT4		AC010198.1
NXPH1		IFNGR2		ZBTB6								CCT5		AC010203.1
NYNRIN		EEF1E1-MUTED		ORMDL3								CCT6A		AC010210.1
OBP2B		TRPA1		SUV420H1								CCT6P3		AC010226.1
OBSCN		TNPO3		BCS1L								CCT7		AC010245.2
OCRL		PPARA		KLF9								CCT8		AC010271.2
OGFRL1		C19orf47		PITHD1								CD164		AC010273.2
OLA1		PARP9		APOL1								CD2AP		AC010275.1
OPCML		EPRS		IPO7								CD300A		AC010280.2
OPRK1		MLTK		EXOSC7								CD320		AC010319.1
OPRM1		TFRC		DCLRE1B								CD33		AC010326.2
OR13C9		ASPM		TTC9C								CD37		AC010326.4
OR13G1		ZNF292		PYCRL								CD40		AC010327.2
OR14I1		GRAMD1B		C8orf33								CD44		AC010327.4
OR2W3		AGL		RMND5B								CD46		AC010327.5
OR51F1		SLC25A38		BET1								CD52		AC010327.6
OR52E2		PSME4		RHBDF1								CD53		AC010328.1
OR5B12		SACS		POFUT2								CD55		AC010329.2
OR6C3		ALDH4A1		ECHDC1								CD59		AC010331.1
OR6K2		TM9SF3		NDUFB4								CD83		AC010335.1
OR6K6		IVD		ELK4								CD84		AC010335.3
OR9K2		THAP3		AASDH								CDC123		AC010336.1
OR9Q2		MPRIP		CCT8								CDC14A		AC010336.2
ORC5		MB21D2		ZNF337								CDC20		AC010343.1
OSBPL10		CREB3L2		TAF4B								CDC23		AC010359.2
OSBPL1A		PARP11		TRPM2								CDC25C		AC010385.1
OSBPL3		NSD1		ILDR1								CDC27		AC010395.2
OTOL1		HNRNPK		PATZ1								CDC34		AC010422.2
OVCH1-AS1		RTP4		ATG16L2								CDC40		AC010422.3
OVCH2		BRCA1		WDR37								CDC42		AC010422.4
OXR1		DDX18		ZNF587B								CDC42BPA		AC010422.6
P4HA1		KIF14		CDK9								CDC42BPB		AC010435.1
PABPC3		CHSY1		PDE4A								CDC42BPG		AC010463.3
PACRG		TXNDC11		CCDC9								CDC42EP3		AC010486.1
PADI6		SOAT1		AGAP7								CDC42EP4		AC010487.1
PALM2		CTD-2192J16.22		CCDC169-SOHLH2								CDC42EP5		AC010491.1
PAM		HPS5		GTF2H2								CDC42SE1		AC010504.1
PAN3		TATDN2		OLFM3								CDC45		AC010507.1
PARD3		SPCS3		PAPOLB								CDC7		AC010507.2
PARK2		ZHX2		PLCZ1								CDC73		AC010522.1
PATL1		VPS41		PPP2R3A								CDCA2		AC010530.1
PBK		ADAT2		RADIL								CDCA8		AC010531.1
PBRM1		FAHD1		SLC22A10								CDH23		AC010531.4
PCDH10		IFITM1		SLCO1B3								CDHR1		AC010531.6
PCDH15		LGALS3BP		SLCO1B7								CDHR2		AC010536.1
PCGF5		TMEM140		SOHLH2								CDHR5		AC010536.3
PCGF6		PYGB		TBC1D14								CDIP1		AC010538.1
PCM1		OAS3		BCL2L11								CDIPT		AC010542.4
PCMTD1		RALGPS2		CDK5RAP3								CDK1		AC010547.1
PCNX		UBAP1		ZNF100								CDK10		AC010547.4
PCSK5		GALNT10		EIF2AK2								CDK11A		AC010595.1
PDE1A		TMEM106A		LYPLA2								CDK11B		AC010601.1
PDE1C		PDIA6		CTNND1								CDK13		AC010608.2
PDE4B		PANX1		HABP4								CDK17		AC010615.1
PDE4DIP		DCP2		PAM16								CDK18		AC010615.2
PDE7B		C17orf58		VPS39								CDK19		AC010618.3
PDGFD		CD70		ATP9B								CDK3		AC010619.2
PDLIM5		TFAM		RNPC3								CDK4		AC010624.1
PDZD2		ALPK2		STXBP3								CDK5RAP1		AC010624.2
PDZRN4		PROSER1		THUMPD2								CDK5RAP3		AC010632.2
PFDN4		SLC35F5		GFI1								CDK6		AC010636.2
PHF21A		CD3EAP		CHP1								CDK7		AC010642.2
PIAS2		DFNB31		LCORL								CDNF		AC010643.1
PIGN		ZNF584		SSFA2								CDR2		AC010654.1
PITPNC1		PRDM2		TTC13								CDS1		AC010655.3
PKD1L1		KLC1		SYNJ2								CDT1		AC010680.2
PKHD1		ABCC1		AGAP2								CDYL		AC010680.3
PKHD1L1		DST		ECI2								CEBPZ		AC010680.4
PKNOX2		ZNF160		PARPBP								CECR7		AC010680.5
PKP2		PHACTR4		SMIM12								CELA2B		AC010719.1
PLA2R1		CTSB		STARD3								CELF1		AC010733.1
PLCE1		NAA38		AMD1								CELF2		AC010761.1
PLCH1		DNTTIP2		C2orf48								CELF6		AC010834.3
PLEKHM3		TAP2		SIDT2								CELSR2		AC010878.1
PLEKHS1		CLCC1		KATNAL1								CENPA		AC010883.1
PLSCR4		NKTR		THNSL1								CENPF		AC010894.1
PLXNC1		GINS2		PIK3CD								CENPH		AC010894.2
PNLIPRP3		CEP120		KIAA0556								CENPL		AC010913.1
PNMAL1		UBR2		TROAP								CENPT		AC010969.2
POLA1		SYS1-DBNDD2		ZNF493								CENPW		AC010973.2
POTEA		ARL5B		DKFZP779J2370								CEP104		AC010982.1
POU4F2		LY75		TTC32								CEP128		AC010983.1
PPA2		LY75-CD302		PPCS								CEP135		AC010999.2
PPAP2A		ATG4B		ALAD								CEP152		AC011005.1
PPAPDC1A		MACF1		WDR85								CEP192		AC011043.1
PPARG		DZIP1		RHEB								CEP250		AC011043.2
PPM1H		RABGGTB		HNF1A								CEP290		AC011199.1
PPP1R13L		ALCAM		PMEL								CEP350		AC011287.2
PPP1R17		GINS1		ARPC1B								CEP44		AC011290.2
PPP1R2P4		KHNYN		NFYB								CEP57		AC011306.1
PPP2R5A		RP11-831H9.16		PES1								CEP72		AC011330.1
PPP2R5E		GEN1		ZNF700								CEP85		AC011330.2
PRCP		RBM19		POLA2								CEP85L		AC011337.1
PRDM5		UBE3B		NRBF2								CEP89		AC011374.2
PRIM2		VPS13C		FBRSL1								CEP95		AC011379.1
PRKACB		APTX		PLXDC2								CEPT1		AC011379.2
PRKCA		PPP1R16B		DTNB								CERS2		AC011411.1
PRKCE		ATP5C1		ZMAT3								CERS5		AC011447.1
PRKG1		HUS1		CAMK1								CERS6-AS1		AC011447.3
PRLR		ZNF268		GINS3								CES1P1		AC011447.6
PRMT3		GAS6		GSAP								CETN3		AC011447.7
PRPF4B		CERS4		ZNF562								CFD		AC011448.1
PRPSAP2		IFI16		C20orf26								CFH		AC011450.1
PRR25		GOLGB1		RHBDL1								CHAC1		AC011461.1
PRSS12		SYS1		SLC22A18AS								CHAF1A		AC011462.1
PRSS38		ANKRD27		ABHD16A								CHAF1B		AC011462.4
PRTFDC1		DDX55		AC012313.1								CHCHD3		AC011466.1
PSD3		DEXI		C2								CHCHD7		AC011466.4
PSMD1		PIGX		ETFB								CHD1		AC011468.2
PTCH1		IL6ST		PLAGL1								CHD1L		AC011468.4
PTCHD3P1		C17orf80		PSMB1								CHD5		AC011468.5
PTGDR		RPRD2		ZNF668								CHD6		AC011472.1
PTH2R		DPH3		DYNC2LI1								CHD7		AC011476.2
PTPLB		CTNS		ITGB1								CHD9		AC011476.3
PTPN2		LGALS8		RNF111								CHEK1		AC011479.3
PTPN9		SOD2		AC012360.2								CHERP		AC011481.3
PTPRA		ZDHHC21		CDC42SE2								CHFR		AC011491.2
PTPRD		PI4K2A		HSP90AA1								CHML		AC011495.1
PTPRJ		NFAT5		ATP6V1G2								CHMP1A		AC011497.2
PTPRM		CD4		MED7								CHMP2A		AC011498.2
PTPRN2		EXO1		NCSTN								CHMP3		AC011498.4
PTPRT		SRRM2		PTRF								CHMP4C		AC011498.7
PURB		CTC-326K19.6		BBIP1								CHMP6		AC011503.2
PWRN1		GLS		C8orf59								CHN1		AC011503.3
PXDNL		THEMIS2		FAM118B								CHP1		AC011511.1
QRSL1		CTB-55O6.8		NDUFA7								CHPF2		AC011511.4
RAB20		CCDC137		PAXBP1								CHRAC1		AC011511.5
RAB38		TMEM167A		PPIH								CHST10		AC011603.2
RAB3C		BAIAP2L1		BAG4								CHST11		AC011632.1
RAD51B		PLRG1		ABHD4								CHSY1		AC011676.1
RALGAPB		GFPT1		FAM209A								CHTF18		AC011676.5
RALYL		PNO1		NENF								CHTF8		AC011767.1
RAPGEF4		TAS2R14		PEX6								CIAO1		AC011773.4
RASGRP3		CYBRD1		TP53RK								CIAPIN1		AC011815.1
RBMS3		GBE1		CISD2								CIB1		AC011815.2
RBMX2		C4orf48		ENTPD7								CIB2		AC011816.1
RBPMS		GOT2		HYPK								CIC		AC011816.2
RC3H1		NT5DC3		YTHDF1								CISD3		AC011825.4
RCN1		RNF24		NUDT21								CIT		AC011840.1
RELN		RNF185		KCTD12								CITED2		AC011841.1
RFWD2		UBA6		NBPF9								CKAP2L		AC011912.1
RFX8		WDR81		LATS2								CKAP5		AC011921.1
RGS7		CD80		RGS19								CKLF		AC011933.2
RHOB		MLEC		RASGRP1								CKLF-CMTM1		AC011939.1
RHOU		IL4R		ASPSCR1								CKM		AC011939.2
RIMS1		KIAA2013		SLC41A2								CKMT2		AC011939.3
RNASEH2B		CDC42EP4		ZNF234								CKS1B		AC011944.2
RNF145		MBTPS1		ZNF607								CLASRP		AC011978.1
RNF150		TMEM50B		CEPT1								CLC		AC012020.1
RNF169		C5orf22		INO80E								CLCC1		AC012063.1
RNF219-AS1		SUN2		HNRNPA3								CLCN1		AC012065.3
RNF38		NOP9		DDX59								CLCN3		AC012073.1
RNGTT		GPR180		NEK1								CLCN6		AC012085.1
RP1		HSH2D		PPP1R3E								CLCN7		AC012087.2
RP1-93H18.1		MPZL1		FBXO44								CLCNKA		AC012100.2
RP11-1016B18.1		TAF2		SETD1B								CLCNKB		AC012103.1
RP11-131L23.1		EP400NL		ZNF282								CLEC16A		AC012170.1
RP11-13A1.1		POLR2B		VASP								CLEC18C		AC012173.1
RP11-145E5.5		EFHC1		MAP2K1								CLIC4		AC012181.1
RP11-287D1.3		CASP7		PRPF38A								CLINT1		AC012181.2
RP11-307N16.6		NAT9		TPRN								CLK2		AC012184.2
RP11-330M2.4		DUSP3		DYNC1I2								CLK4		AC012184.3
RP11-390F4.3		KANSL1		HMX3								CLN8		AC012186.2
RP11-399D6.2		OPN3		SLC7A9								CLOCK		AC012213.3
RP11-40F8.2		TMEM143		MBOAT1								CLPB		AC012291.2
RP11-432B6.3		RNF151		ADD3								CLPP		AC012306.2
RP11-445H22.3		C19orf48		FRRS1								CLPTM1		AC012313.1
RP11-514D23.1		LUC7L2		ZNF259								CLPTM1L		AC012313.10
RP11-554D14.2		ZNF701		ANKRD40								CLSTN1		AC012313.2
RP11-563J2.2		NUDT5		C17orf61-PLSCR3								CLTC		AC012313.3
RP11-566E18.3		HMHA1		FIP1L1								CLTCL1		AC012313.4
RP11-696N14.1		L3MBTL1		HERPUD2								CLU		AC012313.6
RP5-1000K24.2		CAMK1D		PLSCR3								CLUL1		AC012313.7
RP5-1043L13.1		ICOSLG		SUSD3								CLYBL		AC012313.8
RP5-899B16.1		PIH1D1		PHF14								CMBL		AC012313.9
RP5-944M2.3		UBE2I		ZNF605								CMIP		AC012321.1
RP5-968D22.1		ZKSCAN1		GOLGA5								CMPK1		AC012339.1
RPA2		MAP3K2		ZMPSTE24								CMPK2		AC012358.1
RPH3AL		SYNE1		HLCS								CMTM3		AC012358.2
RPIA		CDPF1		PLA2G6								CMTM4		AC012360.1
RPL13AP20		ELF1		ZNF580								CNEP1R1		AC012360.2
RPL17-C18orf32		NCLN		RNF123								CNIH4		AC012368.1
RPL39L		PRKAR1A		TM9SF1								CNKSR1		AC012409.3
RPN2		CYTH1		CARS								CNKSR3		AC012409.5
RPP40		MTRF1L		BAG5								CNN2		AC012414.4
RPS20		MATR3		FKTN								CNNM3		AC012435.2
RPSAP52		LGALS9		MAFF								CNOT1		AC012435.3
RPSAP58		CCT5		B4GALT2								CNOT11		AC012442.1
RPTOR		EXOG		FAM193A								CNOT2		AC012447.1
RRAS2		SPDL1		KHDRBS1								CNOT3		AC012456.2
RRP12		C5orf45		COCH								CNOT6		AC012464.2
RSF1		ALDH16A1		PPP3CA								CNOT6L		AC012464.3
RSL24D1		PEAK1		SNIP1								CNOT7		AC012467.2
RSPRY1		RCL1		RALB								CNP		AC012507.1
RSRC1		NUP153		APEX1								CNPY3		AC012513.3
RSRC2		SCD5		IQCG								CNRIP1		AC012531.1
RWDD3		PPAT		APOL2								CNST		AC012531.2
RYBP		TRAM2		CDK2								CNTNAP1		AC012531.3
SACM1L		MOB3A		COQ2								COA1		AC012555.1
SAMD12		CHMP3		DHX9								COA5		AC012615.1
SBF2-AS1		DOCK10		RAPGEF2								COA6		AC012615.2
SCCPDH		MANEA		FZD6								COASY		AC012640.2
SCG2		UBXN7		TNRC6B								COG1		AC012640.3
SCHIP1		RREB1		SPC24								COG2		AC012640.4
SCN2A		KDM3B		PRKCSH								COG3		AC012645.1
SCOC		RMND5A		HGS								COG5		AC012651.1
SDR42E1		USP34		RIMBP2								COG7		AC012653.1
SEC14L1		VMP1		TLR1								COL14A1		AC012653.2
SEC24B-AS1		RNF103-CHMP3		MFSD12								COL18A1		AC012676.1
SEC63		RAB8A		PTGDR2								COL1A2		AC012676.3
SEMA3A		SCARB1		CHCHD2								COLEC11		AC012676.4
SEMA3E		CNN2		NFIB								COLGALT1		AC012676.5
SEMA5A		TBC1D4		NXN								COLGALT2		AC013355.1
SEMA6A		IAH1		PTBP1								COMMD1		AC013391.2
SENP7		CCPG1		A1BG								COMMD10		AC013394.1
SERAC1		TMEM8A		AAAS								COMMD5		AC013403.2
SERINC5		MANF		AAED1								COMMD8		AC013472.2
SGCD		BUB1B		AAMP								COMMD9		AC013474.1
SGCZ		SEC16A		AANAT								COMT		AC013489.1
SGIP1		DCAF17		AAR2								COPA		AC013549.1
SH3BGR		TOPBP1		AARD								COPB1		AC013564.1
SH3BP4		PREPL		AARS								COPB2		AC013652.1
SHCBP1L		POLDIP3		AARSD1								COPE		AC013652.2
SIGLECL1		IL21R		AASDHPPT								COPZ1		AC013731.1
SIK3		BRI3BP		AASS								COQ2		AC015574.1
SKA1		CCDC18		ABCA10								COQ3		AC015631.1
SKA3		PSD4		ABCA13								COQ5		AC015688.6
SKIL		SREBF2		ABCA2								COQ7		AC015712.2
SLC12A1		ST20-MTHFS		ABCA3								COQ9		AC015726.1
SLC12A8		MRPL51		ABCB1								CORO1C		AC015799.1
SLC13A2		ITGAE		ABCB10								CORO6		AC015802.1
SLC14A2		KIAA1737		ABCB4								CORO7		AC015802.4
SLC16A9		RP11-463C8.4		ABCB6								CORO7-PAM16		AC015804.1
SLC17A2		SEC61A2		ABCB9								COX11		AC015813.1
SLC18A1		YME1L1		ABCC10								COX19		AC015813.2
SLC1A1		TNIK		ABCC11								COX20		AC015813.3
SLC24A3		GEMIN6		ABCC3								COX4I1		AC015813.5
SLC25A18		CCHCR1		ABCC5								COX5A		AC015813.6
SLC26A7		PIEZO1		ABCC6								COX7A2L		AC015849.5
SLC27A6		DTYMK		ABCE1								COX7C		AC015871.3
SLC28A2		CTD-2192J16.20		ABCF1								CPAMD8		AC015871.4
SLC2A14		FAM184B		ABCG1								CPEB1		AC015883.1
SLC2A5		HPS4		ABHD1								CPEB4		AC015909.1
SLC2A9		KCTD10		ABHD12B								CPLX1		AC015909.5
SLC30A10		EDEM3		ABHD13								CPNE1		AC015911.4
SLC30A7		ZNF138		ABHD14A								CPNE3		AC015912.3
SLC30A8		LRRC59		ABHD14A-ACY1								CPNE7		AC015922.3
SLC36A4		RECQL		ABHD14B								CPNE8		AC015936.1
SLC44A5		ARF3		ABHD16B								CPPED1		AC016026.1
SLC4A5		ZNF92		ABHD17A								CPSF6		AC016027.1
SLC5A8		THUMPD3		ABHD17B								CPSF7		AC016065.1
SLC7A1		CENPO		ABHD17C								CPT1A		AC016251.1
SLC9A2		MARCH7		ABHD2								CPT2		AC016355.1
SLC9A6		IFRD1		ABHD3								CPZ		AC016394.1
SLCO1C1		RAB43		ABHD5								CR1L		AC016397.2
SLIT3		MS4A1		ABI2								CRADD		AC016526.2
SLITRK1		MFAP5		ABI3								CREB3L1		AC016526.3
SMARCA2		CYFIP1		ABL2								CREB3L2		AC016542.1
SMG1		CDC16		ABLIM2								CREB3L4		AC016542.2
SMU1		MTIF2		ABP1								CREB5		AC016550.3
SND1		RELB		ABRACL								CREG1		AC016582.1
SNTB1		CHD9		ABTB1								CRIPT		AC016586.1
SNX24		TMEM63C		ABTB2								CRISPLD2		AC016588.2
SNX25		ATAD3A		AC002310.13								CRKL		AC016629.2
SNX32		RP11-712L6.5		AC002398.9								CRLF3		AC016687.3
SOCS5		LMAN1		AC002472.1								CROCCP2		AC016727.1
SOCS6		CDK12		AC002553.1								CROCCP3		AC016737.1
SOX2-OT		FANCI		AC004017.1								CROT		AC016738.1
SOX5		RPL30		AC004381.6								CRTC1		AC016739.1
SOX6		MDN1		AC005003.1								CRTC2		AC016747.3
SP100		N4BP2L2		AC005082.1								CRY1		AC016825.1
SPAG16		CD69		AC005606.1								CRYM		AC016831.1
SPAM1		SH3BP2		AC005779.2								CRYM-AS1		AC016831.4
SPANXC		MTMR2		AC005841.1								CRYZL1		AC016876.1
SPARCL1		ATP2A3		AC006116.20								CS		AC016876.2
SPATA13		P2RY11		AC006132.1								CSDE1		AC016876.3
SPATA17		WDR4		AC006449.1								CSGALNACT2		AC016949.1
SPATA31D5P		STT3A		AC006486.1								CSNK1D		AC016957.2
SPATA7		ACSL1		AC006486.9								CSNK1G2		AC017071.1
SPEF2		CPNE5		AC006538.4								CSNK1G3		AC017083.1
SPINK5		SLC3A1		AC006547.14								CSNK2A2		AC017083.2
SPOCK3		PPP6R3		AC007204.1								CSPP1		AC017083.3
SPTA1		SNN		AC007382.1								CSRNP2		AC018362.1
SPTBN1		THOC3		AC007401.2								CSRP1		AC018413.1
SRFBP1		NT5C2		AC007773.3								CSRP2		AC018445.3
SRRM3		CSRNP2		AC007956.1								CSTB		AC018445.4
SSBP2		PGM1		AC008372.1								CSTF1		AC018450.1
SSTR1		VEZT		AC008443.1								CSTF3		AC018475.1
ST3GAL1		AIFM2		AC008686.1								CTBP1		AC018521.5
ST6GALNAC3		PTK2B		AC008948.1								CTCF		AC018521.7
ST7		THG1L		AC008964.1								CTCFL		AC018523.2
ST8SIA5		CARS2		AC009403.2								CTDP1		AC018557.1
STAU1		SIL1		AC010441.1								CTDSP2		AC018607.1
STK10		FCRL5		AC010536.1								CTDSPL2		AC018628.1
STK38L		RBM12B		AC010642.1								CTIF		AC018630.2
STK39		DRAM2		AC010646.3								CTNNA1		AC018635.1
STPG2		TMEM200A		AC011294.3								CTNNBL1		AC018635.2
STT3B		KIAA1967		AC011308.1								CTNND1		AC018638.2
STXBP5L		INSR		AC011475.1								CTPS1		AC018638.4
SULF1		TERF2		AC012360.1								CTR9		AC018638.5
SUMF1		KLHL23		AC013468.1								CTRL		AC018638.7
SUMO1P1		ZDHHC6		AC015660.1								CTSB		AC018641.1
SUN3		LIX1L		AC015987.2								CTSC		AC018644.1
SUPT20HL2		TOR1A		AC016586.1								CTSD		AC018645.3
SUSD1		AHRR		AC016757.3								CTSK		AC018647.2
SUV39H2		CWF19L1		AC017104.2								CTSS		AC018648.1
SV2C		LTB4R2		AC018445.1								CTSZ		AC018653.3
SYN3		CIDEB		AC018630.1								CTTN		AC018690.1
SYNPO2		SCFD2		AC018755.11								CTU1		AC018709.1
SYT1		DSCC1		AC018867.1								CTU2		AC018737.2
SYT14		ZNFX1		AC018867.2								CTXN1		AC018755.1
SYT17		ABCA7		AC019206.1								CUBN		AC018755.3
SYT9		ZBED4		AC019294.1								CUEDC1		AC018766.1
SYTL5		CDS2		AC020629.1								CUL5		AC018809.1
SZT2		SDCCAG3		AC020922.1								CUX1		AC018809.2
TAB2		SECISBP2		AC021860.1								CWC15		AC018816.1
TACSTD2		AEN		AC022400.2								CWC22		AC018845.3
TAF13		CSTF2T		AC023590.1								CWC25		AC018880.1
TAF1B		WWP2		AC023632.1								CXXC5		AC018892.3
TAF4		ADAM17		AC024592.12								CYB561		AC018926.2
TARBP1		NDE1		AC024940.1								CYB561D1		AC018926.3
TAS2R7		PPFIA4		AC025262.1								CYB5B		AC018992.1
TBC1D2		ZSCAN12		AC025263.3								CYB5R1		AC019080.1
TBC1D22B		PRRC2B		AC026202.1								CYB5R2		AC019080.5
TBC1D5		RNMT		AC026310.1								CYBA		AC019131.2
TBCA		TRIO		AC026407.1								CYBRD1		AC019183.1
TCERG1L		ARHGEF7		AC026461.1								CYCS		AC019186.1
TCF7L1		HSP90B1		AC026703.1								CYFIP1		AC019197.1
TCOF1		ENTPD5		AC026740.1								CYFIP2		AC019205.1
TEAD1		EIF3C		AC037459.4								CYHR1		AC019226.1
TECRL		EPHA5		AC040160.1								CYP19A1		AC019226.2
TENM3		TSPYL4		AC040977.1								CYP20A1		AC019294.2
TFAP2B		BICD1		AC062017.1								CYP2R1		AC019349.1
THADA		CDCA7L		AC068533.7								CYP2U1		AC020656.1
THSD4		SREK1IP1		AC068620.1								CYP3A5		AC020656.2
THSD7B		REV1		AC069547.1								CYP4V2		AC020658.3
TIPIN		SPECC1		AC069547.2								CYTH1		AC020658.4
TLL1		MAML2		AC073569.1								CYTH2		AC020661.1
TM6SF1		VAV3		AC073657.1								CYTH3		AC020661.4
TMC5		PSMF1		AC079210.1								DAB2		AC020663.3
TMEM106B		U2SURP		AC079354.1								DAGLB		AC020687.1
TMEM132C		ELP2		AC079354.4								DAP3		AC020688.1
TMEM132D		ITPKB		AC083862.1								DAPK3		AC020763.2
TMEM150C		RARS		AC087239.1								DARS2		AC020763.4
TMEM156		MMACHC		AC092811.1								DAZAP1		AC020765.2
TMEM170B		RPS16		AC093157.1								DAZAP2		AC020892.1
TMEM178B		USP45		AC099552.4								DBF4		AC020893.1
TMEM2		RMDN1		AC103801.2								DBF4B		AC020904.2
TMEM243		ASB1		AC104532.2								DBN1		AC020907.1
TMEM45A		GLG1		AC104667.3								DBNDD1		AC020907.5
TMEM56-RWDD3		CTSC		AC105020.1								DBNL		AC020909.1
TMEM74		CDC42BPA		AC106722.1								DBT		AC020910.5
TMEM8C		SOWAHC		AC110084.1								DCAF10		AC020910.6
TNFRSF21		SAR1A		AC110615.1								DCAF13		AC020915.1
TNK2		UBXN6		AC110781.3								DCAF16		AC020915.2
TNNI3K		SEC23B		AC112205.1								DCAF17		AC020917.4
TNRC6C		TMC8		AC114494.1								DCAF4L2		AC020922.1
TOR4A		MPHOSPH6		AC114546.1								DCAF6		AC020922.3
TOX2		TDP2		AC117395.1								DCAF8		AC020922.4
TP63		LMNB1		AC117834.1								DCAKD		AC020923.1
TPCN1		LRRK2		AC119673.1								DCBLD1		AC020928.1
TPD52		DBR1		AC120194.1								DCHS2		AC020934.1
TPK1		SEMA7A		AC126614.1								DCLRE1A		AC020978.1
TPT1		AP000350.10		AC127496.1								DCLRE1B		AC020978.5
TRDN		MTMR10		AC131097.4								DCLRE1C		AC020978.6
TRHDE		SMCR8		AC131971.1								DCP2		AC020978.7
TRIM2		PACSIN2		AC132192.1								DCPS		AC020978.9
TRIM33		RAB2B		AC132216.1								DCTD		AC021016.1
TRIM5		GPBP1L1		AC132872.2								DCTN2		AC021016.2
TRIM51		ZNF106		AC133919.6								DCTN5		AC021074.1
TRIM58		SLC39A14		AC136297.1								DCTN6		AC021078.1
TRIM67		HS1BP3		AC137932.1								DCUN1D3		AC021087.1
TRIM9		MTMR9		AC139100.2								DCUN1D4		AC021087.3
TRPC4AP		SMYD3		AC174470.1								DCUN1D5		AC021092.1
TRPC6		SNX15		AC226150.4								DCXR		AC021097.1
TRPM3		ZNF638		ACAA1								DDB1		AC021106.1
TRPS1		HLA-G		ACAA2								DDB2		AC021134.1
TSGA10		SETD6		ACACA								DDI2		AC021148.1
TSHR		ARMC1		ACACB								DDIT4		AC021188.1
TSN		DDOST		ACAD10								DDN		AC021205.3
TSPAN10		SLC12A6		ACAD11								DDOST		AC021242.3
TSPO		AGRN		ACAD8								DDX10		AC021321.1
TTN		GATAD2B		ACAD9								DDX11		AC021351.1
TULP4		RBM26		ACADS								DDX17		AC021483.1
TUSC3		C17orf62		ACADVL								DDX18		AC021483.2
TWSG1		SF3B3		ACAP3								DDX19A		AC021491.2
TXLNB		FYCO1		ACBD3								DDX23		AC021549.1
TXNRD3		AC003006.7		ACBD4								DDX28		AC021851.1
UACA		C1orf35		ACBD7								DDX39A		AC021945.1
UBE2E3		ATM		ACD								DDX42		AC022007.1
UBE2QL1		ENTPD4		ACMSD								DDX46		AC022031.1
UBE3D		HNF1B		ACOT2								DDX49		AC022031.2
UCMA		CD84		ACOT4								DDX52		AC022069.1
UGCG		NOP56		ACOT6								DDX54		AC022079.1
UGGT1		TRAF1		ACOT7								DDX56		AC022079.2
UGGT2		MYSM1		ACOT8								DDX59		AC022092.1
UGT2B7		TMED8		ACP5								DDX6		AC022098.1
UGT8		MAP3K8		ACP6								DDX60L		AC022098.2
UHMK1		GPR162		ACPP								DEAF1		AC022098.4
UNC5D		IFITM2		ACRV1								DECR2		AC022107.1
URI1		ITPR1		ACSF2								DEF8		AC022121.1
USH2A		PIK3R1		ACTG1								DEK		AC022144.1
USP32		MYO9A		ACTL10								DENND3		AC022148.1
VAV2		TRAPPC4		ACTN1								DENND4A		AC022150.4
VIT		ST20		ACTR10								DENND4B		AC022154.1
VOPP1		POLR1C		ACTR2								DENND5A		AC022167.1
VWA8		MCFD2		ACTR6								DENND5B		AC022167.2
WARS2		TMEM240		ACTRT3								DEPDC1		AC022167.4
WASF1		CRCP		ACVR1B								DEPDC7		AC022182.2
WBP1L		SEC23IP		ACVR2B								DERL1		AC022188.1
WBSCR17		RRAGD		ACY1								DESI2		AC022211.1
WDFY4		MPHOSPH10		ACY3								DFFA		AC022211.2
WDR25		CD83		ACYP2								DFFB		AC022211.3
WDR27		ACTR8		AD000671.6								DGAT1		AC022211.4
WSCD1		USP47		ADA								DGCR8		AC022306.1
XIRP2		C9orf91		ADAD2								DGKE		AC022306.2
XKR4		GSDMD		ADAM22								DGKQ		AC022336.3
XPNPEP1		FAM160B1		ADAM23								DGKZ		AC022364.1
XRCC4		STK4		ADAM33								DGUOK		AC022384.1
YAE1D1		MAVS		ADAMDEC1								DHCR24		AC022395.1
YES1		SNF8		ADAMTS13								DHCR7		AC022400.3
YTHDC2		NASP		ADAMTS16								DHDDS		AC022400.4
YTHDF3		C17orf66		ADAMTS6								DHDH		AC022400.5
ZBTB20		MYO1E		ADAMTS7								DHFR		AC022400.6
ZC3H12C		XRCC6		ADAP1								DHODH		AC022400.7
ZC3HAV1		CAND1		ADARB1								DHRS11		AC022405.1
ZDHHC13		SNRNP48		ADAT3								DHRS3		AC022413.1
ZDHHC14		UBE2S		ADCK2								DHRS9		AC022415.1
ZFP90		C15orf26		ADCK5								DHTKD1		AC022417.1
ZFPM2		CCL3		ADCY1								DHX29		AC022467.1
ZMYND8		TBC1D1		ADCY4								DHX34		AC022532.1
ZNF341		EIF4A2		ADCY6								DHX35		AC022558.3
ZNF343		PML		ADCY9								DHX37		AC022613.1
ZNF385D		ATP11A		ADD2								DHX38		AC022613.2
ZNF415		AAK1		ADH5								DHX57		AC022613.3
ZNF429		PAPD7		ADHFE1								DHX9		AC022762.2
ZNF443		FIGNL1		ADIG								DIDO1		AC022784.1
ZNF521		GPANK1		ADIPOR1								DIMT1		AC022784.6
ZNF529		RPS6KA1		ADM								DIP2A		AC022893.1
ZNF536		RUVBL1		ADM2								DIP2B		AC022919.1
ZNF623		NAPB		ADM5								DIRAS1		AC022960.2
ZNF711		MAK16		ADORA2B								DISC1		AC022968.1
ZNF721		AC073610.5		ADPRHL2								DKKL1		AC022973.5
ZNF780A		R3HCC1L		ADRA2A								DLG5		AC023024.1
ZNF831		ZBTB24		ADRB2								DLGAP1		AC023024.2
ZNF845		C22orf39		ADRBK1								DLGAP1-AS1		AC023034.1
ZNF90		UGT2B17		ADRBK2								DLX1		AC023043.1
ZRANB2-AS2		FMNL1		ADRM1								DLX2		AC023043.3
ZSCAN18		CCNA2		ADSL								DMAP1		AC023055.1
ZSCAN29		YARS2		ADSS								DMBX1		AC023090.2
ZSCAN9		PDLIM1		ADTRP								DMPK		AC023157.2
		NTAN1		AE000662.92								DMTF1		AC023158.1
		CHML		AEBP1								DMWD		AC023158.2
		TMPRSS3		AES								DMXL1		AC023347.1
		DPP8		AF131215.5								DNA2		AC023355.1
		C12orf43		AFAP1								DNAH17		AC023490.3
		MAD2L1		AFAP1L2								DNAH3		AC023509.1
		NDST1		AFF3								DNAJA3		AC023509.3
		EAF1		AFMID								DNAJB12		AC023632.2
		LDLR		AGA								DNAJB14		AC023790.2
		MRP63		AGAP3								DNAJB4		AC023794.3
		VAMP8		AGBL2								DNAJB6		AC023794.4
		JMJD7-PLA2G4B		AGBL3								DNAJB9		AC023794.5
		ARL10		AGBL4								DNAJC10		AC023818.1
		DOCK2		AGBL5								DNAJC11		AC023908.3
		DIS3		AGFG1								DNAJC12		AC024060.2
		BLK		AGFG2								DNAJC14		AC024075.1
		AKAP9		AGK								DNAJC16		AC024075.2
		AZIN1		AGO1								DNAJC2		AC024243.1
		TMEM70		AGO3								DNAJC24		AC024257.3
		ZNF276		AGO4								DNAJC27		AC024257.4
		STARD5		AGPAT2								DNAJC4		AC024267.1
		DNAJC16		AGPAT4								DNAJC5		AC024267.6
		SNAPC3		AGPAT6								DNAJC6		AC024293.1
		SPATC1L		AGPAT9								DNAJC8		AC024337.2
		ABCF2		AGPS								DNHD1		AC024361.1
		KRAS		AGTPBP1								DNM1L		AC024405.2
		METTL16		AHCY								DNM1P35		AC024451.4
		ZFYVE27		AHCYL1								DNM2		AC024560.2
		RASSF5		AHCYL2								DNM3		AC024568.1
		SMYD4		AHDC1								DNMT1		AC024575.1
		OTUD4		AHI1								DNMT3A		AC024580.1
		FPGT		AHNAK								DNTTIP1		AC024581.1
		FPGT-TNNI3K		AHNAK2								DNTTIP2		AC024592.3
		TAPT1		AHR								DOC2GP		AC024651.1
		POLR2A		AHSP								DOCK2		AC024681.1
		MRPL39		AICDA								DOCK4		AC024884.1
		PPIL2		AIDA								DOCK6		AC024884.2
		RABGAP1L		AIF1								DONSON		AC024940.1
		PPP5C		AIM2								DOT1L		AC024940.5
		AAMDC		AIP								DPAGT1		AC025031.3
		SLAMF7		AJAP1								DPH2		AC025031.4
		SNAPC4		AJUBA								DPH5		AC025031.5
		HERC1		AK1								DPH6		AC025034.1
		ALMS1		AK4								DPP8		AC025048.2
		GALNT2		AK7								DPP9		AC025048.4
		PDK1		AK8								DPY19L1P1		AC025048.6
		TNFRSF10B		AK9								DPY19L3		AC025161.1
		HIRA		AKAP5								DPY30		AC025162.2
		PPP6C		AKAP6								DPYSL2		AC025164.1
		EPS15		AKAP7								DR1		AC025165.2
		TMED5		AKAP8								DRAM2		AC025165.3
		IQGAP2		AKAP8L								DROSHA		AC025165.5
		TCEA2		AKIP1								DSC1		AC025171.1
		RCC1		AKR1B1								DSCC1		AC025171.2
		FER		AKR1C2								DSCR4		AC025171.4
		TJP2		AKR7A2								DSG2		AC025175.1
		ACAT2		AKR7A3								DSN1		AC025176.1
		TOR1AIP2		AKT1								DST		AC025178.1
		MFHAS1		AKT1S1								DSTYK		AC025181.2
		PLEC		AKT2								DTD1		AC025259.1
		LARS		AL020996.1								DTL		AC025265.1
		RHOT2		AL022328.1								DTNBP1		AC025278.2
		ASB8		AL031320.1								DTWD1		AC025279.1
		PKNOX1		AL031663.1								DTWD2		AC025280.2
		NUP88		AL035406.1								DUS1L		AC025287.2
		CALU		AL049829.1								DUS3L		AC025287.3
		AGO2		AL049840.1								DUSP1		AC025419.1
		TRIM56		AL079342.1								DUSP10		AC025423.2
		CERK		AL109927.1								DUSP11		AC025449.1
		NSFL1C		AL117340.1								DUSP12		AC025569.1
		DERL1		AL118506.1								DUSP13		AC025575.2
		ETAA1		AL121963.1								DUSP14		AC025580.3
		GPR15		AL132989.1								DUSP22		AC025594.1
		CDCA2		AL133262.1								DUT		AC025594.2
		KIAA0930		AL135998.1								DVL3		AC025678.3
		PLCL2		AL136115.1								DYDC2		AC025682.1
		PTTG1IP		AL136218.1								DYM		AC026111.1
		PAXIP1		AL136376.1								DYNLL1		AC026124.2
		TMEM43		AL136531.1								DYNLL2		AC026150.2
		R3HCC1		AL137026.1								DYNLT1		AC026150.3
		ACSF3		AL137145.1								DYRK1A		AC026191.1
		EXOC4		AL139099.1								DYRK2		AC026202.2
		ALDH1B1		AL139333.1								DYRK3		AC026254.2
		NPC1		AL158147.2								E2F1		AC026271.1
		AL627309.1		AL161784.1								E2F2		AC026304.1
		FAM71D		AL161915.1								E2F3		AC026320.1
		NUP54		AL162407.1								E2F4		AC026333.4
		ZNF211		AL162424.1								E2F6		AC026356.1
		RGS1		AL353354.1								E2F7		AC026356.2
		CDC42EP3		AL353354.2								E2F8		AC026362.1
		TRPM7		AL354808.2								E4F1		AC026362.2
		CCDC74B		AL355490.1								EBAG9		AC026367.1
		STAT3		AL358333.1								EBLN1		AC026367.3
		PTPLAD2		AL359878.1								EBNA1BP2		AC026368.1
		IQCB1		AL365202.1								ECHDC1		AC026401.2
		C7orf50		AL391152.1								ECHDC3		AC026401.3
		TNFRSF14		AL441883.1								ECI1		AC026403.1
		TMEM110-MUSTN1		AL583828.1								ECI2		AC026410.3
		CNPPD1		AL590708.2								ECM1		AC026412.1
		MAP3K11		AL590714.1								ECSIT		AC026412.2
		CCDC74A		AL590822.2								EDC4		AC026436.1
		C11orf30		AL591025.1								EDEM2		AC026462.1
		BCAS2		AL591479.1								EDEM3		AC026464.4
		IREB2		AL591806.1								EED		AC026471.1
		PJA2		AL596220.1								EEF1A1		AC026471.2
		SLC25A26		AL606500.1								EEF1A2		AC026471.5
		CDCA4		AL626787.1								EEF1D		AC026471.6
		DTX3L		AL627171.1								EEF1E1		AC026523.2
		TIRAP		AL627171.2								EEF1G		AC026691.1
		FAM115C		AL645728.1								EEF2K		AC026725.1
		SLCO4A1		AL807752.1								EFCAB13		AC026740.1
		TRMT2A		ALDH1L1								EFCAB14		AC026770.1
		RPP14		ALDH1L2								EFCAB2		AC026803.1
		FAM211A		ALDH2								EFCAB5		AC026904.1
		VPS26A		ALDH3B1								EFCAB7		AC026954.2
		LIMS1		ALDH7A1								EFHD2		AC026979.2
		NDC80		ALDOA								EFTUD2		AC026979.3
		TCF12		ALDOC								EGF		AC027020.2
		CHD1L		ALG10B								EGLN1		AC027097.1
		NAB2		ALG1								EGLN2		AC027097.2
		APOL3		ALG14								EHBP1		AC027237.2
		CRLF1		ALG1L								EHBP1L1		AC027237.3
		KIAA1432		ALG2								EHD1		AC027243.2
		ST8SIA4		ALG3								EID2		AC027250.1
		AKAP2		ALG5								EID2B		AC027271.1
		PALM2-AKAP2		ALG8								EIF1AD		AC027290.2
		OSGEP		ALKBH2								EIF2A		AC027307.1
		HSPH1		ALKBH4								EIF2AK1		AC027307.2
		CTSS		ALKBH6								EIF2AK2		AC027307.3
		BRIP1		ALKBH7								EIF2B4		AC027338.1
		ARID3B		ALKBH8								EIF2D		AC027373.1
		CBR4		ALOX12								EIF2S2		AC027419.2
		TRAPPC6B		ALOX15B								EIF3A		AC027514.1
		SLC25A32		ALOX5AP								EIF3E		AC027544.2
		RBM15		ALPL								EIF3F		AC027559.1
		KDM2B		ALS2								EIF3G		AC027601.3
		TMEM110		ALS2CR8								EIF3H		AC027607.1
		GPR107		ALX3								EIF3J		AC027612.2
		DDA1		ALYREF								EIF3M		AC027644.3
		RPS15		AMDHD2								EIF4A3		AC027682.1
		SLC10A7		AMICA1								EIF4B		AC027682.4
		C2CD2		AMIGO1								EIF4G2		AC027682.6
		ANKRD44		AMIGO3								EIF4G3		AC027682.7
		MYO1H		AMMECR1L								EIF4H		AC027702.1
		ATP6V0E2		AMN								ELAC1		AC027763.1
		LY6G5B		AMN1								ELAVL1		AC027796.3
		GINS4		AMOTL1								ELF2		AC027796.4
		USP22		AMPD3								ELK3		AC027801.1
		PFAS		ANAPC10								ELK4		AC027808.2
		MAN1A1		ANAPC11								ELL		AC034102.1
		GPR137B		ANAPC13								ELMO2		AC034102.2
		ZNF525		ANAPC15								ELMOD2		AC034102.6
		CARKD		ANAPC2								ELMOD3		AC034102.7
		PEX26		ANAPC5								ELOVL2		AC034105.5
		HNRNPH1		ANAPC7								ELOVL6		AC034198.2
		MPV17L2		ANG								ELP2		AC034199.1
		RAB3A		ANGPT2								ELP3		AC034206.1
		CAMKK2		ANGPTL1								ELP4		AC034229.3
		CLIP2		ANGPTL2								EMC10		AC034229.4
		COG8		ANGPTL4								EMC2		AC034231.1
		GATAD2A		ANGPTL6								EMC4		AC034236.1
		WRN		ANK1								EMC8		AC034236.2
		GCC1		ANKAR								EME1		AC034243.1
		ADPGK		ANKDD1A								EML2		AC036176.1
		NKIRAS1		ANKDD1B								EML3		AC036176.2
		IFIT5		ANKEF1								EML4		AC036214.1
		LEMD2		ANKHD1								EMP2		AC036214.2
		ATPAF1		ANKHD1-EIF4EBP3								ENDOD1		AC036222.1
		TKT		ANKMY1								ENDOV		AC037459.1
		VPS4A		ANKRD13B								ENGASE		AC037459.2
		NANS		ANKRD13D								ENKUR		AC039056.2
		GPR157		ANKRD16								ENO1		AC040160.1
		FAM186B		ANKRD18A								ENOPH1		AC040160.2
		NF2		ANKRD2								ENOSF1		AC040162.1
		RAF1		ANKRD24								ENPP3		AC040162.3
		ASXL1		ANKRD26								ENSA		AC040169.1
		ZNF468		ANKRD29								ENTPD4		AC040169.2
		TNIP1		ANKRD34A								ENY2		AC040169.3
		FAM114A2		ANKRD36								EPAS1		AC040174.1
		SERPINH1		ANKRD36C								EPB41		AC040174.2
		TCHP		ANKRD42								EPB41L2		AC040977.1
		FBXL17		ANKRD49								EPB41L4A		AC044787.1
		ARFGAP3		ANKRD52								EPB41L4A-AS1		AC044802.1
		TANGO2		ANKRD54								EPG5		AC044849.1
		ISY1-RAB43		ANKRD55								EPHA1-AS1		AC044860.1
		CBX7		ANKRD6								EPHB4		AC046130.2
		MAN2A2		ANKRD61								EPHB6		AC046134.1
		MGLL		ANKRD65								EPHX1		AC046134.2
		POLR1B		ANKRD9								EPHX2		AC046143.1
		SLFN12L		ANKS1A								EPM2A		AC046176.1
		GANC		ANKS6								EPN1		AC046185.3
		TMA16		ANKUB1								EPPK1		AC048338.1
		BRWD1		ANKZF1								EPS15L1		AC048341.1
		GNPDA2		ANO3								EPS8L2		AC048341.2
		CEP164		ANO5								ERAP1		AC048344.4
		RAB3D		ANO6								ERAP2		AC048351.1
		IL18R1		ANO7								ERBB3		AC048380.2
		PRDX1		ANO8								ERCC2		AC048382.2
		MAPK1		ANO9								ERCC3		AC048382.4
		SQSTM1		ANP32E								ERCC4		AC048382.6
		WIPF1		ANXA1								ERCC6		AC051619.4
		PARP4		ANXA2								ERGIC1		AC051619.5
		EBNA1BP2		ANXA2R								ERGIC3		AC053481.3
		USP36		ANXA3								ERI1		AC053503.1
		TDG		ANXA7								ERI2		AC053503.4
		PRR11		ANXA9								ERI3		AC053513.2
		RTN4IP1		AOAH								ERICH1		AC055764.2
		DCAF10		AOC2								ERMAP		AC055811.2
		AP3M2		AP000275.65								ERN1		AC055811.3
		DDX20		AP000688.1								ERP29		AC055811.4
		HIVEP1		AP000695.1								ERV3-1		AC055822.1
		AC015688.3		AP000708.1								ERVFRD-1		AC055839.1
		HIBCH		AP000758.1								ERVK13-1		AC055855.1
		GZF1		AP000769.1								ESPL1		AC060780.1
		G3BP1		AP000783.1								ESRRA		AC060780.2
		RAB27A		AP001350.1								ESYT1		AC061975.1
		ZNF646		AP001362.1								ESYT2		AC061975.5
		CMC1		AP001421.1								ETFB		AC061975.6
		CD79B		AP001468.1								ETHE1		AC061992.2
		ZADH2		AP001579.1								ETNK1		AC063943.1
		FNBP1		AP001816.1								ETS1		AC063950.1
		OVOL2		AP001885.1								ETV1		AC063976.1
		TBX6		AP001925.1								ETV3		AC064799.1
		ADCK3		AP003041.2								ETV7		AC064801.2
		ATP6V0A2		AP003068.23								EVA1B		AC064807.1
		USP3		AP003068.6								EVC		AC064836.2
		GLCCI1		AP003733.1								EVC2		AC064875.1
		LIMA1		AP005482.1								EVI5		AC067750.1
		SP140		AP006621.5								EVI5L		AC067751.1
		GNL3		AP1AR								EXO1		AC067838.1
		LXN		AP1G1								EXO5		AC067852.1
		XRCC5		AP1M1								EXOC2		AC067852.2
		ZCCHC6		AP2A1								EXOC3		AC067852.3
		YPEL1		AP2M1								EXOC4		AC067904.2
		NUBPL		AP2S1								EXOC8		AC067930.2
		PPIF		AP3M1								EXOSC3		AC067930.3
		PDHB		AP4S1								EXPH5		AC067930.5
		ATG2B		AP5S1								EXT2		AC067931.1
		TAF8		APAF1								EXTL1		AC067968.1
		CD53		APBB2								EXTL2		AC068025.1
		TPP1		APC2								EXTL3		AC068025.2
		DAD1		APEH								EZH1		AC068228.1
		ACTR1A		APH1A								EZH2		AC068338.2
		PCMTD2		APITD1								EZR		AC068338.3
		GM2A		APITD1-CORT								F12		AC068446.1
		FAS		APLF								F2RL3		AC068446.2
		TRIM39-RPP21		APLP1								FADS2		AC068473.1
		MUL1		APLP2								FADS3		AC068473.5
		TBRG4		APOA1BP								FAF1		AC068491.2
		RSL1D1		APOA5								FAH		AC068522.1
		INPP5E		APOBEC2								FAHD1		AC068533.4
		MON2		APOBEC3A								FAHD2CP		AC068580.4
		HSPA13		APOBEC3F								FAM104A		AC068620.1
		ERO1LB		APOBEC3G								FAM107B		AC068620.2
		POLR2D		APOBR								FAM114A1		AC068669.1
		ATP8B2		APOC1								FAM114A2		AC068726.1
		SEC31A		APOE								FAM118B		AC068775.1
		EIF2A		APOF								FAM120B		AC068790.2
		LAPTM5		APOL4								FAM126A		AC068790.3
		SLC24A1		APOL6								FAM126B		AC068790.5
		PPAN-P2RY11		APOM								FAM133B		AC068790.6
		TRIM27		APOPT1								FAM135A		AC068790.7
		ZBTB14		APP								FAM136A		AC068831.5
		RBM8A		AQP1								FAM13A-AS1		AC068870.2
		XKR6		AQP11								FAM13B		AC068888.1
		AGAP1		AQP3								FAM149B1		AC068888.2
		LBR		AQP9								FAM160A2		AC068896.1
		TSPAN16		ARAP3								FAM168A		AC068946.1
		ZXDC		ARF1								FAM171A1		AC069061.2
		EIF4E2		ARF5								FAM172A		AC069148.1
		LYRM5		ARF6								FAM178B		AC069185.1
		TMEM186		ARFGAP1								FAM186B		AC069209.1
		ESPL1		ARFGEF1								FAM193A		AC069213.1
		PFKFB3		ARFIP2								FAM193B		AC069222.1
		BACH1		ARFRP1								FAM200B		AC069224.1
		HLTF		ARGFX								FAM207A		AC069234.1
		WDR55		ARGLU1								FAM20B		AC069234.2
		MOV10		ARHGAP1								FAM210A		AC069234.4
		ASCC3		ARHGAP10								FAM214A		AC069234.5
		FUT8		ARHGAP11A								FAM216A		AC069257.3
		N4BP2L1		ARHGAP11B								FAM220A		AC069277.1
		PPAN		ARHGAP20								FAM222B		AC069277.2
		ABHD10		ARHGAP21								FAM227B		AC069281.1
		TIMELESS		ARHGAP22								FAM228B		AC069281.2
		AFTPH		ARHGAP23								FAM3C		AC069287.1
		MMS22L		ARHGAP25								FAM47E		AC069307.1
		SSBP4		ARHGAP32								FAM47E-STBD1		AC069360.1
		SFT2D1		ARHGAP33								FAM53A		AC069368.1
		TEX261		ARHGAP39								FAM53C		AC069499.1
		APOBEC3D		ARHGAP42								FAM76B		AC069503.1
		FGD2		ARHGAP44								FAM78A		AC069503.2
		FAM103A1		ARHGAP5								FAM83D		AC069528.2
		RAB11FIP1		ARHGAP8								FAM83H		AC072039.1
		TBC1D22A		ARHGAP9								FAM86B3P		AC072061.1
		GFOD1		ARHGDIA								FAM89A		AC072062.1
		ITPA		ARHGEF10								FAM8A1		AC073046.1
		METTL3		ARHGEF10L								FAM91A1		AC073063.1
		CACTIN		ARHGEF11								FAM98A		AC073073.2
		AC027307.3		ARHGEF1								FAM98B		AC073107.1
		NMI		ARHGEF17								FAN1		AC073130.3
		ZBTB21		ARHGEF19								FANCA		AC073136.1
		CD274		ARHGEF2								FANCI		AC073136.2
		TMEM120B		ARHGEF25								FANCL		AC073195.1
		ZNF397		ARHGEF28								FAR1		AC073263.2
		ITPR3		ARHGEF35								FARS2		AC073283.1
		PNKD		ARHGEF37								FASN		AC073283.2
		LIMD1		ARHGEF38								FASTK		AC073308.1
		CNTRL		ARHGEF4								FASTKD1		AC073310.1
		SLC35B3		ARHGEF5								FASTKD3		AC073326.1
		TMCO3		ARID1A								FAT1		AC073346.1
		CPSF6		ARID2								FAXDC2		AC073346.2
		CNTROB		ARID3C								FBF1		AC073347.1
		LACTB		ARID5A								FBL		AC073365.1
		MCCC2		ARIH1								FBN3		AC073370.1
		TTLL3		ARIH2								FBRS		AC073389.1
		C5orf56		ARIH2OS								FBRSL1		AC073389.3
		PISD		ARL11								FBXL17		AC073439.1
		USP15		ARL13B								FBXL18		AC073476.2
		MTDH		ARL16								FBXL19		AC073487.1
		SNX27		ARL17A								FBXL19-AS1		AC073508.3
		FAM220A		ARL17B								FBXL4		AC073529.1
		MAML1		ARL2								FBXL5		AC073548.1
		IFIT2		ARL2BP								FBXO10		AC073569.3
		FAM111A		ARL3								FBXO11		AC073575.2
		MIS12		ARL4A								FBXO17		AC073578.4
		ALDH18A1		ARL4D								FBXO21		AC073583.1
		SCYL3		ARL5A								FBXO22		AC073592.7
		ERI1		ARL6								FBXO27		AC073610.1
		IKBKAP		ARL6IP1								FBXO3		AC073655.2
		EIF3G		ARL6IP4								FBXO30		AC073842.2
		TK1		ARL6IP6								FBXO31		AC073857.1
		EXOC3		ARL8A								FBXO41		AC073861.1
		COMMD5		ARL8B								FBXO42		AC073862.1
		PSMD3		ARL9								FBXO46		AC073862.3
		ATMIN		ARMC5								FBXO5		AC073862.5
		FN3KRP		ARMC7								FBXO8		AC073896.1
		PHF20		ARMC8								FBXO9		AC073896.2
		MRPL18		ARMC9								FBXW11		AC073896.3
		NDST2		ARNTL								FBXW8		AC073896.4
		IL7		ARNTL2								FCGR2A		AC073957.2
		RHOBTB3		ARPC1A								FCGR2B		AC074032.1
		KIF15		ARPC2								FCHO2		AC074044.1
		CD48		ARPC3								FCHSD1		AC074050.4
		SLC37A1		ARPC4								FCRLB		AC074091.2
		CHPF2		ARRB1								FDFT1		AC074099.1
		PIKFYVE		ARRDC1								FDPS		AC074117.1
		TMEM181		ARRDC3								FDX1		AC074135.1
		LRRC58		ARRDC5								FDXACB1		AC074143.1
		CCDC57		ARSK								FDXR		AC074183.2
		ZNF91		ART4								FECH		AC074212.1
		C19orf54		ARTN								FEM1A		AC078777.1
		BET1L		ARV1								FEN1		AC078795.2
		NBR1		ARVCF								FER		AC078795.3
		ARPC4-TTLL3		ASB13								FERMT3		AC078817.1
		TNS1		ASB7								FEZ2		AC078819.1
		PIGB		ASCC2								FGD6		AC078845.1
		TRAPPC11		ASCL1								FGF2		AC078846.1
		TTC39C		ASH1L								FGFR4		AC078852.1
		TRAF3IP2		ASH2L								FGGY		AC078852.2
		MAU2		ASIC3								FHAD1		AC078881.1
		LYSMD3		ASL								FHDC1		AC078883.1
		MPHOSPH9		ASNA1								FHL2		AC078899.1
		NMT1		ASPDH								FHL3		AC078909.1
		MTHFR		ASPH								FIG4		AC078909.2
		GIMAP2		ASPHD1								FILIP1		AC078925.4
		SECISBP2L		ASPN								FIS1		AC078993.1
		ATXN3		ASS1								FIZ1		AC079160.1
		HS3ST4		ASTL								FKBP10		AC079250.1
		MTRNR2L11		ASXL2								FKBP11		AC079305.1
		PCOLCE2		ATAD3B								FKBP14		AC079316.1
		NIPA2		ATAT1								FKBP1B		AC079316.2
		FAM175A		ATF2								FKBP2		AC079322.1
		KCTD7		ATF3								FKBP5		AC079336.2
		ZBTB1		ATF4								FKBP8		AC079336.3
		CRLF3		ATG12								FKBP9		AC079336.6
		RPS6KA4		ATG2A								FKRP		AC079336.7
		AP5B1		ATG3								FLJ31104		AC079354.1
		LRIG1		ATG4D								FLJ37453		AC079385.2
		MED28		ATG5								FLJ38576		AC079385.3
		NEIL3		ATHL1								FLJ46284		AC079414.3
		UBE2Z		ATL1								FLOT2		AC079416.2
		MUT		ATL3								FLVCR1		AC079416.3
		ZBED5		ATN1								FLYWCH1		AC079416.4
		ATR		ATOX1								FMNL3		AC079447.1
		BNIP3L		ATP10B								FNDC3B		AC079466.1
		TSPYL1		ATP13A1								FNDC4		AC079610.1
		CELF2		ATP13A3								FNIP2		AC079684.1
		ZNF83		ATP1B1								FNTA		AC079766.1
		ALKBH5		ATP1B2								FOSL1		AC079776.1
		TULP3		ATP2A1								FOXK2		AC079801.1
		SMARCAD1		ATP2A2								FOXN2		AC079807.1
		COX14		ATP2B1								FOXO3		AC079848.1
		MTMR3		ATP2B4								FOXP4		AC079915.1
		RAC2		ATP4B								FOXRED1		AC079921.2
		CENPE		ATP5A1								FPGT		AC079922.1
		MRPL10		ATP5B								FPGT-TNNI3K		AC079922.2
		CENPJ		ATP5D								FPR1		AC079944.2
		XPO4		ATP5E								FPR3		AC079949.2
		SCD		ATP5G1								FRMD4A		AC080013.1
		SGMS1		ATP5G2								FRS2		AC080013.2
		KIAA0368		ATP5H								FRYL		AC080013.4
		GCN1L1		ATP5I								FSBP		AC080038.3
		MROH7		ATP5J								FSCN1		AC080080.1
		SLC46A1		ATP5J2-PTCD1								FSCN2		AC080112.1
		SLC35C1		ATP5L								FSTL3		AC080129.2
		ZNF697		ATP5L2								FTCD		AC083799.1
		MLH1		ATP6C								FTL		AC083805.3
		ITPK1		ATP6V0A1								FTO		AC083829.1
		ZFYVE1		ATP6V0B								FTSJ3		AC083843.1
		ATXN1		ATP6V0C								FUBP1		AC083843.2
		FLNB		ATP6V0E1								FUCA1		AC083843.3
		RBM18		ATP6V1A								FUCA2		AC083862.1
		AP1S3		ATP6V1B2								FUS		AC083880.1
		DPYSL2		ATP6V1F								FUT1		AC083899.1
		C19orf10		ATP6V1G1								FUT11		AC084018.2
		HEBP2		ATP6V1H								FUT4		AC084024.1
		GABBR1		ATP8B3								FUZ		AC084026.2
		WDHD1		ATP8B4								FXYD5		AC084033.1
		ZNF235		ATP9A								FXYD7		AC084036.1
		ARID4A		ATPAF2								FZD4		AC084125.2
		POLR3D		ATRIP								FZR1		AC084337.1
		CCDC174		ATRN								G3BP2		AC084357.3
		GTPBP4		ATXN10								GAB1		AC084757.2
		L34079.2		ATXN2								GAB2		AC084781.1
		SMEK2		ATXN2L								GABPA		AC084782.1
		PPP1R11		ATXN7L2								GABPB2		AC084782.2
		ANKRD12		ATXN7L3B								GABRG1		AC084809.1
		MAN2A1		AUH								GABRG3		AC084824.1
		ATP6V1C1		AUNIP								GAD1		AC084824.3
		DCAF8		AURKAIP1								GADD45A		AC084824.4
		CADM1		AUTS2								GADD45B		AC084824.5
		C12orf5		AVEN								GADD45GIP1		AC084876.1
		METTL13		AVIL								GAK		AC084876.2
		ZNF317		AVL9								GAL		AC084880.1
		FTSJ3		AVPR1A								GALK2		AC087071.1
		AMBRA1		AXIN2								GALNS		AC087163.2
		IL16		B3GALNT1								GALNT10		AC087190.3
		RP11-51F16.8		B3GALT2								GALNT2		AC087222.1
		DLST		B3GALT6								GALNT4		AC087235.1
		RERE		B3GALTL								GALNT5		AC087239.1
		PHF2		B3GAT1								GALNT6		AC087280.1
		SIPA1L3		B3GAT2								GALNT7		AC087284.1
		SUGP2		B3GAT3								GALNTL6		AC087289.1
		ABL1		B3GNT1								GAMT		AC087289.2
		ZCCHC2		B3GNT7								GAN		AC087289.3
		RPAP1		B3GNT8								GANAB		AC087294.1
		PHF10		B3GNT9								GAPDHS		AC087385.2
		EIF2B5		B4GALT1								GAR1		AC087386.1
		TMEM259		B9D1								GART		AC087392.3
		CD44		B9D2								GAS5		AC087477.2
		BCL2L13		BABAM1								GAS8		AC087499.2
		CEBPZ		BACE1								GATAD1		AC087500.1
		DOK3		BACE2								GATAD2A		AC087501.4
		PHLPP2		BACH2								GATAD2B		AC087521.2
		CUTC		BAD								GATC		AC087623.2
		ROCK2		BAG1								GBA3		AC087632.2
		NCBP2		BAG2								GCC2		AC087633.2
		FAM169A		BAG3								GCDH		AC087667.1
		FBXO16		BAIAP2								GCFC2		AC087721.1
		SMC4		BAIAP3								GCLC		AC087741.1
		RAB2A		BAMBI								GDAP1		AC087741.3
		MTMR4		BANF1								GDE1		AC087742.1
		ERAP1		BASP1								GDF15		AC087752.4
		EXOC7		BATF								GDF9		AC087761.1
		PDCD11		BATF3								GDI2		AC087855.2
		MLF1IP		BAZ2A								GDPD5		AC087894.1
		RSU1		BBOX1								GDPGP1		AC089999.2
		TOR3A		BBS10								GEMIN5		AC090004.1
		C15orf37		BBS12								GEN1		AC090023.2
		TFCP2		BBS4								GET4		AC090049.1
		RBBP9		BBS5								GFER		AC090061.1
		CCSAP		BCAN								GFI1		AC090114.2
		ARAP1		BCAR1								GFPT1		AC090114.3
		GPR146		BCAS1								GGA3		AC090115.1
		NUP93		BCAS3								GGH		AC090152.1
		C12orf65		BCAS4								GGPS1		AC090181.2
		IARS		BCAT2								GGT7		AC090181.3
		RHOF		BCKDK								GHITM		AC090198.1
		ARHGAP15		BCL11A								GID8		AC090220.1
		HAUS2		BCL2L10								GIGYF1		AC090227.2
		P2RX5		BCL2L1								GIMAP6		AC090229.1
		APPL2		BCL2L15								GIN1		AC090241.3
		DDX6		BCL2L2-PABPN1								GINS4		AC090246.1
		TAF10		BCL3								GIPC1		AC090260.1
		SH2D3A		BCL7A								GIPC3		AC090286.3
		FCER2		BCL7B								GIPR		AC090358.1
		NAPRT1		BCL7C								GIT2		AC090360.1
		SRC		BCMO1								GJD3		AC090373.1
		FOPNL		BCO2								GLB1L2		AC090409.1
		GNG7		BDH1								GLCCI1		AC090425.3
		PPP1R3B		BECN1								GLG1		AC090498.1
		BCL10		BEND3								GLI4		AC090502.3
		LILRA6		BEND5								GLIPR1		AC090510.1
		LILRB3		BEND6								GLIS2		AC090510.2
		UBD		BEST4								GLMN		AC090510.3
		BCAP29		BGLAP								GLO1		AC090515.2
		MYL12A		BHLHA15								GLRX2		AC090517.2
		PPP4C		BHLHE22								GLUL		AC090527.3
		SYNE3		BHLHE41								GLYR1		AC090559.2
		UBQLN1		BIK								GMCL1		AC090589.1
		TYMP		BIN1								GMEB2		AC090589.3
		ZNF84		BIN2								GMNN		AC090607.2
		CCNT2		BIRC2								GNA11		AC090616.6
		AMZ1		BLOC1S1								GNAI3		AC090617.3
		NAP1L4		BLOC1S2								GNAQ		AC090651.1
		YIPF5		BLOC1S3								GNAS		AC090739.1
		RBL2		BLOC1S4								GNAS-AS1		AC090809.1
		ANKLE2		BLOC1S6								GNB1L		AC090825.1
		PCSK2		BLVRB								GNG12		AC090844.2
		UTP15		BMI1								GNG7		AC090912.3
		ZNF589		BMP1								GNL2		AC090948.1
		GPCPD1		BMP2								GNPAT		AC090948.2
		NPHP1		BMP2K								GNPDA2		AC090948.3
		TMCC3		BMP4								GNPTAB		AC090970.2
		TNFSF10		BNIP1								GOLGA3		AC090971.3
		ABHD8		BNIPL								GOLGA4		AC090971.5
		MRPL34		BOD1								GOLPH3L		AC091053.1
		IFIH1		BOLA1								GOLT1B		AC091057.1
		TOX4		BOLA3								GON4L		AC091057.2
		SWAP70		BOP1								GOPC		AC091060.1
		PTER		BORA								GORAB		AC091132.1
		BHLHE40		BPGM								GOSR1		AC091132.3
		SLC7A6OS		BPHL								GOT2		AC091132.4
		USP16		BPIFC								GP6		AC091133.3
		PRDM4		BPNT1								GPATCH4		AC091133.5
		MICA		BPTF								GPATCH8		AC091152.2
		MRPS6		BRAF								GPBP1		AC091153.3
		TMEM189-UBE2V1		BRAP								GPBP1L1		AC091167.1
		IL12RB1		BRD2								GPC6		AC091167.2
		PAQR8		BRD8								GPD2		AC091167.5
		MRTO4		BRD9								GPI		AC091173.1
		ARHGEF18		BRE								GPN1		AC091180.3
		CEP57		BRF2								GPN2		AC091181.1
		ELMSAN1		BRI3								GPR137		AC091185.1
		PRC1		BRICD5								GPR146		AC091231.1
		IL10RA		BRIX1								GPR158		AC091271.1
		CDCP1		BRMS1L								GPR4		AC091390.3
		JMJD7		BROX								GPRIN1		AC091429.1
		MAN2B2		BRPF1								GPS1		AC091489.1
		TEX10		BRSK1								GPSM1		AC091516.1
		SELRC1		BSCL2								GPSM2		AC091551.1
		MAP3K5		BSG								GPT2		AC091564.2
		SLC3A2		BSN								GPX4		AC091564.3
		RP11-343C2.7		BSPRY								GRAMD1A		AC091614.1
		OXA1L		BST2								GRB10		AC091769.1
		STAG1		BTBD10								GRHL1		AC091806.1
		SCLT1		BTBD18								GRHPR		AC091812.1
		NUP133		BTBD19								GRID1		AC091825.3
		MFSD6		BTBD3								GRIK1		AC091925.1
		VEGFA		BTD								GRIN2D		AC091946.2
		BRAT1		BTF3								GRIN3B		AC091951.1
		RPL26		BTG1								GRIP1		AC091959.1
		MEF2A		BTG2								GRK4		AC091965.1
		TRIM25		BTG3								GRK6		AC091965.5
		MTERFD2		BTN2A2								GRPEL2		AC091982.3
		ACTR1B		BTN3A3								GRWD1		AC091987.1
		PGM3		BUB1								GSE1		AC092042.3
		ATL2		BUD31								GSR		AC092070.2
		RPL9		BYSL								GSS		AC092104.1
		ATF7IP2		BZRAP1								GSTM2		AC092111.1
		RP11-159G9.5		BZW1								GSTM4		AC092112.1
		UCK2		BZW2								GSTP1		AC092115.1
		SCIN		C10ORF32								GTDC1		AC092117.1
		TMEM44		C10orf10								GTF2F1		AC092117.2
		SCRN1		C10orf105								GTF2H5		AC092118.2
		TMEM131		C10orf12								GTF2I		AC092119.1
		RP11-613M10.9		C10orf131								GTF2IRD1		AC092119.2
		COG1		C10orf25								GTF3C1		AC092119.3
		MUM1		C10orf35								GTF3C2		AC092123.1
		TOR1AIP1		C10orf55								GTPBP10		AC092127.1
		ERCC5		C10orf88								GTPBP2		AC092135.1
		NBAS		C10orf95								GUCA1B		AC092135.3
		MTBP		C11orf16								GUF1		AC092139.2
		NOC3L		C11orf31								GUK1		AC092143.2
		TAOK1		C11orf35								GUSB		AC092164.1
		UHRF1BP1		C11orf49								GUSBP1		AC092171.3
		BMF		C11orf63								GVINP1		AC092171.4
		PLEKHG2		C11orf68								GXYLT1		AC092171.5
		PPP2R2D		C11orf73								GYPA		AC092192.1
		LMNB2		C11orf74								GYPB		AC092279.1
		ZC3H7A		C11orf80								GYPC		AC092279.2
		OGFR		C11orf89								GYPE		AC092295.2
		FGFR1OP		C11orf93								GYS1		AC092296.2
		TACC1		C11orf96								GZMM		AC092299.1
		CLK3		C12orf29								H19		AC092326.1
		DCAKD		C12orf40								H6PD		AC092338.2
		FCHSD1		C12orf42								HADH		AC092343.1
		RAD54B		C12orf44								HADHA		AC092354.2
		TIMM10B		C12orf45								HADHB		AC092368.3
		SPTY2D1		C12orf54								HAGH		AC092384.1
		NADK		C12orf55								HAPLN2		AC092384.3
		PWP2		C12orf56								HAPLN3		AC092447.7
		ARSG		C12orf61								HAT1		AC092484.1
		IFI44		C12orf66								HAUS2		AC092490.1
		ZNF217		C12orf74								HAUS3		AC092506.1
		UBE2J1		C12orf76								HBE1		AC092535.5
		GCSAM		C12orf77								HBG2		AC092587.1
		SERINC1		C14orf132								HBP1		AC092612.1
		SLC25A36		C14orf142								HBS1L		AC092634.3
		FANCD2OS		C14orf159								HCN2		AC092647.5
		MLH3		C14orf164								HCN3		AC092650.1
		COG6		C14orf1								HDAC1		AC092653.1
		GTSE1		C14orf166								HDAC4		AC092653.2
		L3MBTL2		C14orf178								HDAC5		AC092656.1
		ZNF227		C14orf182								HDAC7		AC092683.1
		BARD1		C14orf183								HDAC8		AC092685.1
		HMGXB4		C14orf23								HDGF		AC092692.1
		C10orf128		C14orf28								HDGFL1		AC092718.2
		MTHFD1L		C14orf37								HDHD2		AC092718.3
		MSI2		C14orf79								HDLBP		AC092718.6
		SUN1		C14orf80								HEATR5B		AC092745.1
		CDK1		C14orf93								HECA		AC092747.2
		HLA-DOB		C15orf27								HECTD3		AC092747.4
		FTSJD1		C15orf38								HELB		AC092755.2
		BTN3A1		C15orf38-AP3S2								HELQ		AC092794.1
		RBM5		C15orf39								HELZ		AC092802.1
		ZBTB40		C15orf40								HELZ2		AC092803.1
		FEM1B		C15orf61								HEPACAM2		AC092821.1
		KCND2		C15orf62								HERC1		AC092828.1
		KIAA1715		C16orf13								HERC2		AC092834.1
		FAM107B		C16orf3								HERC2P3		AC092835.1
		MED21		C16orf45								HERC4		AC092910.3
		TFG		C16orf46								HERPUD1		AC092919.2
		PARP12		C16orf52								HERPUD2		AC092953.2
		SAMSN1		C16orf55								HES4		AC092957.1
		TMED4		C16orf58								HEXB		AC092969.1
		ZNF765		C16orf59								HEXIM1		AC093001.1
		PDZD8		C16orf70								HEY1		AC093107.1
		CCDC14		C16orf74								HEYL		AC093155.1
		CERS5		C16orf80								HFE		AC093155.3
		SLC25A46		C16orf86								HGS		AC093157.1
		CEP350		C16orf87								HHAT		AC093157.2
		SMARCA4		C16orf91								HHLA3		AC093227.1
		TMF1		C16orf93								HIBADH		AC093249.6
		TTPAL		C16orf95								HIC2		AC093297.2
		PHC3		C16orf98								HINFP		AC093323.1
		DPCD		C17orf100								HINT3		AC093323.3
		LNPEP		C17orf103								HIP1		AC093330.1
		EIF1AD		C17orf104								HIPK1		AC093388.1
		MSC		C17orf107								HIPK2		AC093433.1
		DSC3		C17orf49								HIPK3		AC093462.1
		INPP5B		C17orf59								HIRA		AC093484.1
		GLRX		C17orf67								HIVEP1		AC093484.3
		HSDL1		C17orf72								HK1		AC093503.2
		TCP1		C17orf78								HK2		AC093510.1
		MKRN2		C17orf85								HLCS		AC093512.1
		MDM4		C17orf89								HLX		AC093515.1
		RAC1		C17orf96								HMBOX1		AC093525.10
		NIP7		C18orf21								HMBS		AC093525.2
		SRRT		C18orf32								HMG20A		AC093525.4
		WDR7		C19orf24								HMG20B		AC093525.5
		LARP4B		C19orf25								HMGA1		AC093525.6
		IRF2BP2		C19orf26								HMGCL		AC093525.7
		SAMD9L		C19orf35								HMGCR		AC093525.8
		THAP5		C19orf38								HMGN1		AC093525.9
		WDR43		C19orf43								HMGN2		AC093582.1
		ESF1		C19orf52								HMGXB3		AC093591.1
		LRSAM1		C19orf66								HMMR		AC093591.2
		MEF2BNB		C19orf68								HMSD		AC093591.3
		ID3		C19orf70								HNMT		AC093607.1
		RNF34		C19orf71								HNRNPA1		AC093627.5
		ZNF180		C19orf80								HNRNPA2B1		AC093642.2
		FBXO7		C1orf106								HNRNPD		AC093663.2
		ART3		C1orf122								HNRNPF		AC093673.1
		CXCL10		C1orf127								HNRNPH1		AC093677.2
		POLR3A		C1orf131								HNRNPL		AC093716.1
		AKAP1		C1orf132								HNRNPM		AC093726.1
		RCSD1		C1orf134								HNRNPU		AC093752.1
		CTSZ		C1orf141								HNRNPUL2-BSCL2		AC093766.1
		TICAM2		C1ORF220								HOMER1		AC093788.1
		TMED7-TICAM2		C1orf162								HOMER3		AC093821.1
		CPEB4		C1orf170								HOOK2		AC093827.3
		RFC1		C1orf173								HOOK3		AC093849.1
		SRPR		C1orf186								HOXB-AS1		AC093866.1
		NUDT3		C1orf191								HOXB-AS3		AC093890.1
		PIK3R5		C1orf192								HOXB3		AC093895.1
		CDCA8		C1orf198								HOXB5		AC093899.2
		FAM46C		C1orf200								HOXB6		AC093909.1
		KCNAB2		C1orf21								HOXB7		AC093909.6
		TTC4		C1orf213								HOXB8		AC095055.1
		SPSB3		C1orf216								HOXB9		AC095057.3
		DEF6		C1orf220								HOXC4		AC096536.2
		RP11-484I6.7		C1QBP								HOXC5		AC096586.1
		CD46		C1QL4								HOXC6		AC096636.1
		LRRC61		C1QTNF1								HP1BP3		AC096642.1
		TNKS2		C1orf228								HPCAL1		AC096649.1
		GPR128		C1orf233								HRC		AC096677.1
		GRHL2		C1orf50								HS1BP3		AC096720.2
		OR7A5		C1orf51								HS2ST1		AC096772.1
		CRHR1		C1orf54								HS6ST1		AC096887.2
		RRM1		C1orf56								HSD17B1		AC096992.2
		ARHGAP19		C1orf61								HSD17B12		AC097358.2
		MAMDC2		C1orf63								HSD17B4		AC097359.2
		STX6		C1orf86								HSD3B7		AC097372.2
		DYNLT1		C1QTNF5								HSDL1		AC097374.1
		ISG20		C1QTNF6								HSF2		AC097382.2
		VPS13A		C1QTNF9B								HSP90AB1		AC097504.1
		HIVEP2		C1R								HSP90B1		AC097512.1
		ZNF141		C1S								HSPA13		AC097527.1
		SHPRH		C20ORF135								HSPA14		AC097532.2
		XRCC3		C20orf112								HSPA4		AC097634.1
		CNGB3		C20orf144								HSPA8		AC097637.1
		VPS8		C20orf197								HSPBP1		AC097637.2
		NFATC1		C20orf24								HSPG2		AC097641.2
		KIAA0141		C20orf27								HTATSF1P2		AC097652.1
		FOXN2		C21orf119								HTRA2		AC097658.1
		CBX1		C21orf49								HUS1		AC097717.1
		HECTD1		C21orf59								HYI		AC097724.1
		CRBN		C21orf90								HYLS1		AC098484.2
		RBM39		C22orf15								HYOU1		AC098487.1
		MAPKBP1		C22orf23								IBA57		AC098591.2
		DENND5B		C22orf24								IBTK		AC098679.1
		PAICS		C2CD2L								ICA1		AC098818.2
		XPO5		C2CD4D								ICAM1		AC098820.1
		JOSD1		C2orf42								ICAM5		AC098850.3
		DDHD2		C2orf47								ICMT		AC098859.1
		GSG2		C2orf49								ID3		AC099329.1
		RPP21		C2orf68								IDH2		AC099329.2
		METTL2A		C2orf72								IDUA		AC099336.1
		EFTUD1		C2orf74								IER2		AC099336.2
		GEMIN5		C2orf88								IER3IP1		AC099343.2
		AGPAT3		C2orf91								IER5		AC099489.1
		LRP2BP		C3								IFI30		AC099521.2
		MTIF3		C3ORF83								IFITM2		AC099524.1
		SPTLC2		C3orf14								IFNAR1		AC099548.2
		TCEB2		C3orf18								IFNAR2		AC099550.1
		PRSS21		C3orf20								IFNGR2		AC099552.1
		PARVG		C3orf37								IFRD1		AC099560.2
		AVPI1		C3orf49								IFT140		AC099778.1
		SPATA6L		C3orf62								IFT172		AC099804.1
		NUBP2		C3orf67								IGDCC4		AC099811.1
		FBXO42		C3orf83								IGF2BP1		AC099811.5
		RSPH1		C4A								IGF2BP3		AC099850.1
		AC016182.1		C4BPB								IGF2R		AC099850.2
		COA5		C4orf19								IGHMBP2		AC100757.1
		SLC5A10		C4orf27								IGSF3		AC100774.1
		CYBA		C4orf32								IK		AC100778.2
		ZNF664		C4orf33								IKBIP		AC100791.2
		SDCCAG8		C4orf36								IKBKE		AC100793.2
		BIRC6		C4orf47								IKZF1		AC100801.1
		ARHGAP31		C4orf51								IL10RB		AC100803.2
		TMEM33		C5								IL12RB2		AC100803.4
		SFMBT2		C5AR1								IL15		AC100810.1
		PECR		C5orf15								IL15RA		AC100810.3
		ZNF142		C5orf24								IL16		AC100814.1
		POLD3		C5orf28								IL17RA		AC100821.2
		CCNT1		C5orf30								IL18R1		AC100823.2
		CIT		C5orf54								IL18RAP		AC100826.1
		PABPC1L		C5orf55								IL1B		AC100827.4
		TNFSF9		C5orf58								IL1R1		AC100830.1
		UBR7		C5orf63								IL1RL1		AC100830.3
		EMC3		C6orf1								IL23R		AC100832.1
		TUBG1		C6orf106								IL4I1		AC100847.1
		CYP1B1		C6orf120								IL4R		AC100858.2
		TTLL12		C6orf136								ILK		AC100861.1
		SSTR3		C6orf163								ILVBL		AC102941.1
		GIMAP6		C6orf165								IMMP1L		AC102953.1
		EEA1		C6orf170								IMP3		AC102953.2
		PHC2		C6orf201								IMP4		AC103591.1
		C19orf55		C6orf203								IMPACT		AC103591.3
		ANKRD28		C6orf226								IMPDH1		AC103691.1
		HINT3		C6orf48								INHBC		AC103702.1
		RIN3		C6orf52								INO80		AC103702.2
		SERTAD3		C6orf57								INO80C		AC103703.1
		UTP14C		C6orf62								INPP4A		AC103706.1
		LEPROT		C6orf70								INPP5B		AC103739.1
		GPD2		C6orf99								INSIG1		AC103746.1
		SLC6A6		C7orf10								INTS1		AC103760.1
		FSBP		C7orf13								INTS10		AC103798.1
		CEP85		C7orf25								INTS12		AC103808.3
		NDUFS4		C7orf26								INTS2		AC103810.2
		CTR9		C7orf29								INTS3		AC103810.5
		PUM2		C7orf41								INTS4		AC103853.2
		FICD		C7orf55								INTS7		AC103858.2
		LMF2		C7orf60								INTS8		AC103923.1
		PGPEP1		C7orf61								INTS9		AC103988.1
		C11orf48		C8G								INTU		AC104002.2
		TRIM4		C8orf12								IPO11		AC104041.1
		GNGT2		C8orf37								IPO13		AC104071.1
		GTPBP1		C8orf44								IPO7		AC104073.4
		SLC1A5		C8orf46								IPO8		AC104109.2
		KIF2C		C8orf47								IPO9		AC104109.3
		NOD2		C8orf49								IQCE		AC104109.4
		LMBRD2		C8orf56								IQCH		AC104118.1
[truncated: 13,394 more rows]

## Sheet: supp table 7
Supplementary Table 7: Comparison of our RMS to frequency ranked lists from published pMEI datasets
[truncated: 63 more rows]

[truncated: 4 more sheets: supp table 8, supp table 9, supp table 10, supp table 11]
